# Supplementary material for: Calprotectin protects Staphylococcus aureus in coculture with Pseudomonas aeruginosa by attenuating quorum sensing and decreasing the production of pseudomonal antimicrobials
Source: mSystems. 2025 Sep 4;10(9):e00576-25. doi: 10.1128/msystems.00576-25 (PMC12455946; doi:10.1128/msystems.00576-25)
Supplement: Tables SF1-SF10 — Gene expression data for P. aeruginosa. [file msystems.00576-25-s0002.xlsx]

## Sheet: Table SF1. CP, Fe, Mn, Zn
Table SF1A. Genes upregulated in response to CP treatment, Fe depletion, Mn depletion or Zn depletion			Legend	Monoculture + CP		Coculture + CP		Coculture - Fe		Coculture - Mn		Coculture - Zn		Coculture - Depleted		Cutoff: L2FC > 1 or < -1 for cocultures + CP, -Fe, -Mn and -Zn , padj < 0.01
Locus_tag	Gene	Protein	PAO1_locus_tag	L2FC_a	padj_a	L2FC_b	padj_b	L2FC_c	padj_c	L2FC_d	padj_d	L2FC_e	padj_e	L2FC_f	padj_f
PA14_09260	pchR	transcriptional regulator PchR	PA4227	2.70386	3.12964e-06	4.00645	8.53745e-12	2.74044	4.70554e-06	2.10421	0.00276093	1.86887	0.00511947	2.98961	4.13433e-07
PA14_09970	fpvB	type I ferripyoverdine receptor, FpvB	PA4168	2.47718	6.31655e-10	1.90834	1.17113e-06	1.975	1.2218e-06	1.55168	0.00112302	1.50255	0.000842406	2.15548	6.85163e-08
PA14_20020	hasAp	heme acquisition protein HasAp	PA3407	9.00634	9.16246e-47	7.5099	4.51495e-34	8.0382	3.8593e-37	2.81906	0.000148805	1.86761	0.00704481	9.12275	4.53738e-49
PA14_33500	pvdH	L-2,4-diaminobutyrate:2-ketoglutarate 4-aminotransferase, PvdH	PA2413	7.37695	1.8786e-35	7.11689	3.53085e-34	6.54881	7.25425e-28	2.83996	5.06368e-05	2.18458	0.000869448	6.34807	3.13433e-27
PA14_33530		putative ABC transporter, periplasmic substrate-binding protein	PA2410	4.83069	2.8981e-16	5.09508	2.56749e-18	4.60548	1.63802e-14	2.54554	0.00027547	2.03678	0.00200956	4.62861	3.68292e-15
PA14_33580		conserved hypothetical protein	PA2405	4.93978	5.8396e-17	5.43178	1.43765e-20	4.78703	1.50606e-15	2.64055	0.000171087	1.8835	0.00441303	4.78129	4.55223e-16
PA14_33610		probable non-ribosomal peptide synthetase	PA2402	7.52831	4.23558e-25	8.04106	3.59056e-29	7.11221	4.24971e-22	3.889	8.33275e-06	3.25969	4.28133e-05	7.10658	7.46401e-23
PA14_33650	pvdD	pyoverdine synthetase D	PA2399	6.81033	1.40908e-25	6.99607	1.23334e-27	6.59583	1.31021e-23	3.11739	5.06368e-05	2.64165	0.000234272	6.62225	1.21823e-24
PA14_38220		putative siderophore-interacting protein	PA2033	6.31127	5.11949e-26	4.80739	2.71931e-16	5.62506	1.20292e-20	2.84859	5.06368e-05	1.96873	0.00305462	5.66399	1.17506e-21
PA14_47380	hxuC	putative heme utilization protein precursor	PA1302	3.67048	3.83956e-18	3.80697	7.28622e-20	3.25276	2.72601e-14	1.85004	0.000214077	1.64435	0.000479933	3.51907	5.70552e-17
PA14_52230	pirA	siderophore receptor protein	PA0931	2.63308	1.29893e-05	1.99738	0.000600759	1.97802	0.000989772	2.13696	0.00360514	1.97946	0.00459647	2.20184	0.000247293
PA14_55550		probable sigma-70 factor, ECF subfamily	PA0675	2.53009	3.3163e-15	2.96561	2.7161e-20	2.22296	7.54178e-12	1.29195	0.00112018	1.08802	0.00352688	2.47966	6.30806e-15
PA14_58000	sodM	superoxide dismutase	PA4468	7.14085	1.91178e-24	6.18198	2.9347e-19	6.05211	1.33025e-17	3.60077	1.97041e-05	2.76283	0.000335886	6.33679	7.59299e-20
PA14_62270	phuW	conserved hypothetical protein	PA4705	2.24881	1.53735e-09	2.01196	4.11412e-08	1.3817	0.000227212	1.12983	0.0095786	1.1672	0.00615176	1.35792	0.000224786
PA14_62280	phuV	putative ATP-binding component of ABC transporter	PA4706	3.13238	1.83876e-14	2.86309	1.14719e-12	1.7826	1.49966e-05	1.56328	0.00115122	1.45019	0.00161622	1.77286	1.16161e-05
PA14_62300	phuT	putative periplasmic binding protein	PA4708	3.82466	1.9174e-09	2.7515	7.84441e-06	1.93488	0.00163242	2.13832	0.00430891	1.88927	0.00817063	1.89534	0.00163697
PA14_64690		putative transmembrane sensor	PA4895	5.2807	3.68251e-32	4.41077	5.01566e-24	3.88922	3.05983e-18	1.87269	0.000359538	1.48966	0.00274431	3.9809	1.23554e-19
Table SF1B. Genes downregulated in response to CP treatment, Fe depletion, Mn depletion or Zn depletion			Legend	Monoculture + CP		Coculture + CP		Coculture - Fe		Coculture - Mn		Coculture - Zn		Coculture - Depleted
Locus_tag	Gene	Protein	PAO1_locus_tag	L2FC_a	padj_a	L2FC_b	padj_b	L2FC_c	padj_c	L2FC_d	padj_d	L2FC_e	padj_e	L2FC_f	padj_f
PA14_22740		putative periplasmic inhibitor/zinc-resistance associated protein	PA3205	-0.542699	0.0406927	-1.68824	9.04434e-10	-1.16424	1.37393e-06	-1.06278	0.000235483	-1.08158	2.34282e-05	-1.0182	1.69037e-05

## Sheet: Table SF2. CP and Fe
Table SF2A. Genes upregulated in response to CP treatment and Fe depletion			Legend	Monoculture + CP		Coculture + CP		Coculture - Fe		Coculture - Mn		Coculture - Zn		Coculture - Depleted		Cutoff: L2FC > 1 or < -1 for cocultures + CP, -Fe, padj < 0.01
Locus_tag	Gene	Protein	PAO1_locus_tag	L2FC_a	padj_a	L2FC_b	padj_b	L2FC_c	padj_c	L2FC_d	padj_d	L2FC_e	padj_e	L2FC_f	padj_f
PA14_01840		putative sigma-70 factor, ECF subfamily	PA0149	3.92237	2.37337e-31	2.98635	2.56257e-20	2.13265	9.21623e-11	0.75999	0.043181	1.11722	0.00274431	2.50479	7.80608e-15
PA14_01860		putative transmembrane sensor	PA0150	3.14038	2.87435e-29	2.52742	4.63122e-20	2.04126	2.21222e-13	0.794705	0.0155675	0.794474	0.0136421	2.07385	3.1216e-14
PA14_04100		conserved hypothetical protein	PA0315	1.63966	1.20565e-10	1.15728	4.68021e-06	2.78682	1.24045e-27	0.0359821	0.82036	-0.196806	0.514865	3.01638	2.83266e-33
PA14_04550	glpQ	glycerophosphoryl diester phosphodiesterase, periplasmic	PA0347	1.22316	7.30431e-12	1.71876	3.64705e-22	1.18738	4.20738e-11	0.0302603	0.877553	-0.0932751	0.733335	1.16062	5.52008e-11
PA14_05230		probable cystathionine gamma-lyase	PA0400	1.13516	4.9443e-08	1.40476	7.09113e-12	1.49364	1.05865e-12	0.117231	0.430406	-0.0606497	0.849828	1.60654	5.06427e-15
PA14_05510	yceI	putative periplasmic protein	PA0423	1.29979	2.36988e-06	1.53258	1.66177e-08	1.34453	1.60918e-06	0.3662	0.119846	0.298479	0.329414	1.4999	4.75497e-08
PA14_05650		putative exported protein	PA0435	3.26699	3.44661e-24	1.51961	2.24088e-06	1.80887	4.07431e-08	0.038882	0.752013	0.838989	0.0227664	1.62694	4.73452e-07
PA14_06170	fiuR	putative transmembrane sensor	PA0471	3.18458	3.12881e-22	1.97228	8.48801e-10	1.56289	2.28955e-06	0.681426	0.0529605	0.829687	0.024623	1.92054	3.11008e-09
PA14_06180	fiuI	putative RNA polymerase sigma-70 factor, ECF subfamily	PA0472	4.16042	9.92965e-44	2.05602	1.96825e-12	1.47796	8.89683e-07	0.0674392	0.558297	0.572107	0.0823382	2.00005	9.6939e-12
PA14_09210	pchA	salicylate biosynthesis isochorismate synthase	PA4231	3.08935	0.000692842	5.65978	1.46876e-08	4.83175	2.58604e-06	0.0343781	0.0431183	0.270076	0.0527069	5.5413	5.49303e-08
PA14_09220	pchB	salicylate biosynthesis protein PchB	PA4230	2.92967	0.00240295	5.57716	5.4183e-07	4.62645	4.67023e-05	0.026845	0.0751078	0.176207	0.120221	5.29876	3.2852e-06
PA14_09230	pchC	pyochelin biosynthetic protein PchC	PA4229	3.12828	0.000874513	5.82365	2.19066e-08	4.51568	1.97744e-05	0.0320393	0.047426	0.246095	0.0485783	5.27284	6.00699e-07
PA14_09240	pchD	pyochelin biosynthesis protein PchD	PA4228	3.03138	0.00169874	5.95327	5.05803e-08	4.18262	0.000128646	0.029818	0.0465581	0.234973	0.0366833	4.96485	6.62699e-06
PA14_09260	pchR	transcriptional regulator PchR	PA4227	2.70386	3.12964e-06	4.00645	8.53745e-12	2.74044	4.70554e-06	2.10421	0.00276093	1.86887	0.00511947	2.98961	4.13433e-07
PA14_09270	pchE	pyochelin synthetase	PA4226	2.03773	0.0157658	4.71951	3.20137e-05	4.0749	0.000411837	0.0242069	0.106564	0.162596	0.133117	4.78188	4.63656e-05
PA14_09280	pchF	pyochelin synthetase PchF	PA4225	2.48363	0.00296841	4.90772	3.20959e-07	4.4984	5.98355e-06	0.0330925	0.0770194	0.236356	0.114455	5.22648	1.23819e-07
PA14_09290	pchG	pyochelin biosynthetic protein PchG	PA4224	2.13334	0.01304	4.8852	2.48805e-05	4.23397	0.000346275	0.0179803	0.319305	0.118545	0.319995	5.01707	2.95873e-05
PA14_09300	pchH	putative ATP-binding component of ABC transporter	PA4223	3.058	0.00105307	5.43272	1.87402e-07	4.24602	6.10814e-05	0.0214554	0.301554	0.165116	0.229849	5.18798	1.09528e-06
PA14_09320	pchI	putative ATP-binding component of ABC transporter	PA4222	3.15091	0.000704849	5.32251	2.05604e-07	4.45882	2.19109e-05	0.0222661	0.272655	0.175139	0.218367	5.30615	4.32547e-07
PA14_09340	fptA	Fe(III)-pyochelin outer membrane receptor precursor	PA4221	3.06408	0.000591204	5.23934	6.64325e-08	4.0546	3.88659e-05	0.0358992	0.0498323	0.317481	0.0340036	4.99022	4.59148e-07
PA14_09350	fptB	conserved hypothetical protein	PA4220	3.41096	9.94619e-05	5.34347	7.55719e-09	4.62682	1.17046e-06	0.0388098	0.047284	0.316766	0.0656864	5.29542	2.00805e-08
PA14_09370		putative membrane protein	PA4219	3.95122	4.03955e-07	5.76468	3.41827e-13	4.42703	5.19296e-08	0.052305	0.0369557	1.48612	0.0383203	5.05273	2.68491e-10
PA14_09380		putative transporter	PA4218	3.29114	1.01783e-13	4.283	1.56134e-22	2.98123	3.79903e-11	1.00718	0.0388152	1.05613	0.0274826	3.75154	2.06209e-17
PA14_09880		conserved hypothetical protein	PA4177	1.78384	1.15843e-06	1.2018	0.00247345	2.43789	9.51118e-11	-0.0224201	0.828778	-0.20659	0.532172	2.74066	9.88504e-14
PA14_09970	fpvB	type I ferripyoverdine receptor, FpvB	PA4168	2.47718	6.31655e-10	1.90834	1.17113e-06	1.975	1.2218e-06	1.55168	0.00112302	1.50255	0.000842406	2.15548	6.85163e-08
PA14_09980	yafB	putative oxidoreductase, aldo/keto reductase family	PA4167	2.69515	9.9411e-15	2.50811	2.03871e-12	2.559	9.25679e-13	1.21328	0.0043859	1.04799	0.0103806	2.99911	1.09327e-17
PA14_10140	fepG	ferric enterobactin transport protein FepG	PA4161	2.07402	9.54751e-26	2.74752	2.6825e-47	1.57391	8.26086e-16	0.17102	0.287976	0.296534	0.238133	1.72984	1.58021e-19
PA14_10160	fepD	ferric enterobactin transport protein FepD	PA4160	4.40936	4.52122e-48	4.24406	1.27812e-57	2.32097	3.10333e-17	0.129207	0.265042	0.724008	0.024623	2.7687	5.38537e-25
PA14_10170	fepB	ferrienterobactin-binding periplasmic protein precursor FepB	PA4159	5.0555	1.25812e-21	4.38927	1.36402e-17	2.79837	1.23942e-07	0.0303224	0.676312	1.10203	0.0397897	3.70437	8.68886e-13
PA14_10180	fepC	ferric enterobactin transport protein FepC	PA4158	3.4211	3.96226e-18	3.32473	5.95442e-18	2.74195	3.63963e-12	1.05573	0.0180821	1.24999	0.00473707	3.03526	4.2553e-15
PA14_10200		putative TonB-dependent receptor protein	PA4156	4.50619	2.82914e-10	4.09371	5.39478e-09	3.77084	2.26852e-07	0.029873	0.525459	0.560006	0.115811	4.82452	1.6074e-11
PA14_10210		putative oxidoreductase	PA4155	2.93125	1.06807e-12	3.28527	5.4114e-16	3.14164	3.54992e-14	1.24836	0.0095786	1.16479	0.0117116	3.70223	1.13965e-19
PA14_10730		putative decarboxylase family protein	PA4115	1.39407	1.33921e-22	1.04451	2.05698e-13	1.20127	8.62046e-17	-0.0460148	0.818173	0.0921693	0.668722	1.46632	1.24506e-25
PA14_11010		conserved hypothetical protein	PA4090	3.75211	1.99061e-63	3.06214	3.83405e-44	1.97204	3.04201e-18	0.155878	0.288173	0.811207	0.00161622	2.17047	9.18545e-23
PA14_13450	fecR	putative transmembrane sensor protein, FecR	PA3900	3.27696	7.14997e-22	2.4913	5.70798e-14	1.40253	3.73919e-05	0.824115	0.0311409	0.65582	0.0722314	1.84255	3.33082e-08
PA14_13460	fecI	putative RNA polymerase sigma-70 factor, ECF subfa	PA3899	4.09911	3.33982e-16	2.54873	1.52562e-07	1.42702	0.00290235	0.0626118	0.302716	0.88468	0.0675361	2.20658	7.36279e-06
PA14_13920		hypothetical protein		3.84491	1.30216e-20	3.94111	2.67611e-18	2.22781	1.4046e-06	0.00502614	0.966694	0.231328		2.59798	9.87225e-09
PA14_19470	mqoA	malate:quinone oxidoreductase	PA3452	5.12171	4.28029e-62	5.04235	4.2057e-62	2.17679	4.20303e-12	0.0113599	0.945451	0.216699	0.525176	3.06372	1.51845e-23
PA14_19960		conserved hypothetical protein	PA3412	2.39788	8.0143e-30	1.87015	2.2595e-18	1.51397	2.28585e-13	0.105592	0.440759	0.434821	0.0894701	1.70614	3.80113e-17
PA14_19970		hypothetical protein	PA3411	5.00452	5.6478e-14	4.13669	1.36339e-10	3.34666	4.61886e-07	0.055356	0.169012	1.11115	0.0601621	4.45301	8.77789e-12
PA14_19990		putative sigma-70 factor, ECF subfamily	PA3410	4.47916	1.56862e-12	3.56631	7.28422e-09	2.7676	1.15611e-05	0.0872062	0.0228621	1.66031	0.0148459	3.12118	5.48558e-07
PA14_20000		putative Fe2+-dicitrate sensor, membrane component	PA3409	4.71342	2.97852e-18	3.48246	4.50278e-11	3.82848	2.1973e-12	2.22974	0.000496648	1.27873	0.0255605	4.01493	5.86869e-14
PA14_20010	hasR	Haem uptake outer membrane receptor HasR precursor	PA3408	5.9087	2.20821e-23	4.99146	1.23213e-17	4.17972	3.36782e-12	0.111442	0.011696	1.26721	0.0351642	5.29281	2.37281e-19
PA14_20020	hasAp	heme acquisition protein HasAp	PA3407	9.00634	9.16246e-47	7.5099	4.51495e-34	8.0382	3.8593e-37	2.81906	0.000148805	1.86761	0.00704481	9.12275	4.53738e-49
PA14_20030	hasD	transport protein HasD	PA3406	7.22466	4.56142e-27	6.50979	3.39824e-23	4.99748	1.22709e-13	0.0584208	0.126224	0.485063	0.151667	6.44418	1.65509e-22
PA14_20040	hasE	metalloprotease secretion protein	PA3405	7.48294	2.69746e-23	6.37798	1.99385e-18	5.85551	4.84285e-15	0.0706897	0.0131182	0.980093	0.0792951	7.08044	5.26484e-22
PA14_20050	hasF	putative outer membrane protein	PA3404	4.56738	2.41273e-27	4.1478	1.66574e-23	3.74259	1.48993e-18	0.144145	0.0862537	0.430692	0.233061	4.98793	3.53857e-33
PA14_21570		conserved hypothetical protein	PA3284	6.88749	1.17694e-115	6.48539	7.03066e-104	1.61542	4.85457e-07	0.0269122	0.835826	1.34336	0.000133247	2.13961	7.40296e-12
PA14_21580		conserved hypothetical protein	PA3283	6.48404	5.44868e-168	6.05802	4.06255e-147	1.15964	5.96792e-06	0.0281219	0.852887	1.53835	2.17229e-09	1.23053	1.08895e-06
PA14_23070	zwf	glucose-6-phosphate 1-dehydrogenase	PA3183	-1.84219	4.22536e-11	1.6951	1.11476e-09	1.49551	1.76678e-07	0.848718	0.00956585	0.322718	0.298474	1.21181	1.69572e-05
PA14_24140		putative transcriptional regulator, AraC family	PA3094	2.97502	4.43491e-52	2.61923	4.31232e-41	2.74833	4.565e-44	0.126584	0.40746	0.261321	0.287261	2.74305	2.15932e-45
PA14_27630	rebB1	putative protein associated with synthesis and assembly of refractile inclusion bodies		1.32403	1.17383e-09	1.2018	2.24635e-07	1.36505	3.92036e-10	-0.0011884	0.992865	-0.0807944	0.803146	1.51255	2.01636e-12
PA14_27640	rebB2	putative protein associated with synthesis and assembly of refractile inclusion bodies		1.62846	1.13499e-08	1.33011	3.39221e-06	1.39963	1.18738e-06	-0.0270623	0.843826	-0.273	0.383707	1.55728	3.26147e-08
PA14_28600		conserved hypothetical protein	PA2747	0.58112	0.0143849	1.13056	5.41429e-07	1.00648	1.61944e-05	-0.043788	0.787305	-0.296364	0.29291	0.967787	2.74481e-05
PA14_28970		hypothetical protein		4.77331	9.43289e-21	3.35291	1.52558e-11	2.87691	1.89926e-08	0.1247	0.0414336	1.41186	0.0116835	3.8559	1.5245e-14
PA14_28980		Possible Fe2+-dicitrate sensor		5.17232	1.76399e-17	4.06287	7.57857e-12	4.33118	1.52215e-12	0.121514	0.00528317	1.78088	0.00801536	4.96147	1.40697e-16
PA14_29360	pfeS	two-component sensor PfeS	PA2687	3.3937	4.94289e-22	2.52416	2.72915e-13	1.40654	6.93077e-05	0.666435	0.0668841	0.896735	0.0229791	1.86898	8.12807e-08
PA14_31820	hisC	putative aminotransferase	PA2531	3.56647	1.22056e-26	2.83496	5.7644e-18	3.18587	1.09147e-21	0.598679	0.0766422	0.271017	0.403085	2.93057	3.70463e-19
PA14_32380	oprN	multidrug efflux outer membrane protein OprN precursor	PA2495	1.58916	2.15637e-12	1.7452	2.11102e-13	1.64139	2.17595e-12	0.110511	0.399913	0.198529	0.502014	1.45779	3.25515e-10
PA14_32390	mexF	RND multidrug efflux transporter MexF	PA2494	1.36813	1.02186e-11	1.08857	1.0357e-07	1.22241	2.50031e-09	0.0468579	0.796789	-0.0564811	0.863951	1.14746	1.32464e-08
PA14_32400	mexE	RND multidrug efflux membrane fusion protein MexE precursor	PA2493	1.59496	1.62444e-09	1.34102	2.31783e-06	1.39395	6.31535e-07	0.0548001	0.66371	0.0666312	0.850739	1.29727	2.5564e-06
PA14_32710		probable sigma-70 factor, ECF subfamily	PA2468	3.48308	9.27116e-27	2.01821	2.73083e-10	1.57159	1.77401e-06	0.739401	0.0413198	0.740949	0.0404545	1.9064	3.36363e-09
PA14_32720		probable transmembrane sensor	PA2467	3.46635	1.76043e-24	2.2605	1.17947e-11	1.4784	1.48525e-05	0.720884	0.0496198	0.904171	0.0181559	1.77724	1.15076e-07
PA14_32740	optS	probable TonB-dependent receptor	PA2466	2.15399	5.19385e-16	2.03995	6.57081e-15	1.26258	2.8702e-06	0.752308	0.014012	0.820342	0.0077937	1.46342	2.97365e-08
PA14_32905		hypothetical protein		6.94928	9.73237e-19	6.5672	2.37125e-17	6.67884	5.65869e-17	0.0810027	3.64128e-05	2.79688	0.00129206	6.86573	1.69426e-18
PA14_32930		hypothetical protein	PA2450	3.86436	2.93553e-31	4.08497	1.96433e-35	3.99234	1.75016e-32	1.33026	0.000933932	0.744863	0.0444737	4.14405	3.36972e-36
PA14_33060		hypothetical protein	PA2440	2.61933	2.96996e-12	1.42997	0.000127498	1.04612	0.00462729	0.0216988	0.860498	0.358107	0.298474	1.45101	8.17282e-05
PA14_33250		hypothetical protein	PA2427	8.23293	1.6369e-22	6.37766	3.46924e-15	5.65419	1.17967e-11	0.055498	0.0170477	2.19024	0.0118437	5.5699	9.59368e-12
PA14_33260	pvdS	sigma factor PvdS	PA2426	6.46365	6.87722e-11	3.80988	4.11837e-05	2.40718	0.00526134	0.037436	0.0436445	3.17501	0.00344074	2.79584	0.00180717
PA14_33270	pvdG	PvdG	PA2425	10.5235	1.42149e-22	9.25076	1.3643e-19	7.5721	5.11284e-13	0.0432266	0.00115122	3.77879	0.000806929	7.37516	7.31433e-13
PA14_33280	pvdL	PvdL	PA2424	8.2565	1.17909e-12	7.96453	3.51618e-12	7.81909	4.12703e-11	0.0318269	0.00422413	0.275269	0.0147386	7.92302	9.02955e-12
PA14_33500	pvdH	L-2,4-diaminobutyrate:2-ketoglutarate 4-aminotransferase, PvdH	PA2413	7.37695	1.8786e-35	7.11689	3.53085e-34	6.54881	7.25425e-28	2.83996	5.06368e-05	2.18458	0.000869448	6.34807	3.13433e-27
PA14_33510		putative MbtH-like protein	PA2412	7.90396	6.43092e-22	7.86932	2.2991e-22	6.9576	5.22404e-17	0.0751027	7.74599e-05	3.46508	0.000123163	6.83235	5.20379e-17
PA14_33520		putative thioesterase	PA2411	8.59448	2.22182e-22	8.00081	3.18032e-20	6.87198	1.2859e-14	0.0600949	0.000171087	3.40902	0.000406616	6.82058	6.33961e-15
PA14_33530		putative ABC transporter, periplasmic substrate-binding protein	PA2410	4.83069	2.8981e-16	5.09508	2.56749e-18	4.60548	1.63802e-14	2.54554	0.00027547	2.03678	0.00200956	4.62861	3.68292e-15
PA14_33540		putative permease of ABC transporter	PA2409	5.68094	1.13986e-16	5.98585	1.08325e-18	4.95035	1.21256e-12	0.0980503	0.00186092	1.96898	0.00934508	4.96167	3.80112e-13
PA14_33550		putative ATP-binding component of ABC transporter	PA2408	5.64243	1.92562e-16	5.81881	8.48402e-18	4.61772	3.32631e-11	0.0999137	0.00115122	1.8388	0.0131633	4.58737	1.75362e-11
PA14_33560		putative adhesion protein	PA2407	5.55991	7.01643e-16	5.97457	1.59154e-18	3.89738	2.32663e-08	0.0880427	0.00431719	1.96655	0.00953779	4.09872	2.03246e-09
PA14_33570		conserved hypothetical protein	PA2406	5.0714	9.12418e-24	5.4334	1.0715e-27	4.17249	3.33766e-16	1.87409	0.00183974	1.18066	0.0288769	4.27745	1.53076e-17
PA14_33580		conserved hypothetical protein	PA2405	4.93978	5.8396e-17	5.43178	1.43765e-20	4.78703	1.50606e-15	2.64055	0.000171087	1.8835	0.00441303	4.78129	4.55223e-16
PA14_33590		conserved hypothetical protein	PA2404	5.03223	5.34477e-15	5.58364	2.23544e-18	4.58993	2.55017e-12	0.124795	0.00105691	2.02435	0.00490335	4.65097	5.022e-13
PA14_33600		putative iron-regulated membrane protein	PA2403	5.28465	1.69821e-19	5.49505	1.57178e-21	3.47187	4.85697e-09	0.102171	0.0234085	1.45189	0.020365	3.51687	1.3471e-09
PA14_33610		probable non-ribosomal peptide synthetase	PA2402	7.52831	4.23558e-25	8.04106	3.59056e-29	7.11221	4.24971e-22	3.889	8.33275e-06	3.25969	4.28133e-05	7.10658	7.46401e-23
PA14_33630	pvdJ	PvdJ	PA2400	7.00834	2.25694e-24	7.60937	3.35413e-29	6.84942	7.40586e-23	0.126568	2.28749e-05	3.11545	3.52897e-05	6.84178	1.26406e-23
PA14_33650	pvdD	pyoverdine synthetase D	PA2399	6.81033	1.40908e-25	6.99607	1.23334e-27	6.59583	1.31021e-23	3.11739	5.06368e-05	2.64165	0.000234272	6.62225	1.21823e-24
PA14_33680	fpvA	ferripyoverdine receptor	PA2398	6.1782	4.97337e-23	5.85108	2.38994e-21	4.73056	8.38692e-14	0.129932	0.00138062	2.31575	0.000806929	5.0233	6.34115e-16
PA14_33690	pvdE	pyoverdine biosynthesis protein PvdE	PA2397	5.61524	1.32336e-37	5.09904	3.33405e-32	2.8843	8.25378e-11	0.130843	0.0886867	0.978209	0.0368496	2.95014	1.22693e-11
PA14_33700	pvdF	pyoverdine synthetase F	PA2396	7.06928	3.50128e-21	6.45505	2.30692e-18	4.37377	7.46609e-09	0.0775394	0.00200176	2.97577	0.000304383	4.75012	1.53447e-10
PA14_33710	pvdO	PvdO	PA2395	9.29351	7.54486e-24	8.82259	1.995e-22	6.68209	6.67456e-13	0.0551402	0.000214077	3.96673	7.6439e-05	7.04975	1.03504e-14
PA14_33720	pvdN	PvdN	PA2394	8.60664	3.05488e-22	8.25597	3.49218e-21	6.25531	2.96998e-12	0.0590222	0.000253669	3.75229	0.00010729	6.47084	1.81548e-13
PA14_33730		putative dipeptidase precursor	PA2393	8.64031	6.63188e-22	8.34529	3.60692e-21	5.31093	4.32324e-09	0.0561368	0.00078444	3.59568	0.000245853	5.21358	3.89974e-09
PA14_33740	pvdP	PvdP	PA2392	8.41887	1.24139e-25	7.80005	6.29575e-23	5.7867	1.06554e-12	0.0698881	0.00098704	2.95297	0.000806929	5.71284	7.31433e-13
PA14_33750	opmQ	putative outer membrane protein precursor	PA2391	6.34234	6.84142e-25	6.47984	9.63426e-27	4.96681	1.44595e-15	0.125262	0.00328879	1.81974	0.00768896	5.1649	2.72172e-17
PA14_33760		putative ATP-binding/permease fusion ABC transporter	PA2390	6.16757	6.51492e-39	5.8384	2.28926e-36	4.03311	2.60532e-17	1.45098	0.00852916	1.20149	0.0197896	4.10699	1.49281e-18
PA14_33770		putative ABC export system, membrane fusion protein	PA2389	6.36929	6.54568e-28	6.31226	2.41033e-28	3.68621	3.46013e-10	0.0875975	0.0566998	1.2942	0.0317152	3.70846	1.13453e-10
PA14_33810	pvdA	L-ornithine N5-oxygenase	PA2386	8.92227	3.20181e-20	8.17537	1.05224e-17	6.16309	2.95435e-10	0.0493668	0.000134765	4.20496	6.84621e-05	5.94816	5.4903e-10
PA14_33820	pvdQ	penicillin acylase-related protein	PA2385	8.1332	3.50128e-21	7.25538	1.07838e-17	6.89029	2.62132e-15	0.0650428	4.81554e-05	3.62282	0.000122824	6.76173	2.5199e-15
PA14_33830		conserved hypothetical protein	PA2384	7.81676	5.88834e-23	6.66237	7.02679e-18	6.54635	1.99863e-16	0.0750906	0.000587515	2.33099	0.0068986	6.43658	1.58315e-16
PA14_33840		putative transcriptional regulator	PA2383	3.81436	1.09447e-52	3.40347	1.46349e-43	3.2342	3.85852e-38	0.43664	0.0916476	0.192385	0.532745	3.23902	1.46109e-39
PA14_33910		putative ABC-type transport protein, periplasmic component	PA2377	5.1944	2.26578e-153	4.82354	1.40267e-131	4.89712	1.44206e-132	0.388663	0.0888956	0.0254987	0.937415	5.47426	2.56012e-171
PA14_34640	gntK	gluconokinase	PA2321	2.66615	5.96356e-21	1.72057	2.26642e-09	1.65098	1.27702e-08	-0.00850712	0.969672	0.0243334	0.944222	1.47429	2.50792e-07
PA14_34660	gntR	transcriptional regulator GntR	PA2320	2.60183	3.5507e-30	2.07133	5.80705e-20	1.65302	1.07886e-12	-0.00938241	0.923928	-0.0590687	0.832392	1.20713	1.46571e-07
PA14_34670		putative enzyme of the cupin superfamily	PA2318	1.12113	3.67473e-18	1.35872	1.09971e-23	1.13937	2.93448e-18	0.0181849	0.94431	-0.0426013	0.859187	1.06113	3.19938e-16
PA14_35370	ptxS	transcriptional regulator PtxS	PA2259	1.26353	4.58959e-09	2.03242	1.6726e-21	1.35431	6.36068e-10	0.108691	0.453296	0.34053	0.198054	1.50009	2.67283e-12
PA14_36920		putative histidine kinase	PA2137	0.180889	0.44764	1.43171	1.78599e-09	1.84785	6.36088e-17	0.0962164	0.456202	-0.126013	0.691959	1.66622	2.62126e-14
PA14_38200	ilvG	putative phosphonopyruvate decarboxylase	PA2035	2.31401	8.0915e-26	2.34299	6.9708e-27	2.94264	1.74831e-40	0.795979	0.0023688	0.373121	0.162962	2.95462	3.81449e-42
PA14_38210		putative methylase	PA2034	5.7108	4.19552e-23	4.55692	8.4931e-16	5.47852	4.81628e-21	2.72584	5.83576e-05	1.53894	0.014268	5.41337	2.57462e-21
PA14_38220		putative siderophore-interacting protein	PA2033	6.31127	5.11949e-26	4.80739	2.71931e-16	5.62506	1.20292e-20	2.84859	5.06368e-05	1.96873	0.00305462	5.66399	1.17506e-21
PA14_38395		Resistance-Nodulation-Cell Division (RND) multidrug efflux membrane fusion protein precursor	PA2019	3.38626	5.65937e-30	3.53943	1.42002e-33	1.8579	9.37034e-10	0.046521	0.699532	0.0465355	0.898911	1.85601	5.04253e-10
PA14_38410	amrB	RND multidrug efflux transporter	PA2018	2.67269	8.23592e-50	3.11077	2.57869e-68	1.75787	1.02438e-21	0.0627753	0.718171	0.0217711	0.937415	1.8864	1.03839e-25
PA14_39500		conserved hypothetical protein	PA1934	2.28817	1.05363e-13	2.28477	8.80741e-14	1.49221	2.19703e-06	0.063038	0.574005	0.410297	0.210315	1.67441	5.69259e-08
PA14_39660		conserved hypothetical protein	PA1921	1.98642	3.14458e-14	3.65755	3.00838e-43	1.10595	7.45817e-05	0.245948	0.172709	3.53539	1.0021e-40	1.41371	2.31925e-07
PA14_39800		probable sigma-70 factor, ECF subfamily	PA1912	3.48568	3.52676e-23	2.59007	7.13133e-14	1.6069	6.45264e-06	0.722714	0.0530338	0.82598	0.0350829	2.42005	3.48976e-12
PA14_39810		putative transmembrane sensor	PA1911	3.71862	2.24418e-21	2.48834	9.88777e-11	2.34872	2.80664e-09	1.24029	0.00649481	0.966997	0.0254034	2.75157	1.26329e-12
PA14_39820	ufrA	putative tonB-dependent receptor protein	PA1910	2.51669	4.29298e-23	2.00572	1.67513e-15	1.36866	1.13658e-07	0.546739	0.0540844	0.557614	0.0580528	1.63578	7.94475e-11
PA14_42480	pcrG	regulator in type III secretion	PA1705	2.32284	1.31547e-12	1.31597	2.93351e-05	1.10673	0.000411837	-0.0118369	0.959762	0.109953	0.749759	1.19878	9.91065e-05
PA14_44311		hypothetical protein		4.87202	2.33652e-34	3.59756	4.87461e-20	1.62657	4.98858e-05	-0.0336513	0.75334	1.29118	0.00436637	1.54669	8.00683e-05
PA14_44970	moaA2	molybdopterin biosynthetic protein A2	PA1505	3.01028	4.16585e-183	3.65183	4.17503e-275	2.22294	5.27159e-99	-0.0201246	0.928168	0.230526	0.124759	2.51849	1.80491e-131
PA14_47150	cyoE	cytochrome o ubiquinol oxidase protein CyoE	PA1321	4.81657	2.6535e-86	4.78448	5.74517e-90	3.07716	2.27025e-36	-0.0116269	0.962865	0.0986045	0.737945	3.28455	1.17634e-42
PA14_47160	cyoD	cytochrome o ubiquinol oxidase subunit IV	PA1320	4.14267	1.85508e-56	4.19542	1.35877e-61	2.88372	1.34686e-28	-0.0178632	0.923928	-0.167291	0.59316	2.9291	1.87237e-30
PA14_47180	cyoC	cytochrome o ubiquinol oxidase subunit III	PA1319	4.25869	1.71979e-65	4.31883	2.6968e-70	2.86608	1.64775e-30	-0.0409612	0.794806	0.0614968	0.857138	3.17337	3.11897e-38
PA14_47190	cyoB	cytochrome o ubiquinol oxidase subunit I	PA1318	4.10905	7.01009e-60	4.37139	4.58734e-70	2.64032	2.75235e-25	-0.0217628	0.900151	0.0767539	0.823635	2.91987	9.7724e-32
PA14_47210	cyoA	cytochrome o ubiquinol oxidase subunit II	PA1317	4.50945	2.20373e-81	5.11636	1.62577e-108	2.36514	3.95851e-23	-0.0356163	0.852377	0.212617	0.478365	2.91372	9.7504e-36
PA14_47370		putative signal peptidase	PA1303	2.07128	7.22642e-18	2.11466	1.39481e-17	1.58569	1.11495e-10	0.422444	0.0971544	0.359904	0.217067	1.46867	1.79028e-09
PA14_47380	hxuC	putative heme utilization protein precursor	PA1302	3.67048	3.83956e-18	3.80697	7.28622e-20	3.25276	2.72601e-14	1.85004	0.000214077	1.64435	0.000479933	3.51907	5.70552e-17
PA14_47390		putative transmembrane sensor	PA1301	6.51455	5.25962e-17	5.37138	1.37086e-12	4.62688	3.21438e-09	0.0709533	0.00305157	2.10222	0.0112991	4.70443	8.0813e-10
PA14_47400		putative sigma-70 factor, ECF subfamily	PA1300	6.66779	1.42794e-17	5.38828	1.04219e-12	4.24115	4.81068e-08	0.0657618	0.00948515	2.09807	0.0110331	4.63825	1.19105e-09
PA14_48115	aprD	alkaline protease secretion protein AprD	PA1246	2.05852	2.05976e-18	1.75485	4.27665e-14	2.17258	4.98831e-20	0.431217	0.0808662	0.312531	0.267105	2.71118	1.20711e-31
PA14_48140	aprX	conserved hypothetical protein	PA1245	3.03206	4.17653e-17	2.26784	1.70275e-10	3.16741	4.29788e-18	1.15764	0.00603543	0.530485	0.143295	3.47808	2.56688e-22
PA14_49390	rrmA	rRNA methyltransferase	PA1161	3.16891	1.56031e-32	3.50698	1.95404e-40	1.20399	1.13525e-05	0.0687649	0.580426	0.363416	0.234239	1.3651	4.22137e-07
PA14_49510	pyoS3I	immunity protein S3I structureal gene		1.55611	1.70967e-08	1.66821	1.15373e-09	1.78135	2.50843e-10	0.678033	0.0313441	0.709061	0.0264957	2.31063	3.82826e-17
PA14_49520	pyoS3A	pyocin killing protein		1.72684	4.05185e-16	1.75568	5.30029e-17	1.81043	2.88708e-17	0.342433	0.111347	0.494475	0.0510757	2.17322	3.21868e-25
PA14_49560	toxA	exotoxin A precursor	PA1148	5.60574	2.74182e-51	5.01011	9.10841e-43	4.32952	5.632e-31	0.0205154	0.854626	0.053423	0.882459	4.27574	2.50749e-31
PA14_49720		hypothetical protein	PA1134	4.8716	8.09021e-56	5.17357	1.92244e-63	4.21883	3.63062e-41	0.862575	0.0228814	0.847539	0.0214018	4.39995	4.73109e-46
PA14_52120		hypothetical protein		1.54609	4.31122e-19	1.62478	1.84452e-19	1.071	1.73456e-09	0.0276978	0.877553	-0.0135342	0.966043	1.51871	1.49281e-18
PA14_52230	pirA	siderophore receptor protein	PA0931	2.63308	1.29893e-05	1.99738	0.000600759	1.97802	0.000989772	2.13696	0.00360514	1.97946	0.00459647	2.20184	0.000247293
PA14_53840		hypothetical protein	PA0805	0.934969	1.09845e-06	1.40787	7.71423e-14	1.33676	4.86516e-12	0.527456	0.0180015	0.363971	0.122332	1.53617	3.83789e-16
PA14_54860		hypothetical protein		2.3578	3.87234e-35	1.88341	1.44499e-22	1.68121	2.87458e-18	0.343618	0.100948	0.318387	0.195013	2.46177	1.03206e-39
PA14_54870		hypothetical protein		3.96574	6.90948e-21	2.38186	9.21044e-09	1.73458	4.26641e-05	1.20158	0.0131182	1.63129	0.00052443	2.54508	1.40464e-09
PA14_55000		possible ABC-type transporter, periplasmic component		4.19491	4.88128e-50	3.44457	4.28694e-35	1.32872	4.79518e-06	0.0416993	0.753771	0.0831492	0.811286	2.56194	5.91204e-20
PA14_55160	toxR	transcriptional regulator ToxR	PA0707	5.43143	1.00336e-29	4.99242	7.66509e-26	3.82234	4.61379e-15	0.0743983	0.225308	0.687628	0.113169	3.71054	9.26432e-15
PA14_55540		probable transmembrane sensor	PA0676	2.63036	9.57013e-19	2.4989	1.87801e-17	2.26519	2.77275e-14	1.15125	0.00115122	0.747567	0.027614	2.02418	4.94696e-12
PA14_55550		probable sigma-70 factor, ECF subfamily	PA0675	2.53009	3.3163e-15	2.96561	2.7161e-20	2.22296	7.54178e-12	1.29195	0.00112018	1.08802	0.00352688	2.47966	6.30806e-15
PA14_55560	pigC	hypothetical protein	PA0674	3.81252	2.06188e-15	3.62142	1.02091e-14	2.96539	6.20586e-10	1.46433	0.00860154	1.25513	0.0167076	3.14978	2.19371e-11
PA14_55570	pigB	hypothetical protein	PA0673	2.73227	9.12709e-15	2.86202	2.1944e-16	2.41446	1.44907e-11	1.19625	0.00408871	0.960561	0.01647	2.73002	6.68332e-15
PA14_55580	nemO	heme oxygenase	PA0672	5.42741	2.16737e-14	3.96735	9.71362e-09	3.62633	4.20502e-07	0.0744912	0.0102481	1.93575	0.0117116	3.99625	1.39494e-08
PA14_57990		putative heavy-metal transporter	PA4467	7.60423	1.14737e-24	6.34017	3.30447e-18	5.92956	2.61355e-15	0.0891513	0.000199431	2.22305	0.00644439	6.09576	1.11089e-16
PA14_58000	sodM	superoxide dismutase	PA4468	7.14085	1.91178e-24	6.18198	2.9347e-19	6.05211	1.33025e-17	3.60077	1.97041e-05	2.76283	0.000335886	6.33679	7.59299e-20
PA14_58010		conserved hypothetical protein	PA4469	7.27949	2.67123e-17	6.35471	5.4989e-14	6.20369	1.11616e-12	0.0630089	0.000157808	3.1354	0.000870129	6.57036	1.5245e-14
PA14_58030	fumC1	fumarate hydratase	PA4470	7.39234	3.73118e-12	5.99975	7.35247e-09	5.77133	9.02511e-08	0.0381265	0.00237245	0.502242	0.00757557	6.12787	7.64636e-09
PA14_58040		conserved hypothetical protein	PA4471	7.77493	2.70608e-17	5.89047	4.38787e-11	4.56611	6.38782e-07	0.0401296	0.0732904	2.33349	0.0131633	5.8272	1.37282e-10
PA14_60480		conserved hypothetical protein	PA4570	6.30254	3.23841e-19	3.99787	4.34045e-09	4.65229	5.63822e-11	0.0791456	0.00788389	1.77978	0.016657	5.27104	4.04412e-14
PA14_61060	fnr-2	putative ferredoxin--NADP+ reductase	PA4615	2.64901	5.5121e-36	1.99712	1.33784e-21	2.13959	9.51458e-24	0.374358	0.0931741	0.371698	0.147764	2.17849	1.97927e-25
PA14_62270	phuW	conserved hypothetical protein	PA4705	2.24881	1.53735e-09	2.01196	4.11412e-08	1.3817	0.000227212	1.12983	0.0095786	1.1672	0.00615176	1.35792	0.000224786
PA14_62280	phuV	putative ATP-binding component of ABC transporter	PA4706	3.13238	1.83876e-14	2.86309	1.14719e-12	1.7826	1.49966e-05	1.56328	0.00115122	1.45019	0.00161622	1.77286	1.16161e-05
PA14_62290	phuU	putative permease of ABC transporter	PA4707	3.72012	7.60009e-13	3.5125	5.96241e-12	1.41788	0.00422368	1.34311	0.0225743	1.53344	0.00844772	1.68546	0.000736442
PA14_62300	phuT	putative periplasmic binding protein	PA4708	3.82466	1.9174e-09	2.7515	7.84441e-06	1.93488	0.00163242	2.13832	0.00430891	1.88927	0.00817063	1.89534	0.00163697
PA14_63330		putative glycerolphosphodiesterase	PA4792	1.90452	4.92747e-37	1.11388	5.93857e-13	1.85743	9.27098e-37	0.0237287	0.916997	0.03852	0.888177	1.75515	6.95276e-34
PA14_63900		putative hemolyin III	PA4833	2.32448	2.27677e-38	2.82071	1.16135e-56	1.48834	5.71206e-16	0.371674	0.0717684	1.93401	7.68796e-27	1.79395	1.69047e-23
PA14_63910		putative membrane protein	PA4834	6.00499	0	6.28518	0	1.57187	2.49335e-31	0.025307	0.90974	5.50231	0	4.17703	4.86944e-244
PA14_64680	ureJ	urease accessory protein	PA4894	1.89641	2.15126e-19	1.83214	4.35714e-19	1.14041	7.71206e-08	0.0364391	0.835722	0.187954	0.498586	1.31813	1.91249e-10
PA14_64690		putative transmembrane sensor	PA4895	5.2807	3.68251e-32	4.41077	5.01566e-24	3.88922	3.05983e-18	1.87269	0.000359538	1.48966	0.00274431	3.9809	1.23554e-19
PA14_64700		putative sigma-70 factor, ECF subfamily	PA4896	6.20353	1.54148e-20	4.81804	1.34324e-13	4.15295	5.75867e-10	0.0871184	0.0105106	1.87317	0.00999403	4.38798	2.49656e-11
PA14_64710		putative extracellular heme-binding protein	PA4897	3.29163	7.78533e-31	2.63612	7.97248e-21	1.93792	2.24595e-11	0.596238	0.0562931	0.6379	0.0478455	2.25503	1.58274e-15
PA14_68040	fixR	putative short-chain alcohol dehydrogenase	PA5150	3.17237	6.5007e-80	3.04625	2.20122e-75	2.473	2.61073e-48	0.187141	0.265042	0.0767059	0.777059	2.55406	2.48966e-53
PA14_68740	argA	N-acetylglutamate synthase	PA5204	2.32453	7.14277e-42	2.22249	3.98608e-39	1.00699	1.32775e-08	0.0521303	0.781182	0.239244	0.302556	1.03305	2.84664e-09
PA14_72360		conserved hypothetical protein	PA5481	0.294697	0.29988	1.30949	7.9011e-07	1.4551	9.8262e-08	0.0444779	0.756229	-0.140056	0.692473	1.49062	1.99102e-08
PA14_29375				3.39872	1.34499e-20	2.26122	2.94012e-10	1.14677	0.00163268	0.642333	0.0746461	1.03926	0.0117075	1.89717	1.65116e-07
Table SF2B. Genes downregulated in response to CP treatment and Fe depletion			Legend	Monoculture + CP		Coculture + CP		Coculture - Fe		Coculture - Mn		Coculture - Zn		Coculture - Depleted
Locus_tag	Gene	Protein	PAO1_locus_tag	L2FC_a	padj_a	L2FC_b	padj_b	L2FC_c	padj_c	L2FC_d	padj_d	L2FC_e	padj_e	L2FC_f	padj_f
PA14_00280	hemF	coproporphyrinogen III oxidase, aerobic	PA0024	-0.194804	0.436126	-1.07741	1.41101e-06	-2.53648	2.73741e-29	-0.598083	0.0189811	-0.186895	0.505215	-2.49374	4.11711e-29
PA14_01730		conserved hypothetical protein	PA0141	-3.3727	7.04209e-26	-2.20646	3.13422e-12	-2.81976	3.61773e-18	-0.0483572	0.614211	-0.0894734	0.794707	-2.65849	6.68437e-17
PA14_02180	cheB	glutamate methylesterase	PA0173	-2.42065	9.19063e-17	-3.69164	1.24369e-28	-1.18853	4.60946e-05	-0.0312798	0.823353	-0.627261	0.0523872	-1.62384	1.71245e-08
PA14_02190	cheD	putative chemotaxis protein	PA0174	-1.48656	1.08041e-07	-3.08852	4.33545e-22	-1.15813	4.37982e-05	-0.114871	0.33159	-0.730411	0.0213995	-1.30071	3.08994e-06
PA14_02200	cheR	putative chemotaxis protein methyltransferase	PA0175	-2.06363	6.41743e-11	-3.77996	2.78269e-30	-1.00804	0.00135084	-0.0577695	0.592437	-0.654036	0.0587392	-1.26846	5.19481e-05
PA14_02220		putative chemotaxis transducer	PA0176	-2.66915	4.22093e-13	-4.39814	8.93907e-33	-1.02367	0.00526134	-0.0479705	0.615509	-0.856783	0.0360724	-1.39948	0.000133856
PA14_03800	oprE	anaerobically-induced outer membrane porin OprE precursor	PA0291	-2.8847	8.58854e-51	-1.96609	9.59639e-25	-1.77611	9.13275e-20	0.163314	0.307915	0.0815081	0.780435	-1.70994	4.72934e-19
PA14_06000	clpA	putative ClpA/B protease ATP binding subunit	PA0459	-2.13062	5.01273e-08	-3.08172	2.2705e-15	-1.66262	2.77961e-05	-0.0418506	0.655734	-0.362537	0.287486	-1.62276	3.03761e-05
PA14_06650	nirN	putative c-type cytochrome	PA0509	-3.55415	2.58484e-34	-3.83758	6.87235e-33	-3.60368	3.1248e-38	-0.251243	0.177254	-0.0740339	0.827737	-3.61196	6.00253e-39
PA14_06660	nirE	putative uroporphyrin-III c-methyltransferase	PA0510	-4.04456	3.69304e-37	-4.54309	1.19419e-33	-4.07105	9.48313e-42	-0.165685	0.236411	-0.124113	0.707796	-3.9589	1.87453e-40
PA14_06670	nirJ	heme d1 biosynthesis protein NirJ	PA0511	-3.1262	1.71975e-33	-4.34812	5.8214e-48	-3.62367	7.76606e-47	-0.367726	0.0989124	-0.0900505	0.772308	-3.57374	1.10011e-46
PA14_06680	nirH	heme d1 biosynthesis protein NirH	PA0512	-3.4187	5.05019e-25	-4.54625	1.28485e-28	-4.34273	1.96977e-43	-0.249872	0.168097	-0.109033	0.730982	-4.02567	3.81234e-39
PA14_06690	nirG	heme d1 biosynthesis protein NirG	PA0513	-3.82621	3.00741e-20	-5.1467	2.3837e-25	-5.10869	7.17076e-37	-0.413785	0.111897	-0.171894	0.594494	-4.7397	7.82121e-34
PA14_06700	nirL	heme d1 biosynthesis protein NirL	PA0514	-4.11279	5.27939e-25	-4.90426	2.83329e-27	-4.93155	9.68563e-42	-0.418213	0.111897	-0.30912	0.317635	-4.96513	6.29682e-41
PA14_06710	nirD	heme d1 biosynthesis protein NirD	PA0515	-3.01976	3.11078e-18	-4.9509	8.32167e-34	-4.15722	8.17209e-36	-0.618499	0.0614791	-0.306808	0.333874	-4.00669	2.21961e-34
PA14_06720	nirF	heme d1 biosynthesis protein NirF	PA0516	-3.40685	3.94371e-26	-5.51348	1.76565e-59	-5.22618	3.71682e-61	-0.889671	0.011696	-0.455761	0.145278	-5.24106	4.57045e-63
PA14_06730	nirC	putative c-type cytochrome precursor	PA0517	-3.62691	7.94313e-15	-5.87494	4.65161e-27	-5.437	1.67729e-37	-0.750445	0.0566998	-0.253638	0.430319	-5.77772	2.53307e-39
PA14_06740	nirM	cytochrome c-551 precursor	PA0518	-5.60524	5.63943e-26	-7.3907	5.86007e-36	-7.81457	1.79902e-60	-0.730257	0.0490821	-0.368552	0.263996	-7.74509	9.14844e-58
PA14_06750	nirS	nitrite reductase precursor	PA0519	-4.53062	5.90493e-57	-7.15393	2.16672e-141	-8.21793	1.07155e-184	-1.00323	0.00168166	-0.516862	0.0917451	-8.07614	1.28302e-184
PA14_06770	nirQ	regulatory protein NirQ	PA0520	-0.853856	0.000779621	-3.02437	2.27379e-33	-1.95748	7.55248e-15	-0.158258	0.265975	-0.425942	0.136688	-2.23207	1.37689e-19
PA14_06790	nirO	cytochrome c oxidase subunit	PA0521	-0.984943	0.00150761	-4.2151	6.46588e-35	-3.75986	1.19996e-37	-0.0962357	0.411774	-0.344705	0.248084	-3.88676	1.87453e-40
PA14_06800		hypothetical protein	PA0522	0.184952	0.665788	-3.28059	5.44473e-13	-3.38633	8.70576e-22	-0.0229717	0.888951	-0.344703		-3.55488	3.95051e-22
PA14_06810	norC	nitric-oxide reductase subunit C	PA0523	-3.15241	1.44394e-06	-8.9166	1.54737e-36	-8.87188	9.24417e-40	-0.0288351	0.617833	-0.147867	0.575443	-8.96847	1.02703e-41
PA14_06830	norB	nitric-oxide reductase subunit B	PA0524	-1.95532	7.43224e-06	-7.63753	7.98432e-66	-7.88934	5.07166e-71	-0.0616703	0.408132	-0.420318	0.229849	-8.38263	4.77294e-81
PA14_06840	norD	putative dinitrification protein NorD	PA0525	-1.28403	0.000639636	-5.43505	3.5713e-45	-5.13826	3.5034e-43	-0.0749803	0.399913	-0.478869	0.172638	-5.32545	1.99026e-47
PA14_06860		hypothetical protein	PA0526	-2.43714	3.0564e-08	-5.06972	5.89608e-32	-6.18733	2.39425e-47	-0.0491759	0.597311	-0.27451	0.397113	-6.43976	2.23529e-49
PA14_07030		putative cytochrome c'	PA0541	-1.26772	1.39925e-24	-1.79998	1.01655e-37	-1.15614	2.40887e-20	-0.154271	0.306393	-0.180832	0.295213	-1.2076	1.36795e-22
PA14_08680	tufB	elongation factor Tu	PA4277	-1.31383	1.73765e-06	-1.10022	6.12458e-05	-1.49266	1.06796e-07	0.0727237	0.554189	0.398289	0.190962	-1.75159	2.08773e-10
PA14_09150	katA	catalase	PA4236	-4.5008	4.88266e-20	-4.54897	7.26438e-21	-5.01354	6.69053e-24	-0.0850775	0.109748	-0.703929	0.107292	-5.085	2.02483e-25
PA14_09160	bfrA	bacterioferritin	PA4235	-0.403043	0.000457522	-1.26953	1.72708e-28	-1.8412	7.50373e-61	-0.435933	0.000996739	0.0220887	0.939911	-1.4971	3.81449e-42
PA14_09520	mexI	probable RND efflux transporter	PA4207	-6.22812	1.26237e-161	-4.85601	5.09905e-101	-1.20598	2.33897e-07	0.0288877	0.873288	-0.0538975	0.870179	-2.36375	1.22364e-25
PA14_09530	mexH	RND efflux membrane fusion protein precursor	PA4206	-7.24346	0	-5.30485	7.34095e-170	-1.23803	1.03356e-11	0.0857269	0.592442	0.0159872	0.960623	-2.23608	1.24306e-36
PA14_09540	mexG	putative membrane protein	PA4205	-6.82601	5.13286e-263	-4.88408	1.0032e-128	-1.2685	1.09504e-11	0.142315	0.364636	0.100939	0.717738	-2.07414	2.84621e-30
PA14_09660		putative AMP-binding enzyme	PA4198	-0.927408	3.74622e-10	-2.28025	4.88056e-46	-1.24588	1.00999e-18	-0.412302	0.0124996	-0.352395	0.0406334	-1.47923	2.24816e-26
PA14_10470	bcr	putative MFS transporter	PA4136	-0.450814	0.0361267	-1.05983	1.31986e-06	-1.16462	3.3783e-08	-0.0487894	0.778284	0.0407732	0.900305	-1.14036	3.99224e-08
PA14_10490		hypothetical protein	PA4134	-3.85111	2.05706e-104	-5.01513	9.57177e-88	-4.1978	1.04082e-115	0.0397465	0.840212	-0.0680158	0.810574	-3.54596	1.34396e-91
PA14_10500	ccoN	cytochrome c oxidase subunit (cbb3-type)	PA4133	-5.75482	9.4548e-88	-6.5927	1.01294e-110	-5.51176	9.11727e-80	0.0534083	0.679593	0.236467	0.460667	-4.42859	5.77002e-54
PA14_10530		putative transcriptional regulator, GntR family	PA4132	-3.69506	1.32427e-58	-5.31858	1.23193e-114	-3.004	8.1015e-39	-0.0593618	0.697615	-0.0407455	0.901547	-2.7043	6.74125e-33
PA14_10540	fixG	putative iron-sulfur cluster-binding protein	PA4131	-4.15339	8.70794e-26	-6.88981	5.15014e-63	-4.09812	1.27096e-24	-0.0398525	0.672558	0.000203836	0.984392	-3.64145	1.80995e-20
PA14_10550	cysI	putative sulfite or nitrite reductas	PA4130	-2.9619	3.47505e-13	-4.93714	3.98632e-34	-2.16995	1.52402e-07	-0.0128619	0.918086	0.00919878	0.984392	-1.58932	7.35338e-05
PA14_10560		conserved hypothetical protein	PA4129	-3.35609	2.98547e-29	-5.43852	5.80012e-67	-1.94601	1.17729e-10	-0.00785722	0.970385	-0.0876765	0.804	-1.56209	1.25053e-07
PA14_10570	hpcH	putative 2,4-dihydroxyhept-2-ene-1,7-dioic acid aldolase	PA4128	-3.52574	3.58304e-48	-5.15188	2.26881e-79	-2.09043	5.61338e-18	-0.0274151	0.870699	-0.06627	0.836343	-1.72215	3.50184e-13
PA14_10590	hpcG	2-oxo-hept-3-ene-1,7-dioate hydratase	PA4127	-2.68092	2.06637e-49	-3.51028	7.06978e-54	-2.07753	1.11636e-33	-0.0909891	0.577778	-0.200763	0.369262	-1.72095	9.93341e-25
PA14_10600	hpaX	putative MFS transporter	PA4126	-1.91092	9.83188e-22	-2.31823	2.53236e-24	-1.74392	1.45035e-19	-0.149495	0.345233	-0.268028	0.265755	-1.2293	4.82867e-11
PA14_11270	oprG	outer membrane protein OprG precursor	PA4067	-3.90578	2.71391e-45	-1.36369	6.13762e-07	-3.5203	1.20389e-36	-0.0320944	0.828778	0.0567391	0.876114	-2.82528	7.49823e-25
PA14_13290		putative protease	PA3913	-1.30202	1.98979e-06	-2.55146	4.45239e-20	-3.14592	4.06063e-34	-0.572568	0.0356203	-0.230444	0.414245	-3.10326	1.98245e-33
PA14_13300		putative peptidase	PA3912	-1.83799	1.61939e-09	-2.76951	6.2961e-18	-3.04729	1.86257e-24	-0.0831606	0.481388	-0.294888	0.33263	-3.21638	5.94159e-27
PA14_13320		Putative lipid carrier protein	PA3911	-1.57289	1.27835e-08	-2.78639	1.79711e-16	-2.59373	2.35581e-22	-0.0792911	0.570958	-0.236493	0.400301	-2.30373	8.32171e-19
PA14_13720		conserved hypothetical protein	PA3880	-2.71722	1.89297e-30	-1.99147	1.4903e-20	-4.08834	2.58856e-73	-0.450097	0.0502803	-0.046764	0.883447	-4.10254	1.82962e-73
PA14_13780	narG	putative respiratory nitrate reductase alpha subun	PA3875	-1.27464	6.63505e-11	-1.6522	9.0857e-16	-1.15372	3.21438e-09	-0.426474	0.0500218	-0.0902203	0.740668	-1.23069	1.15299e-10
PA14_13810	narJ	respiratory nitrate reductase delta chain	PA3873	-1.62592	1.57241e-09	-1.73954	8.3618e-08	-1.52907	1.84185e-09	-0.0769531	0.583738	-0.00329938	0.989436	-1.56348	1.25933e-09
PA14_13830	narI	respiratory nitrate reductase gamma chain	PA3872	-1.51583	3.41437e-07	-1.66269	1.28527e-06	-1.17922	3.07866e-05	-0.0305106	0.839177	0.0160136	0.970089	-1.20131	2.11408e-05
PA14_14320		conserved hypothetical protein		-2.20524	9.95182e-17	-1.82658	1.28484e-09	-1.41138	7.93921e-08	0.0404959	0.794806	-0.161825	0.599865	-1.66977	2.33412e-10
PA14_15070	oprC	outer membrane copper receptor OprC	PA3790	-0.680826	0.0157101	-1.96808	9.0337e-13	-1.24142	1.24795e-05	0.00279807	0.991286	0.390202	0.211699	-1.13361	4.86728e-05
PA14_15120		putative membrane or periplasmic protein	PA3785	-2.64089	3.86121e-20	-3.05151	1.82474e-26	-1.71972	4.31985e-09	0.00219761	0.992292	0.588061	0.0724802	-1.80753	2.9106e-10
PA14_16310		putative MFS permease	PA3718	-2.70158	8.46775e-41	-1.52135	3.89828e-13	-1.22524	1.33187e-10	-0.00266719	0.991598	0.00801459	0.983399	-1.75857	5.79047e-20
PA14_17580		conserved hypothetical protein	PA3613	-2.75492	5.43043e-40	-1.6453	2.70888e-15	-1.78621	2.7987e-17	-0.0253761	0.925631	0.0509632	0.876289	-1.82507	9.88891e-19
PA14_17690		putative glutamate synthase, large subunit	PA3602	-1.89846	2.50725e-08	-1.04532	0.00194328	-2.69721	1.15954e-14	-0.546777	0.0767445	-0.0325658	0.924454	-2.25521	4.40136e-11
PA14_20190	nosD	copper ABC transporter, periplasmic copper-binding protein	PA3393	0.213596	0.570584	-1.76921	6.57121e-07	-1.32513	0.000117014	-0.0711101	0.485367	-0.165913	0.613242	-1.52218	7.75577e-06
PA14_20200	nosZ	nitrous-oxide reductase precursor	PA3392	-0.463067	0.192068	-3.91813	4.54578e-26	-3.49408	1.60065e-22	-0.130316	0.209599	-0.282491	0.382285	-3.28697	7.31671e-21
PA14_20230	nosR	NosR Regulatory protein for N2O reductase	PA3391	-0.602043	0.0939119	-4.65773	2.95714e-36	-4.35178	6.32187e-35	-0.523246	0.0916476	-0.245103	0.449406	-4.23736	2.132e-34
PA14_20960		putativ isomerase	PA3332	-1.00655	0.000517364	-1.18395	5.95503e-05	-1.04562	0.000469468	0.970649	0.00430891	0.742739	0.0264957	-0.849172	0.00395138
PA14_20970	cyp23	cytochrome P450	PA3331	-0.980525	0.000751446	-1.19909	4.04576e-05	-1.1561	0.000103605	0.842448	0.0124803	0.726176	0.0285786	-0.791561	0.00695703
PA14_21220		conserved hypothetical protein	PA3309	-2.74792	6.23137e-17	-1.69953	1.52491e-07	-1.12994	0.000664734	-0.00629442	0.974921	-0.00750243	0.983399	-0.738878	0.0222373
PA14_22740		putative periplasmic inhibitor/zinc-resistance associated protein	PA3205	-0.542699	0.0406927	-1.68824	9.04434e-10	-1.16424	1.37393e-06	-1.06278	0.000235483	-1.08158	2.34282e-05	-1.0182	1.69037e-05
PA14_23750	leuC	3-isopropylmalate dehydratase large subunit	PA3121	-2.17535	6.94017e-17	-1.68203	1.30243e-10	-2.66267	7.72876e-24	-0.97058	0.00147473	-0.3637	0.217715	-2.72666	1.22364e-25
PA14_23760	leuD	3-isopropylmalate dehydratase, small subunit	PA3120	-1.9222	2.26337e-17	-1.95991	3.39119e-17	-1.9367	2.63492e-17	-0.692737	0.00788389	-0.449657	0.0849841	-2.29471	2.52134e-24
PA14_23770	yafE	putative biotin synthesis protein	PA3119	-1.44193	1.51433e-08	-1.12958	3.00672e-05	-1.95307	1.0603e-13	-0.534038	0.0529605	-0.200983	0.495168	-1.79911	3.3132e-12
PA14_24170	fadH1	2,4-dienoyl-CoA reductase FadH1	PA3092	-2.03563	2.71483e-15	-1.30577	9.51191e-07	-1.21297	4.08718e-06	-0.133176	0.296373	-0.474909	0.11014	-1.52275	4.38983e-09
PA14_24980		conserved hypothetical protein	PA3022	-1.59309	1.28529e-30	-1.73857	5.38819e-34	-1.22811	2.59515e-18	0.123646	0.43008	0.186827	0.342415	-1.30092	4.24917e-21
PA14_25840		putative electron transfer flavoprotein-ubiquinone oxidoreductase	PA2953	-2.42533	3.70482e-41	-1.84095	1.12808e-23	-1.19039	9.51118e-11	-0.038552	0.835722	-0.256893	0.272353	-1.58471	1.70303e-18
PA14_27070		putative membrane protein	PA2864	-0.909301	4.92736e-09	-1.2631	7.61504e-15	-1.09691	5.69582e-12	0.0545319	0.789032	-0.0241706	0.936445	-0.679075	2.13199e-05
PA14_28340		putative peroxidase	PA2765	-2.11126	2.44086e-23	-1.76606	6.116e-16	-1.65267	1.44458e-14	-0.37622	0.0804067	-0.236066	0.373713	-1.75633	9.98897e-17
PA14_29640	fhp	flavohemoprotein	PA2664	0.423327	0.195042	-3.0265	2.01941e-21	-1.44687	5.39431e-06	-0.902802	0.0121254	-0.379987	0.241902	-1.40772	6.23238e-06
PA14_29650		hypothetical protein	PA2663	-0.676172	0.0307668	-2.56479	3.42586e-12	-1.2607	2.23203e-05	-0.218002	0.168097	-0.294206	0.338283	-1.17741	6.32541e-05
PA14_29850	nuoN	NADH dehydrogenase I chain N	PA2649	-1.97329	2.4723e-25	-1.36298	6.84698e-13	-2.0439	1.24574e-26	-0.147689	0.356154	-0.0713727	0.812685	-1.90364	4.53615e-24
PA14_29860	nuoM	NADH dehydrogenase I chain M	PA2648	-2.01486	1.48799e-28	-1.36843	6.60864e-14	-2.13237	2.65912e-31	-0.118967	0.434685	-0.0866979	0.750801	-1.96675	1.21723e-27
PA14_29880	nuoL	NADH dehydrogenase I chain L	PA2647	-2.17731	5.2389e-27	-1.54133	1.6366e-14	-2.16058	1.72788e-26	-0.179462	0.265042	-0.110824	0.717952	-1.93798	3.19733e-22
PA14_29890	nuoK	NADH dehydrogenase I chain K	PA2646	-1.89506	3.1559e-17	-1.28076	3.28686e-08	-1.62623	1.30902e-12	-0.196287	0.226912	-0.124782	0.684573	-1.53902	8.92576e-12
PA14_29900	nuoJ	NADH dehydrogenase I chain J	PA2645	-1.84514	8.09934e-19	-1.34012	2.90066e-10	-1.66196	3.92542e-15	-0.106173	0.469142	-0.112209	0.694707	-1.75661	3.14718e-17
PA14_29920	nuoI	NADH Dehydrogenase I chain I	PA2644	-2.30336	3.48858e-31	-1.87363	8.7588e-21	-1.87928	6.27157e-21	-0.267509	0.156747	-0.172072	0.520241	-1.88584	8.42588e-22
PA14_29930	nuoH	NADH dehydrogenase I chain H	PA2643	-2.16015	2.19825e-27	-1.65095	1.2289e-16	-1.81029	2.56114e-19	-0.269067	0.139753	-0.294664	0.237945	-1.85415	6.62869e-21
PA14_29940	nuoG	NADH dehydrogenase I chain G	PA2642	-2.61241	4.51995e-28	-2.14114	9.67378e-20	-1.99458	1.2285e-16	-0.31218	0.133279	-0.254159	0.372435	-2.08948	9.83639e-19
PA14_29970	nuoF	NADH dehydrogenase I chain F	PA2641	-2.35766	1.17789e-24	-1.79394	4.64814e-15	-1.64986	1.67195e-12	-0.107548	0.423683	-0.237164	0.398368	-1.75925	1.52062e-14
PA14_29980	nuoE	NADH dehydrogenase I chain E	PA2640	-2.22685	1.11511e-23	-1.65972	9.69763e-14	-1.83174	4.0081e-16	-0.171132	0.261268	-0.249653	0.371618	-1.87027	2.68336e-17
PA14_29990	nuoD	NADH dehydrogenase I chain C,D	PA2639	-2.17887	4.85624e-39	-1.2979	7.61504e-15	-2.01217	6.07898e-33	-0.344339	0.0705086	-0.144886	0.55397	-2.07271	4.69739e-36
PA14_32230	catC	muconolactone delta-isomerase	PA2508	-1.75684	1.45362e-08	-1.10333	0.00497494	-1.03676	0.000734831	-0.0417195		-0.258722		-1.02641	0.000851087
PA14_32240	catA	catechol 1,2-dioxygenase	PA2507	-1.95326	9.22245e-10	-1.72842	7.63438e-06	-1.36471	2.42453e-05	-0.0343247	0.792257	-0.28503		-1.54609	1.99956e-06
PA14_32530		putative cytochrome c	PA2482	-2.59573	1.3705e-62	-2.29693	1.28841e-35	-1.22013	7.28992e-15	0.0387368	0.845142	0.182359	0.385273	-1.20712	7.13171e-15
PA14_32540		hypothetical protein	PA2481	-2.86703	2.91482e-72	-2.25427	2.94e-35	-1.391	5.1062e-18	0.0854619	0.610787	0.037498	0.888231	-1.35576	1.15282e-17
PA14_34460		putative alkylhydroperoxidase	PA2331	-5.01277	1.98603e-50	-2.23669	1.61109e-11	-3.8244	7.01528e-29	0.960843	0.011696	0.264439	0.426934	-3.57644	1.39779e-26
PA14_34490		putative acyl-CoA dehydrogenase	PA2330	-4.6355	5.66486e-53	-2.12014	1.91608e-12	-2.95927	3.18343e-22	0.835866	0.0137267	0.0506059	0.888231	-2.9954	1.8744e-23
PA14_34500		putative ATP-binding component of ABC transporter	PA2329	-4.01612	4.55497e-53	-1.58213	2.26057e-09	-2.60408	1.06141e-22	0.905751	0.00202993	0.185037	0.535293	-2.48268	1.70828e-21
PA14_34510	srpL	putative sulfonate ABC transporter, periplasmic sulfonate-binding protein	PA2328	-3.25466	2.84361e-37	-1.46584	1.98179e-08	-2.03825	3.80911e-15	0.68479	0.0155336	0.0147695	0.970158	-1.97956	6.76121e-15
PA14_34520	srpM	putative sulfonate ABC transporter, permease protein	PA2327	-2.65493	6.93266e-38	-1.31303	6.19795e-09	-1.64142	3.83848e-15	0.499832	0.0243147	-0.00784297	0.983399	-1.48408	4.49256e-13
PA14_34540		putative xenobiotic compound monooxygenase, DszA family	PA2326	-2.10386	2.12319e-29	-1.432	6.25794e-11	-1.39584	1.93954e-13	0.322573	0.0971544	-0.0908136	0.730782	-1.31677	2.49619e-12
PA14_35150		putative Zn-dependent alcohol dehydrogenase	PA2275	-2.62672	3.16933e-90	-2.31761	1.27405e-55	-1.67896	4.12909e-45	-0.00836848	0.978184	-0.0362483	0.862986	-2.08192	1.28157e-65
PA14_35160		hypothetical protein	PA2274	-4.54651	5.31219e-122	-3.07312	3.26755e-54	-1.56172	1.10069e-18	0.00298504	0.991286	0.0677273	0.801626	-2.52852	2.7809e-46
PA14_36810	katE	catalase HPII	PA2147	-4.01731	6.25098e-24	-3.42584	1.96385e-17	-1.90583	2.16737e-06	0.00493179	0.978321	-0.244912	0.455426	-2.09999	9.97e-08
PA14_37080		putative transcriptional regulator	PA2126	-2.62931	1.28876e-39	-1.98761	5.6855e-19	-2.14506	8.63083e-31	-0.0317368	0.877668	0.0689119	0.798099	-2.01259	1.41983e-27
PA14_38660	scoA	putative CoA transferase, subunit A	PA1999	-3.5719	8.63714e-28	-3.85038	2.07721e-29	-1.03085	0.00157668	0.228426	0.111347	-0.123947	0.711304	-1.08769	0.00076167
PA14_39690	nrdD	putative ribonucleotide reductase	PA1920	-1.12777	1.20858e-05	-1.27013	5.37092e-07	-1.69685	3.66792e-11	-0.0862071	0.500203	0.462769	0.11268	-1.99607	2.60168e-15
PA14_39700		conserved hypothetical protein		-1.40189	1.15748e-05	-2.48641	2.31695e-12	-2.54621	2.55653e-16	-0.0529916	0.668911	0.27276	0.374598	-2.46928	8.44492e-16
PA14_39925	phzD2	phenazine biosynthesis protein PhzD		-5.98193	4.40073e-32	-7.68388	2.56693e-10	-1.17794	9.67317e-05	-0.0554833	0.632851	-0.368539	0.240896	-1.24539	2.86044e-05
PA14_39945	phzC2	phenazine biosynthesis protein PhzC	PA4212	-6.54578	5.24534e-48	-9.59701	4.68433e-90	-1.80511	5.35579e-05	-0.0478566	0.515586	-0.376371	0.272827	-2.63634	2.90294e-09
PA14_39960	phzB2	probable phenazine biosynthesis protein	PA1900	-7.10403	7.07231e-51	-10.0047	6.32878e-93	-3.19011	2.56219e-11	-0.049725	0.45172	-0.314117	0.335814	-4.03022	8.35881e-18
PA14_39970	phzA2	probable phenazine biosynthesis protein	PA1899	-4.25055	9.53101e-24	-8.50228	2.52411e-54	-1.63828	9.44071e-05	-0.0317343	0.742045	-0.0439663	0.898995	-1.9851	1.80677e-06
PA14_40010		hypothetical protein	PA1896	-2.96409	4.54114e-27	-1.90518	6.81896e-10	-1.18352	1.87808e-05	-0.0208581	0.896908	-0.333257	0.266505	-1.36853	5.95564e-07
PA14_40030		putative enzyme	PA1894	-2.7943	2.42712e-40	-2.31996	3.943e-15	-1.10011	2.59789e-07	0.0415747	0.809624	0.0045207	0.985224	-0.933788	9.35962e-06
PA14_40180		putative oxidoreductase subunit	PA1881	-1.57561	2.11766e-07	-1.51964	7.83981e-07	-1.33359	1.71815e-05	-0.532973	0.0746461	-0.694737	0.0420549	-1.25158	4.04916e-05
PA14_40380		putative transcriptional regulator, TetR family	PA1864	-5.57186	3.64462e-161	-4.10449	2.42535e-91	-4.21661	2.5693e-141	-0.0615843	0.742661	0.0694141	0.792818	-4.1831	1.7275e-137
PA14_40390	modA	molybdate-binding periplasmic protein precursor modA	PA1863	-4.39414	1.9241e-115	-3.43972	1.81864e-68	-4.71483	9.03259e-127	-0.030785	0.874399	0.104083	0.702736	-4.47124	9.16803e-119
PA14_40410	modB	molybdenum transport protein ModB	PA1862	-1.543	2.24769e-09	-1.85352	1.73879e-12	-2.70665	5.61365e-25	-0.0293377	0.850467	0.0156226	0.960293	-2.8562	3.23456e-28
PA14_40420	modC	molybdenum transport protein ModC	PA1861	-1.83672	1.29352e-51	-2.20657	3.52628e-67	-1.41828	6.86654e-32	-0.0526547	0.781182	-0.137754	0.44792	-1.51905	1.89107e-37
PA14_41440	uspA	putative universal stress protein	PA1789	-2.29186	8.30788e-39	-1.0948	8.0182e-10	-1.61207	1.9658e-19	-0.018042	0.975642	0.0985164	0.715746	-1.42486	5.426e-16
PA14_41470	acnB	aconitate hydratase 2	PA1787	-1.96587	4.22718e-19	-1.30904	2.14498e-09	-2.26915	1.60133e-24	-0.19771	0.22741	-0.172933	0.535293	-2.38279	7.84421e-28
PA14_41970		conserved hypothetical protein	PA1746	-4.80802	1.04509e-50	-3.68983	2.09294e-31	-3.72635	2.21361e-31	-0.0499991	0.66371	-0.239937	0.455525	-3.24186	5.51351e-25
PA14_44020	sdhB	succinate dehydrogenase (B subunit)	PA1584	-1.60775	5.95288e-16	-1.0513	1.11123e-07	-1.86689	1.23864e-20	-0.129022	0.386959	-0.121921	0.669307	-1.93539	7.64803e-23
PA14_44030	sdhA	succinate dehydrogenase (A subunit)	PA1583	-1.69436	9.18882e-12	-1.10795	6.76705e-06	-2.39637	1.07111e-21	-0.189811	0.215501	-0.218924	0.460736	-2.52826	7.54894e-25
PA14_44170		hypothetical protein	PA1571	-2.1528	1.53127e-11	-1.9495	1.92316e-09	-2.35499	6.54777e-13	-0.565799	0.0705086	-0.920899	0.0107358	-1.94391	1.33448e-09
PA14_44290	acnA	aconitate hydratase 1	PA1562	-2.40988	2.18573e-10	-2.38083	2.06685e-10	-1.90988	7.58572e-07	-0.116453	0.161842	-0.568578	0.129198	-1.83962	1.11648e-06
PA14_44340	ccoN	putative cytochrome oxidase subunit (cbb3-type)	PA1557	-5.19092	5.83122e-79	-2.65131	1.4511e-22	-5.23464	1.41662e-79	-0.124305	0.269197	0.0486771	0.896245	-4.76731	1.00779e-68
PA14_44350	ccoO	putative cytochrome c oxidase subunit	PA1556	-5.74644	5.94787e-118	-3.95472	3.18952e-61	-6.21615	2.62975e-137	-0.43708	0.0734017	-0.0298791	0.911268	-6.12985	2.36633e-137
PA14_44360	ccoP	putative cytochrome c oxidase, cbb3-type, subunit III	PA1555	-5.13415	8.7741e-111	-4.44412	2.46628e-85	-5.4731	3.68381e-126	-0.579588	0.0235507	-0.0768115	0.809169	-5.3932	1.87024e-126
PA14_44370	ccoN	cytochrome oxidase subunit (cbb3-type)	PA1554	-1.85038	3.45263e-10	-1.50913	2.322e-07	-2.51025	5.11903e-17	-0.0392017	0.772746	-0.0494601	0.892545	-2.49343	2.17006e-17
PA14_44380	ccoO	putative cytochrome c oxidase, cbb3-type, subunit II	PA1553	-1.90603	1.70392e-18	-1.83073	4.263e-17	-1.53092	4.46758e-12	-0.0103108	0.970385	-0.142758	0.62464	-1.71822	2.17963e-15
PA14_44390		putative cytochrome c oxidase subunit	PA1552.1	-1.9082	1.1963e-17	-1.70447	3.31755e-13	-1.39549	9.39718e-10	0.000166401	0.997642	-0.153986	0.596108	-1.38253	7.14608e-10
PA14_44400	ccoP	putative cytochrome c oxidase, cbb3-type, subunit III	PA1552	-2.09628	4.60929e-24	-1.95962	3.57436e-21	-1.52734	4.32459e-13	-0.00790362	0.979168	-0.0589464	0.851693	-1.3921	1.83193e-11
PA14_44420	fixG	putative ferredoxin	PA1551	-2.21107	2.60773e-32	-2.18522	6.11894e-32	-2.73622	6.15182e-48	-0.541727	0.0131182	-0.245233	0.312079	-2.18684	2.57902e-32
PA14_44430		conserved hypothetical protein	PA1550	-2.11955	1.39302e-31	-2.62571	1.1805e-45	-2.562	6.55374e-45	-0.650952	0.00202993	-0.39748	0.0693003	-2.35025	1.85897e-39
PA14_44440	fixI	putative cation-transporting P-type ATPase	PA1549	-1.40633	4.94776e-16	-1.91566	3.9472e-27	-1.88071	6.38174e-27	-0.379212	0.0609809	-0.212792	0.353461	-1.87255	1.31813e-27
PA14_44450	fixS	putative cytochrome oxidase maturation protein cbb3-type	PA1548	-0.842444	0.000160029	-1.15808	1.06983e-06	-1.3917	5.15219e-10	-0.462018	0.0579122	-0.480425	0.0584264	-1.32138	2.25501e-09
PA14_44640		conserved hypothetical protein	PA1531	-1.80324	3.58196e-17	-1.96066	1.41893e-18	-1.68945	7.11515e-15	-0.123034	0.389648	-0.594923	0.0184945	-1.47622	5.1902e-12
PA14_45310	ccmF	cytochrome C-type biogenesis protein CcmF	PA1480	-1.18032	5.28433e-10	-1.61594	2.21475e-17	-1.33521	2.92696e-12	-0.0340161	0.85777	-0.0990807	0.72845	-1.65672	1.20679e-18
PA14_45330	ccmE	cytochrome C-type biogenesis protein CcmE	PA1479	-1.36988	1.58497e-24	-1.60088	2.89245e-28	-1.62015	6.09553e-33	-0.143291	0.34732	-0.0258656	0.914456	-1.67841	8.74972e-36
PA14_45340		putative heme exporter protein	PA1478	-0.696255	0.000326521	-1.31666	8.90512e-09	-1.5602	7.11515e-15	-0.0563253	0.734718	0.010042	0.979931	-1.85849	2.53726e-19
PA14_46910	ybeJ	putative binding protein component of ABC transporter	PA1342	-2.45983	9.55815e-27	-2.49191	8.52774e-28	-1.06457	7.09049e-06	0.129232	0.354445	0.0134716	0.972615	-0.854181	0.000252409
PA14_46920	gltJ	putative permease of ABC transporter	PA1341	-2.78446	1.88423e-29	-1.7635	2.69944e-12	-1.03739	4.0199e-05	0.417657	0.0886867	0.17053	0.571681	-0.823026	0.000991978
PA14_46930	gltK	putative permease of ABC transporter	PA1340	-2.76006	9.12418e-24	-1.68644	9.98957e-10	-1.0274	0.000242826	0.331013	0.134184	0.114613	0.728776	-0.914988	0.000908857
PA14_46970	ansB	glutaminase-asparaginase	PA1337	-3.97203	3.46114e-24	-2.94185	2.75711e-14	-1.5323	9.42921e-05	0.0510495	0.574719	-0.101212	0.762196	-1.65482	1.92093e-05
PA14_48530		putative AMP-binding enzyme	PA1221	-4.12284	2.23379e-15	-4.97215	1.82408e-20	-2.77391	1.22348e-07	-0.0491935	0.363964	-0.257768	0.401888	-3.02495	4.10552e-09
PA14_48540		conserved hypothetical protein	PA1220	-5.66168	1.4534e-18	-6.01868	7.32965e-20	-3.59929	1.81401e-08	-0.041759	0.345831	-0.239612	0.378559	-4.28735	1.01886e-11
PA14_48550		conserved hypothetical protein	PA1219	-3.52837	4.53257e-09	-3.69692	1.61348e-09	-2.37542	6.32093e-05	-0.0411235	0.41093	-0.225691	0.427857	-3.02194	3.8202e-07
PA14_48560		conserved hypothetical protein	PA1218	-4.93467	1.16375e-19	-5.35508	1.62367e-22	-3.68813	1.76976e-11	-0.0511727	0.329082	-0.561663	0.154143	-4.36088	5.97788e-16
PA14_48570		putative 2-isopropylmalate synthase	PA1217	-5.16269	1.65575e-23	-5.69117	2.36334e-28	-3.72645	9.71806e-13	-0.060613	0.253589	-0.540075	0.162962	-4.29222	5.4342e-17
PA14_48590		conserved hypothetical protein	PA1216	-7.05258	2.41086e-31	-7.90139	9.3683e-38	-4.80398	2.62984e-15	-0.0473928	0.294017	-0.424869	0.216639	-5.70502	1.08701e-21
PA14_48600		putative AMP-binding enzyme	PA1215	-5.93591	7.84074e-22	-6.33682	2.39525e-24	-4.00483	1.0486e-10	-0.0460286	0.300285	-0.337531	0.258282	-4.96472	3.92404e-16
PA14_48610		putative sparagine synthase	PA1214	-5.57835	8.9349e-19	-6.18077	6.77703e-22	-3.69949	4.51532e-09	-0.0432042	0.341545	-0.229154	0.402965	-4.59817	1.30291e-13
PA14_48620		putative clavaminic acid synthetase	PA1213	-5.3694	5.7708e-21	-5.86943	1.39249e-22	-3.78957	2.80038e-11	-0.045769	0.379777	-0.317951	0.306429	-4.39286	4.79562e-15
PA14_48630		putative MFS transporter	PA1212	-4.44429	1.95098e-17	-4.59531	7.61352e-18	-3.3695	1.27933e-10	-0.0483346	0.409997	-0.344734	0.28682	-3.96913	1.532e-14
PA14_48640		conserved hypothetical protein	PA1211	-2.52125	4.30997e-06	-3.37307	5.74648e-09	-1.99267	0.000274612	-0.0380207	0.52064	-0.261307	0.383026	-2.78712	5.15918e-07
PA14_49210	napE	periplasmic nitrate reductase protein NapE	PA1177	-1.24143	9.27933e-05	-1.69269	1.03002e-07	-1.34159	3.12121e-05	-0.13684	0.220031	-0.516421	0.127785	-0.887702	0.00477061
PA14_49230	napD	NapD protein of periplasmic nitrate reductase	PA1175	-1.17493	1.62664e-05	-1.3391	1.56181e-06	-1.23001	1.12853e-05	-0.237664	0.165799	-0.68832	0.027614	-0.820515	0.00259288
PA14_49250	napA	periplasmic nitrate reductase protein NapA	PA1174	-3.75572	1.35267e-18	-4.17894	5.70133e-23	-3.07884	1.17119e-12	-0.677097	0.0723887	-0.913623	0.0421613	-2.87049	1.32258e-11
PA14_49260	napB	cytochrome c-type protein NapB precursor	PA1173	-4.46738	1.47598e-18	-4.75494	1.58756e-19	-3.76538	2.21222e-13	-0.080971	0.129774	-0.885019	0.0666305	-3.42917	8.05136e-12
PA14_49270	napc	cytochrome c-type protein NapC	PA1172	-4.29102	2.44931e-18	-5.12908	3.42677e-24	-3.95083	1.97849e-15	-0.113523	0.0517598	-1.04946	0.0383937	-3.68195	3.62182e-14
PA14_49850		hypothetical protein	PA1123	-2.63367	1.47164e-73	-3.65403	1.55485e-101	-3.37721	2.02678e-114	-0.00921173	0.97663	-0.0716056	0.768168	-3.50344	2.22665e-122
PA14_49860		hypothetical protein		-1.1869	4.14212e-13	-1.53808	3.31532e-15	-2.04305	1.2956e-36	0.0195875	0.936274	-0.0199164	0.932163	-2.06212	3.43032e-35
PA14_50570		hypothetical protein	PA1069	-2.81091	1.99001e-86	-1.45658	3.00372e-23	-1.15114	2.98566e-15	0.0816457	0.639839	-0.256089	0.180241	-1.35426	2.87005e-21
PA14_51430	pqsA	probable coenzyme A ligase	PA0996	-1.02421	0.00776044	-1.67737	1.31904e-05	-1.10877	0.00430925	0.0385372	0.70713	0.13682	0.694211	-1.1377	0.00297631
PA14_51580		hypothetical protein		-1.08824	0.00876376	-2.01325	0.00260385	-1.05604	0.00822983	-0.0310135		-0.0146235		-0.897137	0.0219657
PA14_51880	oprD	Basic amino acid, basic peptide and imipenem outer membrane porin OprD precursor	PA0958	-2.58945	6.29941e-34	-2.59685	8.57121e-35	-1.24521	1.19568e-08	0.298468	0.136393	0.0715964	0.82539	-1.52084	9.69525e-13
PA14_52380		cytochrome b561	PA0918	-3.00353	2.00707e-06	-3.16826	7.61671e-07	-3.0712	2.84191e-06	-0.0382357	0.389648	-0.286607	0.307081	-2.7698	1.38753e-05
PA14_52930		probable transcriptional regulator	PA0876	-2.12834	6.88498e-22	-1.49256	3.2135e-11	-1.84572	8.99956e-17	-0.426163	0.0705086	-0.170157	0.547537	-2.1663	6.96905e-23
PA14_53940	prpB	carboxyphosphonoenolpyruvate phosphonomutase	PA0796	-1.66778	1.11666e-07	-2.02117	9.79328e-11	-1.2033	0.000157385	-0.026561	0.852887	-0.0685566	0.848832	-1.74039	2.87411e-08
PA14_53970		probable aconitate hydratase	PA0794	-3.94999	1.68311e-35	-3.59238	6.43574e-30	-1.49422	3.44526e-06	-0.0584853	0.583463	-0.453909	0.172638	-2.45554	6.76121e-15
PA14_53980		conserved hypothetical protein	PA0793	-3.20622	4.31732e-39	-2.67446	2.15552e-26	-1.07437	1.41076e-05	-0.0537304	0.718839	-0.226933	0.429519	-2.00685	9.54911e-17
PA14_56300	fumA	putative fumarase	PA4333	-2.20367	2.74325e-16	-1.48565	4.19538e-08	-2.80818	1.08405e-24	-0.117158	0.336708	-0.226778	0.460736	-2.99685	1.36808e-28
PA14_56560		putative hemolysin	PA4350	-3.04022	9.49978e-37	-3.33488	2.33484e-40	-3.22293	6.33648e-42	-0.0756914	0.587584	-0.167617	0.566685	-3.32209	2.32286e-45
PA14_56570		putative acyltransferase	PA4351	-5.19656	1.94447e-78	-3.56908	2.01915e-40	-3.59549	1.42025e-41	-0.027457	0.860498	-0.129005	0.689345	-3.51976	2.57551e-41
PA14_56590		putative universal stress protein	PA4352	-5.30029	2.59135e-72	-3.10188	1.29435e-26	-2.95602	1.88293e-23	-0.0121164	0.911105	-0.155395	0.631665	-2.57917	8.17368e-19
PA14_56780	sodB	iron superoxide dismutase'	PA4366	-2.44079	2.75862e-06	-2.13154	2.91874e-05	-3.80429	2.10797e-12	-0.0516941	0.321743	-0.402182	0.240308	-3.88361	2.4305e-13
PA14_57540		putative cytochrome c1 precursor	PA4429	-3.27329	1.1202e-40	-3.136	7.45011e-38	-3.45112	4.4569e-44	-0.0773189	0.569487	-0.119977	0.691959	-3.7094	1.54737e-52
PA14_57560		putative cytochrome b	PA4430	-3.29359	1.44829e-18	-2.77596	6.91735e-14	-4.45217	9.04082e-32	-0.0424574	0.66371	-0.0027829	0.990344	-4.52082	7.61056e-34
PA14_57570		putative cytochrome c reductase, iron-sulfur subun	PA4431	-2.09735	8.00026e-09	-1.42848	7.20154e-05	-3.30417	1.1274e-18	-0.0804197	0.349216	0.024504	0.951158	-2.94426	9.55326e-16
PA14_58440		putative dipeptide ABC transport system permease	PA4503	-2.55646	2.06839e-44	-1.96123	2.14209e-22	-1.26002	1.64765e-11	0.486989	0.0196563	-0.206593	0.393225	-1.03587	2.01232e-08
PA14_58450	dppC	dipeptide ABC transporter, permease protein	PA4504	-2.71586	1.35176e-39	-2.00293	2.54574e-19	-1.17726	2.16077e-08	0.369153	0.0888076	-0.242098	0.352063	-1.08528	1.41245e-07
PA14_58570	piuA	putative outer membrane ferric siderophore receptor	PA4514	-0.153515	0.779288	-1.65271	0.00529278	-1.51875	0.00966461	0.0399307	0.363506	0.537549	0.151513	-1.48503	0.0102317
PA14_60490		putative cytochrome c precursor	PA4571	-3.71886	2.72156e-29	-2.70129	3.58403e-16	-3.66006	1.38358e-27	-0.0998178	0.280025	-0.194298	0.548465	-3.38849	1.08099e-24
PA14_60560		conserved hypothetical protein	PA4577	-2.61906	1.47038e-16	-1.02751	0.000936443	-1.82985	9.09353e-09	-0.0496975	0.66924	-0.0857675	0.804595	-1.46176	2.62783e-06
PA14_60570		conserved hypothetical protein	PA4578	-1.599	4.81245e-08	-1.37852	1.94417e-06	-1.14983	0.000116493	0.0554057	0.655734	0.12349	0.715642	-0.901481	0.00210308
PA14_60700	ccpR	cytochrome c551 peroxidase	PA4587	-6.95707	2.99553e-27	-5.42436	1.09628e-17	-6.07004	9.32978e-21	-0.0560088	0.135812	-0.297172	0.292137	-5.26834	1.18941e-16
PA14_61000		conserved hypothetical protein	PA4610	-2.6898	5.6418e-25	-2.68009	3.84271e-26	-3.71327	9.44881e-49	-0.312164	0.137368	-0.116192	0.711908	-3.46478	1.58255e-44
PA14_61290		putative lipoprotein	PA4632	-2.80507	2.34124e-27	-2.06684	2.07285e-14	-1.54717	5.30511e-09	0.173343	0.243826	0.32458	0.272827	-2.05449	3.9055e-15
PA14_63550	fdhE	formate dehydrogenase accessory protein FdhE	PA4809	-1.09024	3.033e-05	-1.12169	4.62335e-05	-1.28183	1.85611e-06	-0.0684859	0.59148	-0.121081	0.70896	-1.44656	5.17391e-08
PA14_63570	fdnI	nitrate-inducible formate dehydrogenase, gamma subunit	PA4810	-2.65862	2.26384e-11	-2.37405	8.31386e-09	-2.5554	2.95106e-10	-0.0613028	0.417738	-0.618234	0.108821	-2.8621	1.174e-12
PA14_63580	fdnH	nitrate-inducible formate dehydrogenase, beta subunit	PA4811	-3.91157	3.88524e-22	-3.73365	2.92473e-19	-3.9325	7.49153e-22	-0.115299	0.133279	-0.781486	0.0578617	-4.01474	2.54678e-23
PA14_63605	fdnG	formate dehydrogenase-O, major subunit	PA4812	-2.56579	1.26258e-11	-2.576	7.0257e-12	-2.17563	1.82271e-08	-0.110991	0.164669	-0.687625	0.0805941	-2.07751	3.69458e-08
PA14_64350	ureA	urease gamma subunit	PA4865	-0.941311	1.05289e-06	-1.88479	1.05522e-18	-1.24433	1.76863e-10	0.0153946	0.959102	0.244934	0.318808	-0.974325	4.29062e-07
PA14_64370	ureB	urease beta subunit	PA4867	-0.575172	0.00109978	-1.27715	2.25185e-11	-1.08377	8.12329e-10	-0.0308019	0.880942	0.0912291	0.723897	-0.552333	0.00187758
PA14_64520		putative bacterioferritin	PA4880	-2.31408	3.8848e-05	-1.71716	0.00156481	-2.38238	4.41117e-05	-0.0569732	0.208469	-0.236267	0.414245	-1.97502	0.000418556
PA14_65000	azu	azurin precursor	PA4922	-0.890801	0.00943063	-1.76697	2.36464e-07	-1.15558	0.000965781	-0.00138948	0.992292	0.156132	0.648257	-0.641308	0.0577119
PA14_66460		putative universal stress protein	PA5027	-3.72932	2.75285e-32	-1.13473	0.00024464	-1.01817	0.00138254	-0.0143845	0.926731	0.0216726	0.960884	-0.542198	0.0850904
PA14_68260		probable c4-dicarboxylate-binding protein	PA5167	-2.21115	6.49771e-50	-2.18542	2.93802e-45	-1.10023	4.25224e-13	0.0314513	0.864305	-0.469659	0.00934508	-1.07915	3.38725e-13
PA14_69560	hcpB	secreted protein Hcp	PA5267	-5.7183	4.76518e-25	-4.9421	4.50085e-18	-1.63679	0.00156392	-0.00993102	0.928168	-2.25359	0.000183672	-1.80469	0.000506409
PA14_69970	cycB	cytochrome c5	PA5300	-1.47597	4.93194e-06	-1.49238	3.68922e-06	-1.71886	2.2145e-07	-0.121772	0.218989	-0.305481	0.34398	-1.79067	3.86305e-08
PA14_71630	adhA	alcohol dehydrogenase, zinc-containing	PA5427	-3.82821	1.24178e-24	-2.34012	1.72069e-10	-2.28129	1.49714e-09	-0.0195477	0.875864	-0.0547559	0.878358	-2.17329	4.09407e-09
PA14_72460	cc4	cytochrome c4 precursor	PA5490	-2.04707	2.05171e-30	-1.73962	4.08325e-22	-2.37808	1.51129e-39	-0.413171	0.0446632	-0.0895217	0.742935	-2.33256	2.00373e-39

## Sheet: Table SF3. CP and Zn
Table SF3A. Genes upregulated in response to CP treatment and Zn depletion			Legend	Monoculture + CP		Coculture + CP		Coculture - Fe		Coculture - Mn		Coculture - Zn		Coculture - Depleted		Cutoff: L2FC > 1 or < -1 for cocultures + CP, -Zn, padj < 0.01
Locus_tag	Gene	Protein	PAO1_locus_tag	L2FC_a	padj_a	L2FC_b	padj_b	L2FC_c	padj_c	L2FC_d	padj_d	L2FC_e	padj_e	L2FC_f	padj_f
PA14_01840		putative sigma-70 factor, ECF subfamily	PA0149	3.92237	2.37337e-31	2.98635	2.56257e-20	2.13265	9.21623e-11	0.75999	0.043181	1.11722	0.00274431	2.50479	7.80608e-15
PA14_05640	bfrG	putative outer membrane ferric siderophore receptor	PA0434	2.89977	6.2743e-24	1.18571	3.48418e-05	0.683439	0.0203407	0.0297499	0.875864	1.04562	0.00138752	0.675971	0.0199417
PA14_09260	pchR	transcriptional regulator PchR	PA4227	2.70386	3.12964e-06	4.00645	8.53745e-12	2.74044	4.70554e-06	2.10421	0.00276093	1.86887	0.00511947	2.98961	4.13433e-07
PA14_09950		putative oxidoreductase	PA4170	3.44233	6.47787e-15	3.01471	5.06057e-12	-0.105454	0.787131	0.0137572	0.888951	5.685	2.4988e-38	0.215041	0.602069
PA14_09960		putative transcriptional regulator	PA4169	2.64041	2.34456e-25	2.53751	3.16231e-24	0.512832	0.0579366	0.0419597	0.775099	1.79153	2.3322e-12	0.951432	0.000217624
PA14_09970	fpvB	type I ferripyoverdine receptor, FpvB	PA4168	2.47718	6.31655e-10	1.90834	1.17113e-06	1.975	1.2218e-06	1.55168	0.00112302	1.50255	0.000842406	2.15548	6.85163e-08
PA14_10180	fepC	ferric enterobactin transport protein FepC	PA4158	3.4211	3.96226e-18	3.32473	5.95442e-18	2.74195	3.63963e-12	1.05573	0.0180821	1.24999	0.00473707	3.03526	4.2553e-15
PA14_11280		putative lipoprotein	PA4066	4.68853	8.14824e-175	4.72228	2.72427e-184	-0.150118	0.497646	-0.00279554	0.991592	3.34541	5.54251e-93	2.89626	3.79411e-69
PA14_11290		putative permease	PA4065	5.26922	5.09125e-120	4.97785	6.26096e-112	-0.19855	0.47055	-0.0521258	0.752029	3.50742	9.69606e-56	2.52501	2.18617e-29
PA14_11310		putative ABC transporter, ATP-binding protein	PA4064	5.66852	1.32165e-70	5.24737	3.28885e-64	-0.395701	0.235584	-0.0446131	0.699532	3.16306	1.90643e-23	1.99134	3.25655e-10
PA14_11320		conserved hypothetical protein	PA4063	6.17051	7.75893e-84	5.67563	3.88405e-74	-1.33572	6.88038e-05	-0.0367262	0.774598	4.70477	6.62347e-51	2.80568	6.50359e-19
PA14_15360		hypothetical protein		1.62683	1.7471e-05	1.35008	0.000308666	0.061726	0.874303	0.00662142	0.97663	1.56882	0.000261322	0.270286	0.479941
PA14_17700	rpmE	putative ribosomal protein, L31P family	PA3601	7.59423	1.95726e-99	7.54949	4.11593e-102	0.391216	0.263948	0.0461637	0.651272	6.65287	3.39787e-79	6.27674	1.75258e-70
PA14_17710		putative 50S ribosomal protein L36	PA3600	8.03976	6.95236e-213	7.46236	1.89425e-202	0.658058	0.0150382	0.0441191	0.783056	6.40059	2.58096e-149	6.15465	1.13586e-137
PA14_17720		putative transcriptional regulator, LuxR family	PA3599	6.77264	0	6.69349	0	0.349942	0.081161	0.0681379	0.687133	5.06804	1.28271e-199	5.07208	1.33375e-199
PA14_17730		putative carbon-nitrogen hydrolase family protein	PA3598	3.52728	6.45973e-36	4.47928	2.25865e-58	0.270708	0.380799	0.00331315	0.987372	2.20781	2.39784e-14	1.87585	3.71609e-11
PA14_18300		putative nucleotide sugar dehydrogenase	PA3559	2.49526	4.86246e-10	2.17002	3.47996e-08	0.160311	0.680697	-0.0109542	0.9191	1.69625	0.00014273	0.250428	0.519046
PA14_18310		putative membrane protein	PA3558	3.25067	4.43443e-16	3.04194	2.46005e-15	0.320506	0.385927	0.00111261	0.994304	1.73993	4.97589e-05	0.620343	0.0927498
PA14_18330	arnT	4-amino-4-deoxy-L-arabinose lipid A transferase	PA3556	3.5185	1.58037e-20	3.16876	1.15629e-17	0.304386	0.399379	-0.0249478	0.835722	1.49635	0.000365494	0.486025	0.181237
PA14_18340		putative polysaccharide deacetylase	PA3555	3.85801	5.42098e-21	3.14864	2.28777e-15	0.393951	0.293472	-0.0087684	0.959102	1.51919	0.0007762	0.549944	0.145203
PA14_18350	fmt	putative transformylase	PA3554	3.19229	1.05553e-14	2.76289	9.96782e-12	0.238832	0.522556	-0.01338	0.917022	1.75284	0.000127691	0.377603	0.326741
PA14_18360	prmF	putative glycosyl transferase	PA3553	2.94134	9.91857e-10	2.21225	2.35981e-06	-0.0133454	0.976319	-0.0061503	0.967985	1.70924	0.00158563	0.0140364	0.98201
PA14_20020	hasAp	heme acquisition protein HasAp	PA3407	9.00634	9.16246e-47	7.5099	4.51495e-34	8.0382	3.8593e-37	2.81906	0.000148805	1.86761	0.00704481	9.12275	4.53738e-49
PA14_21570		conserved hypothetical protein	PA3284	6.88749	1.17694e-115	6.48539	7.03066e-104	1.61542	4.85457e-07	0.0269122	0.835826	1.34336	0.000133247	2.13961	7.40296e-12
PA14_21580		conserved hypothetical protein	PA3283	6.48404	5.44868e-168	6.05802	4.06255e-147	1.15964	5.96792e-06	0.0281219	0.852887	1.53835	2.17229e-09	1.23053	1.08895e-06
PA14_21590		conserved hypothetical protein	PA3282	6.03084	1.3843e-113	5.58571	2.00793e-104	0.442465	0.140524	0.00629902	0.975642	1.14816	0.000224104	0.708388	0.0155134
PA14_26390		putative iron transport system substrate-binding protein	PA2913	1.99261	5.4366e-12	3.99823	2.06951e-44	0.319432	0.306272	0.00935785	0.965218	1.4189	8.39005e-06	0.132113	0.69543
PA14_26400		putative ATP-binding component of ABC transporter	PA2912	2.07701	1.70798e-12	4.67613	2.52759e-56	0.213728	0.516329	0.0294726	0.828852	2.20332	1.16033e-12	0.0599624	0.867725
PA14_26420		putative TonB-dependent receptor	PA2911	1.84781	6.58075e-10	4.40476	1.94578e-50	-0.128865	0.704677	0.0606516	0.602346	2.3134	4.36371e-14	-0.270227	0.400336
PA14_28980		Possible Fe2+-dicitrate sensor		5.17232	1.76399e-17	4.06287	7.57857e-12	4.33118	1.52215e-12	0.121514	0.00528317	1.78088	0.00801536	4.96147	1.40697e-16
PA14_32905		hypothetical protein		6.94928	9.73237e-19	6.5672	2.37125e-17	6.67884	5.65869e-17	0.0810027	3.64128e-05	2.79688	0.00129206	6.86573	1.69426e-18
PA14_33070		hypothetical protein	PA2439	2.66132	8.48131e-26	2.09269	6.71678e-17	0.156782	0.596306	-0.0323939	0.838088	1.60535	7.59275e-10	1.12558	8.66688e-06
PA14_33080		hypothetical protein	PA2438	2.12016	1.17622e-54	2.2821	1.34483e-62	0.443677	0.00382335	0.0189837	0.924351	2.01287	3.69437e-51	1.86573	1.98223e-43
PA14_33110		hypothetical protein	PA2437	2.55422	9.22784e-67	2.70952	4.77488e-76	0.668313	3.41513e-05	0.0308712	0.8792	1.99898	1.39499e-43	2.18763	1.18442e-51
PA14_33150		hypothetical protein	PA2434	1.23	3.98378e-24	1.33165	1.44931e-27	0.693572	3.19412e-08	0.0486351	0.800004	1.05083	2.65767e-18	1.60119	2.21127e-42
PA14_33260	pvdS	sigma factor PvdS	PA2426	6.46365	6.87722e-11	3.80988	4.11837e-05	2.40718	0.00526134	0.037436	0.0436445	3.17501	0.00344074	2.79584	0.00180717
PA14_33270	pvdG	PvdG	PA2425	10.5235	1.42149e-22	9.25076	1.3643e-19	7.5721	5.11284e-13	0.0432266	0.00115122	3.77879	0.000806929	7.37516	7.31433e-13
PA14_33500	pvdH	L-2,4-diaminobutyrate:2-ketoglutarate 4-aminotransferase, PvdH	PA2413	7.37695	1.8786e-35	7.11689	3.53085e-34	6.54881	7.25425e-28	2.83996	5.06368e-05	2.18458	0.000869448	6.34807	3.13433e-27
PA14_33510		putative MbtH-like protein	PA2412	7.90396	6.43092e-22	7.86932	2.2991e-22	6.9576	5.22404e-17	0.0751027	7.74599e-05	3.46508	0.000123163	6.83235	5.20379e-17
PA14_33520		putative thioesterase	PA2411	8.59448	2.22182e-22	8.00081	3.18032e-20	6.87198	1.2859e-14	0.0600949	0.000171087	3.40902	0.000406616	6.82058	6.33961e-15
PA14_33530		putative ABC transporter, periplasmic substrate-binding protein	PA2410	4.83069	2.8981e-16	5.09508	2.56749e-18	4.60548	1.63802e-14	2.54554	0.00027547	2.03678	0.00200956	4.62861	3.68292e-15
PA14_33540		putative permease of ABC transporter	PA2409	5.68094	1.13986e-16	5.98585	1.08325e-18	4.95035	1.21256e-12	0.0980503	0.00186092	1.96898	0.00934508	4.96167	3.80112e-13
PA14_33560		putative adhesion protein	PA2407	5.55991	7.01643e-16	5.97457	1.59154e-18	3.89738	2.32663e-08	0.0880427	0.00431719	1.96655	0.00953779	4.09872	2.03246e-09
PA14_33580		conserved hypothetical protein	PA2405	4.93978	5.8396e-17	5.43178	1.43765e-20	4.78703	1.50606e-15	2.64055	0.000171087	1.8835	0.00441303	4.78129	4.55223e-16
PA14_33590		conserved hypothetical protein	PA2404	5.03223	5.34477e-15	5.58364	2.23544e-18	4.58993	2.55017e-12	0.124795	0.00105691	2.02435	0.00490335	4.65097	5.022e-13
PA14_33610		probable non-ribosomal peptide synthetase	PA2402	7.52831	4.23558e-25	8.04106	3.59056e-29	7.11221	4.24971e-22	3.889	8.33275e-06	3.25969	4.28133e-05	7.10658	7.46401e-23
PA14_33630	pvdJ	PvdJ	PA2400	7.00834	2.25694e-24	7.60937	3.35413e-29	6.84942	7.40586e-23	0.126568	2.28749e-05	3.11545	3.52897e-05	6.84178	1.26406e-23
PA14_33650	pvdD	pyoverdine synthetase D	PA2399	6.81033	1.40908e-25	6.99607	1.23334e-27	6.59583	1.31021e-23	3.11739	5.06368e-05	2.64165	0.000234272	6.62225	1.21823e-24
PA14_33680	fpvA	ferripyoverdine receptor	PA2398	6.1782	4.97337e-23	5.85108	2.38994e-21	4.73056	8.38692e-14	0.129932	0.00138062	2.31575	0.000806929	5.0233	6.34115e-16
PA14_33700	pvdF	pyoverdine synthetase F	PA2396	7.06928	3.50128e-21	6.45505	2.30692e-18	4.37377	7.46609e-09	0.0775394	0.00200176	2.97577	0.000304383	4.75012	1.53447e-10
PA14_33710	pvdO	PvdO	PA2395	9.29351	7.54486e-24	8.82259	1.995e-22	6.68209	6.67456e-13	0.0551402	0.000214077	3.96673	7.6439e-05	7.04975	1.03504e-14
PA14_33720	pvdN	PvdN	PA2394	8.60664	3.05488e-22	8.25597	3.49218e-21	6.25531	2.96998e-12	0.0590222	0.000253669	3.75229	0.00010729	6.47084	1.81548e-13
PA14_33730		putative dipeptidase precursor	PA2393	8.64031	6.63188e-22	8.34529	3.60692e-21	5.31093	4.32324e-09	0.0561368	0.00078444	3.59568	0.000245853	5.21358	3.89974e-09
PA14_33740	pvdP	PvdP	PA2392	8.41887	1.24139e-25	7.80005	6.29575e-23	5.7867	1.06554e-12	0.0698881	0.00098704	2.95297	0.000806929	5.71284	7.31433e-13
PA14_33750	opmQ	putative outer membrane protein precursor	PA2391	6.34234	6.84142e-25	6.47984	9.63426e-27	4.96681	1.44595e-15	0.125262	0.00328879	1.81974	0.00768896	5.1649	2.72172e-17
PA14_33810	pvdA	L-ornithine N5-oxygenase	PA2386	8.92227	3.20181e-20	8.17537	1.05224e-17	6.16309	2.95435e-10	0.0493668	0.000134765	4.20496	6.84621e-05	5.94816	5.4903e-10
PA14_33820	pvdQ	penicillin acylase-related protein	PA2385	8.1332	3.50128e-21	7.25538	1.07838e-17	6.89029	2.62132e-15	0.0650428	4.81554e-05	3.62282	0.000122824	6.76173	2.5199e-15
PA14_33830		conserved hypothetical protein	PA2384	7.81676	5.88834e-23	6.66237	7.02679e-18	6.54635	1.99863e-16	0.0750906	0.000587515	2.33099	0.0068986	6.43658	1.58315e-16
PA14_38220		putative siderophore-interacting protein	PA2033	6.31127	5.11949e-26	4.80739	2.71931e-16	5.62506	1.20292e-20	2.84859	5.06368e-05	1.96873	0.00305462	5.66399	1.17506e-21
PA14_39620		conserved hypothetical protein	PA1925	3.83377	1.20033e-57	4.85117	2.50924e-113	0.050021	0.87165	-0.0192519	0.901774	3.53461	6.87751e-61	0.572934	0.0250879
PA14_39630		conserved hypothetical protein	PA1924	5.07684	7.8442e-47	6.64747	3.86573e-87	0.397096	0.283351	-0.0171511	0.8645	5.36356	6.22506e-57	1.44562	0.000118704
PA14_39640		putative CobN/Magnesium chelatase	PA1923	4.12315	1.85285e-237	5.50158	0	0.373214	0.0178941	-0.104487	0.514591	4.50287	0	1.10757	6.4595e-16
PA14_39650	cirA	putative TonB-dependent receptor	PA1922	4.83248	5.62728e-122	6.36898	1.13239e-223	0.223552	0.40429	-0.0612883	0.651272	5.48445	9.92e-167	1.13012	4.13707e-07
PA14_39660		conserved hypothetical protein	PA1921	1.98642	3.14458e-14	3.65755	3.00838e-43	1.10595	7.45817e-05	0.245948	0.172709	3.53539	1.0021e-40	1.41371	2.31925e-07
PA14_44311		hypothetical protein		4.87202	2.33652e-34	3.59756	4.87461e-20	1.62657	4.98858e-05	-0.0336513	0.75334	1.29118	0.00436637	1.54669	8.00683e-05
PA14_47380	hxuC	putative heme utilization protein precursor	PA1302	3.67048	3.83956e-18	3.80697	7.28622e-20	3.25276	2.72601e-14	1.85004	0.000214077	1.64435	0.000479933	3.51907	5.70552e-17
PA14_52230	pirA	siderophore receptor protein	PA0931	2.63308	1.29893e-05	1.99738	0.000600759	1.97802	0.000989772	2.13696	0.00360514	1.97946	0.00459647	2.20184	0.000247293
PA14_54180		hypothetical protein	PA0781	6.9569	0	8.10124	0	-0.350084	0.074062	-0.0149254	0.936274	7.39511	0	5.27182	5.25427e-249
PA14_54190	pruR	proline utilization regulator	PA0780	3.66095	6.44329e-84	4.7615	2.71219e-146	-0.111145	0.658255	-0.0241996	0.900658	3.52355	1.81761e-80	2.16801	1.18873e-30
PA14_54870		hypothetical protein		3.96574	6.90948e-21	2.38186	9.21044e-09	1.73458	4.26641e-05	1.20158	0.0131182	1.63129	0.00052443	2.54508	1.40464e-09
PA14_55550		probable sigma-70 factor, ECF subfamily	PA0675	2.53009	3.3163e-15	2.96561	2.7161e-20	2.22296	7.54178e-12	1.29195	0.00112018	1.08802	0.00352688	2.47966	6.30806e-15
PA14_56690	feoA	putative iron transport protein	PA4359	2.6328	1.92029e-12	2.80444	2.79153e-14	-0.120673	0.75134	0.0217729	0.85777	1.43535	0.000592355	0.540082	0.132277
PA14_57990		putative heavy-metal transporter	PA4467	7.60423	1.14737e-24	6.34017	3.30447e-18	5.92956	2.61355e-15	0.0891513	0.000199431	2.22305	0.00644439	6.09576	1.11089e-16
PA14_58000	sodM	superoxide dismutase	PA4468	7.14085	1.91178e-24	6.18198	2.9347e-19	6.05211	1.33025e-17	3.60077	1.97041e-05	2.76283	0.000335886	6.33679	7.59299e-20
PA14_58010		conserved hypothetical protein	PA4469	7.27949	2.67123e-17	6.35471	5.4989e-14	6.20369	1.11616e-12	0.0630089	0.000157808	3.1354	0.000870129	6.57036	1.5245e-14
PA14_58730	pilA	type IV pilin structural subunit	PA4525	1.57125	7.11893e-07	2.22027	1.42501e-12	0.486729	0.1281	1.07388	0.00397919	1.11381	0.0020203	1.73524	4.32825e-08
PA14_62270	phuW	conserved hypothetical protein	PA4705	2.24881	1.53735e-09	2.01196	4.11412e-08	1.3817	0.000227212	1.12983	0.0095786	1.1672	0.00615176	1.35792	0.000224786
PA14_62280	phuV	putative ATP-binding component of ABC transporter	PA4706	3.13238	1.83876e-14	2.86309	1.14719e-12	1.7826	1.49966e-05	1.56328	0.00115122	1.45019	0.00161622	1.77286	1.16161e-05
PA14_62290	phuU	putative permease of ABC transporter	PA4707	3.72012	7.60009e-13	3.5125	5.96241e-12	1.41788	0.00422368	1.34311	0.0225743	1.53344	0.00844772	1.68546	0.000736442
PA14_62300	phuT	putative periplasmic binding protein	PA4708	3.82466	1.9174e-09	2.7515	7.84441e-06	1.93488	0.00163242	2.13832	0.00430891	1.88927	0.00817063	1.89534	0.00163697
PA14_62350	phuR	putative haem/haemoglobin uptake outer membrane receptor PhuR precursor	PA4710	3.89039	2.76309e-06	2.58932	0.000848925	1.7368	0.0137304	2.90525	0.00397919	3.14473	0.000903747	1.89888	0.00926949
PA14_63110		putative S-adenosylmethionine decarboxylase proenzyme	PA4773	3.60709	5.32267e-14	2.49489	9.55295e-08	-0.127659	0.754405	-0.0122616	0.9136	2.1614	4.534e-05	-0.262239	0.528612
PA14_63120		putative spermidine synthase	PA4774	3.26341	1.22293e-13	2.10494	8.71269e-07	-0.162237	0.667883	-0.0203246	0.85607	1.91765	8.89608e-05	-0.272733	0.523619
PA14_63130		conserved hypothetical protein	PA4775	3.45364	3.65597e-17	2.44002	1.25873e-09	0.045967	0.911856	-0.025807	0.817831	1.74361	0.00012564	0.0850779	0.8553
PA14_63150	pmrA	two-component response regulator	PA4776	2.76442	2.04077e-14	2.36895	2.57949e-11	-0.0526027	0.891923	-0.0367147	0.764759	1.43508	0.000378511	0.00595575	0.986789
PA14_63160	pmrB	two-component sensor	PA4777	2.84979	1.91398e-18	2.47728	8.72664e-15	0.114624	0.737153	-0.061216	0.51323	1.25307	0.000588774	0.237724	0.475428
PA14_63900		putative hemolyin III	PA4833	2.32448	2.27677e-38	2.82071	1.16135e-56	1.48834	5.71206e-16	0.371674	0.0717684	1.93401	7.68796e-27	1.79395	1.69047e-23
PA14_63910		putative membrane protein	PA4834	6.00499	0	6.28518	0	1.57187	2.49335e-31	0.025307	0.90974	5.50231	0	4.17703	4.86944e-244
PA14_63920		conserved hypothetical protein	PA4835	6.47462	0	6.50663	0	0.0533596	0.789523	-0.102082	0.539429	5.5678	0	4.18961	1.50357e-222
PA14_63940		conserved hypothetical protein	PA4836	7.82687	0	8.08456	0	-0.0327498	0.884422	0.024606	0.89938	6.99568	0	5.71038	0
PA14_63960		putative uter membrane protein precursor	PA4837	7.73765	0	7.95454	0	-0.641904	0.000344028	-0.133234	0.405225	7.53306	0	5.61274	1.96385e-300
PA14_63970		putative membrane protein	PA4838	4.76827	2.59618e-277	5.0378	0	-0.292133	0.0997664	0.0299714	0.853699	4.0853	5.36477e-210	2.68776	3.96169e-88
PA14_64690		putative transmembrane sensor	PA4895	5.2807	3.68251e-32	4.41077	5.01566e-24	3.88922	3.05983e-18	1.87269	0.000359538	1.48966	0.00274431	3.9809	1.23554e-19
PA14_64700		putative sigma-70 factor, ECF subfamily	PA4896	6.20353	1.54148e-20	4.81804	1.34324e-13	4.15295	5.75867e-10	0.0871184	0.0105106	1.87317	0.00999403	4.38798	2.49656e-11
PA14_72550	znuA	putative zinc ABC transporter, periplasmic zinc-binding protein	PA5498	1.60421	1.10626e-28	1.83128	2.31002e-37	-0.882742	1.00832e-08	-0.106837	0.451152	1.50233	1.10151e-25	1.07517	8.84807e-14
PA14_72560	np20	transcriptional regulator np20	PA5499	1.28061	1.58018e-09	1.09256	2.20495e-07	-0.817698	0.000210614	-0.195649	0.24305	1.21049	5.46691e-08	1.22985	5.76396e-09
PA14_72580	znuC	zinc ABC transporter, ATP-binding protein ZnuC	PA5500	1.30474	2.46526e-22	1.54165	3.18012e-31	-0.617728	1.58775e-05	-0.2078	0.176943	1.01043	1.22468e-13	1.06831	1.71209e-15
PA14_72980		Putative GTPases (G3E family)		3.77524	2.8362e-71	3.75487	1.74385e-73	0.209105	0.404623	0.0158409	0.949171	3.25767	1.8588e-55	1.27825	2.44573e-09
PA14_72990		conserved hypothetical protein	PA5533	3.32493	3.73471e-100	3.35502	1.59541e-105	0.103288	0.623475	-0.0495396	0.807619	2.84588	1.27845e-77	1.27405	7.6431e-16
PA14_73000		conserved hypothetical protein	PA5534	5.77756	1.04138e-119	5.88654	6.2878e-128	-0.412533	0.149629	-0.0579623	0.651272	6.15425	2.77132e-140	3.25863	2.2362e-39
PA14_73010		putative cobalamin synthesis protein/P47K family protein	PA5535	6.23389	3.51585e-140	6.2756	1.30174e-146	-0.177447	0.547179	-0.0447881	0.75816	6.3562	1.90803e-150	3.29684	7.38316e-41
PA14_73020		putative C4-type zinc finger protein, DksA/TraR family	PA5536	7.47514	5.53797e-209	7.2039	1.42714e-217	-1.11328	0.000394843	-0.0787328	0.471815	6.2373	1.33066e-163	3.69493	2.18834e-56
PA14_73030		conserved hypothetical protein	PA5537	3.51271	2.64293e-61	3.47827	4.60876e-62	-0.0224512	0.942626	-0.0460169	0.781182	3.01895	3.21137e-47	1.64997	1.09517e-14
PA14_73040	amiA	N-acetylmuramoyl-L-alanine amidase	PA5538	6.12769	6.28802e-208	5.81521	3.94193e-200	-0.0765615	0.77415	-0.0407924	0.814288	5.63152	6.87031e-188	2.66853	4.39051e-42
PA14_73050		conserved hypothetical protein	PA5539	7.34526	0	7.01691	0	0.0669127	0.735009	-0.24302	0.18865	6.15964	0	2.61486	9.63375e-78
PA14_73060	cynT	putative carbonic anhydrase-related protein	PA5540	6.58753	0	6.38465	0	-0.0308341	0.893779	-0.18962	0.264823	5.60367	0	2.31297	3.37773e-64
PA14_73070	pyrQ	dihydroorotase	PA5541	5.5214	0	6.00121	0	0.23931	0.194422	0.0521719	0.787835	5.41947	0	2.38338	4.67432e-59
PA14_73090		putative beta-lactamase	PA5542	1.00513	2.39207e-06	2.05758	1.49348e-22	0.199796	0.426379	0.407049	0.0749977	1.13569	6.02896e-07	0.0617108	0.828767
Table SF3B. Genes downregulated in response to CP treatment and Zn depletion			Legend	Monoculture + CP		Coculture + CP		Coculture - Fe		Coculture - Mn		Coculture - Zn		Coculture - Depleted
Locus_tag	Gene	Protein	PAO1_locus_tag	L2FC_a	padj_a	L2FC_b	padj_b	L2FC_c	padj_c	L2FC_d	padj_d	L2FC_e	padj_e	L2FC_f	padj_f
PA14_03240	hcpC	Secreted protein Hcp		-5.35143	4.02912e-16	-4.50875	3.58072e-09	-1.29611	0.0149541	-0.00692836	0.917022	-2.32074	0.0007762	-1.85401	0.00138057
PA14_14540		hypothetical protein		-1.97415	1.91169e-12	-2.26538	1.88369e-12	-0.240621	0.424158	-0.00167323	0.992333	-1.54861	2.6533e-07	0.026368	0.948366
PA14_14550		hypothetical protein		-2.82154	3.02919e-37	-2.79389	2.19981e-35	0.157128	0.552465	0.0373275	0.828068	-1.82812	4.03516e-16	0.0747521	0.793554
PA14_19930		conserved hypothetical protein		-1.51534	3.55109e-06	-2.33451	1.69643e-10	0.196401	0.560218	-0.0970632	0.331953	-1.02086	0.005408	0.234154	0.487154
PA14_22740		putative periplasmic inhibitor/zinc-resistance associated protein	PA3205	-0.542699	0.0406927	-1.68824	9.04434e-10	-1.16424	1.37393e-06	-1.06278	0.000235483	-1.08158	2.34282e-05	-1.0182	1.69037e-05
PA14_26020		putative aminopeptidase	PA2939	-2.58949	1.99237e-10	-4.65873	1.8065e-30	0.64792	0.0873441	0.0170166	0.884846	-1.51452	0.000912067	0.457507	0.230779
PA14_33960		conserved hypothetical protein	PA2373	-1.23699	1.08434e-06	-2.06087	3.40828e-15	0.815606	0.00165151	-0.0564534	0.68762	-1.13705	5.26441e-05	0.671185	0.00877788
PA14_33990		probable ClpA/B-type protease	PA2371	-1.36592	8.62875e-05	-2.5177	1.39322e-12	0.892759	0.00994927	-0.0213235	0.860498	-1.21789	0.00252791	0.659409	0.0524377
PA14_34000		conserved hypothetical protein	PA2370	-1.67848	3.3518e-06	-2.70501	2.42126e-12	0.899275	0.0118731	-0.0155355	0.915589	-1.14811	0.00564221	0.654376	0.0613039
PA14_34010		conserved hypothetical protein	PA2369	-1.69668	4.37573e-06	-2.60265	5.06057e-12	0.666638	0.0636173	-0.0166937	0.895027	-1.09763	0.0096155	0.587669	0.100864
PA14_34030		conserved hypothetical protein	PA2367	-2.14835	9.19678e-11	-3.0185	1.34959e-18	0.308827	0.361795	-0.00397181	0.983302	-1.15895	0.00244875	0.270216	0.452482
PA14_34050		conserved hypothetical protein	PA2366	-2.07871	3.02e-11	-2.59304	1.11153e-16	0.187954	0.575681	-0.0207854	0.886248	-1.24129	0.000401671	0.0246256	0.954237
PA14_34070		conserved hypothetical protein	PA2365	-1.56871	7.80439e-07	-1.43541	8.39922e-06	0.300043	0.359761	-0.000347614	0.997642	-1.12146	0.00236965	0.103407	0.783991
PA14_43070	hcpD	secreted protein Hcp		-3.88557	6.03339e-30	-3.64997	6.26576e-19	-0.254711	0.439114	0.00742661	0.972726	-1.13901	0.0020203	-0.025254	0.948366
PA14_69560	hcpB	secreted protein Hcp	PA5267	-5.7183	4.76518e-25	-4.9421	4.50085e-18	-1.63679	0.00156392	-0.00993102	0.928168	-2.25359	0.000183672	-1.80469	0.000506409

## Sheet: Table SF4. CP and Mn
Table SF4A. Genes upregulated in response to CP treatment and Mn depletion			Legend	Monoculture + CP		Coculture + CP		Coculture - Fe		Coculture - Mn		Coculture - Zn		Coculture - Depleted		Cutoff: L2FC > 1 for upregulated genes, L2FC < -1 (co+CP) or < -0.5 (-Mn), cocultures + CP, -Fe, padj < 0.01
Locus_tag	Gene	Protein	PAO1_locus_tag	L2FC_a	padj_a	L2FC_b	padj_b	L2FC_c	padj_c	L2FC_d	padj_d	L2FC_e	padj_e	L2FC_f	padj_f
PA14_09260	pchR	transcriptional regulator PchR	PA4227	2.70386	3.12964e-06	4.00645	8.53745e-12	2.74044	4.70554e-06	2.10421	0.00276093	1.86887	0.00511947	2.98961	4.13433e-07
PA14_09970	fpvB	type I ferripyoverdine receptor, FpvB	PA4168	2.47718	6.31655e-10	1.90834	1.17113e-06	1.975	1.2218e-06	1.55168	0.00112302	1.50255	0.000842406	2.15548	6.85163e-08
PA14_09980	yafB	putative oxidoreductase, aldo/keto reductase family	PA4167	2.69515	9.9411e-15	2.50811	2.03871e-12	2.559	9.25679e-13	1.21328	0.0043859	1.04799	0.0103806	2.99911	1.09327e-17
PA14_10210		putative oxidoreductase	PA4155	2.93125	1.06807e-12	3.28527	5.4114e-16	3.14164	3.54992e-14	1.24836	0.0095786	1.16479	0.0117116	3.70223	1.13965e-19
PA14_20000		putative Fe2+-dicitrate sensor, membrane component	PA3409	4.71342	2.97852e-18	3.48246	4.50278e-11	3.82848	2.1973e-12	2.22974	0.000496648	1.27873	0.0255605	4.01493	5.86869e-14
PA14_20020	hasAp	heme acquisition protein HasAp	PA3407	9.00634	9.16246e-47	7.5099	4.51495e-34	8.0382	3.8593e-37	2.81906	0.000148805	1.86761	0.00704481	9.12275	4.53738e-49
PA14_32930		hypothetical protein	PA2450	3.86436	2.93553e-31	4.08497	1.96433e-35	3.99234	1.75016e-32	1.33026	0.000933932	0.744863	0.0444737	4.14405	3.36972e-36
PA14_33500	pvdH	L-2,4-diaminobutyrate:2-ketoglutarate 4-aminotransferase, PvdH	PA2413	7.37695	1.8786e-35	7.11689	3.53085e-34	6.54881	7.25425e-28	2.83996	5.06368e-05	2.18458	0.000869448	6.34807	3.13433e-27
PA14_33530		putative ABC transporter, periplasmic substrate-binding protein	PA2410	4.83069	2.8981e-16	5.09508	2.56749e-18	4.60548	1.63802e-14	2.54554	0.00027547	2.03678	0.00200956	4.62861	3.68292e-15
PA14_33570		conserved hypothetical protein	PA2406	5.0714	9.12418e-24	5.4334	1.0715e-27	4.17249	3.33766e-16	1.87409	0.00183974	1.18066	0.0288769	4.27745	1.53076e-17
PA14_33580		conserved hypothetical protein	PA2405	4.93978	5.8396e-17	5.43178	1.43765e-20	4.78703	1.50606e-15	2.64055	0.000171087	1.8835	0.00441303	4.78129	4.55223e-16
PA14_33610		probable non-ribosomal peptide synthetase	PA2402	7.52831	4.23558e-25	8.04106	3.59056e-29	7.11221	4.24971e-22	3.889	8.33275e-06	3.25969	4.28133e-05	7.10658	7.46401e-23
PA14_33650	pvdD	pyoverdine synthetase D	PA2399	6.81033	1.40908e-25	6.99607	1.23334e-27	6.59583	1.31021e-23	3.11739	5.06368e-05	2.64165	0.000234272	6.62225	1.21823e-24
PA14_33760		putative ATP-binding/permease fusion ABC transporter	PA2390	6.16757	6.51492e-39	5.8384	2.28926e-36	4.03311	2.60532e-17	1.45098	0.00852916	1.20149	0.0197896	4.10699	1.49281e-18
PA14_38210		putative methylase	PA2034	5.7108	4.19552e-23	4.55692	8.4931e-16	5.47852	4.81628e-21	2.72584	5.83576e-05	1.53894	0.014268	5.41337	2.57462e-21
PA14_38220		putative siderophore-interacting protein	PA2033	6.31127	5.11949e-26	4.80739	2.71931e-16	5.62506	1.20292e-20	2.84859	5.06368e-05	1.96873	0.00305462	5.66399	1.17506e-21
PA14_39810		putative transmembrane sensor	PA1911	3.71862	2.24418e-21	2.48834	9.88777e-11	2.34872	2.80664e-09	1.24029	0.00649481	0.966997	0.0254034	2.75157	1.26329e-12
PA14_47380	hxuC	putative heme utilization protein precursor	PA1302	3.67048	3.83956e-18	3.80697	7.28622e-20	3.25276	2.72601e-14	1.85004	0.000214077	1.64435	0.000479933	3.51907	5.70552e-17
PA14_48140	aprX	conserved hypothetical protein	PA1245	3.03206	4.17653e-17	2.26784	1.70275e-10	3.16741	4.29788e-18	1.15764	0.00603543	0.530485	0.143295	3.47808	2.56688e-22
PA14_52230	pirA	siderophore receptor protein	PA0931	2.63308	1.29893e-05	1.99738	0.000600759	1.97802	0.000989772	2.13696	0.00360514	1.97946	0.00459647	2.20184	0.000247293
PA14_55540		probable transmembrane sensor	PA0676	2.63036	9.57013e-19	2.4989	1.87801e-17	2.26519	2.77275e-14	1.15125	0.00115122	0.747567	0.027614	2.02418	4.94696e-12
PA14_55550		probable sigma-70 factor, ECF subfamily	PA0675	2.53009	3.3163e-15	2.96561	2.7161e-20	2.22296	7.54178e-12	1.29195	0.00112018	1.08802	0.00352688	2.47966	6.30806e-15
PA14_55560	pigC	hypothetical protein	PA0674	3.81252	2.06188e-15	3.62142	1.02091e-14	2.96539	6.20586e-10	1.46433	0.00860154	1.25513	0.0167076	3.14978	2.19371e-11
PA14_55570	pigB	hypothetical protein	PA0673	2.73227	9.12709e-15	2.86202	2.1944e-16	2.41446	1.44907e-11	1.19625	0.00408871	0.960561	0.01647	2.73002	6.68332e-15
PA14_58000	sodM	superoxide dismutase	PA4468	7.14085	1.91178e-24	6.18198	2.9347e-19	6.05211	1.33025e-17	3.60077	1.97041e-05	2.76283	0.000335886	6.33679	7.59299e-20
PA14_58730	pilA	type IV pilin structural subunit	PA4525	1.57125	7.11893e-07	2.22027	1.42501e-12	0.486729	0.1281	1.07388	0.00397919	1.11381	0.0020203	1.73524	4.32825e-08
PA14_62270	phuW	conserved hypothetical protein	PA4705	2.24881	1.53735e-09	2.01196	4.11412e-08	1.3817	0.000227212	1.12983	0.0095786	1.1672	0.00615176	1.35792	0.000224786
PA14_62280	phuV	putative ATP-binding component of ABC transporter	PA4706	3.13238	1.83876e-14	2.86309	1.14719e-12	1.7826	1.49966e-05	1.56328	0.00115122	1.45019	0.00161622	1.77286	1.16161e-05
PA14_62300	phuT	putative periplasmic binding protein	PA4708	3.82466	1.9174e-09	2.7515	7.84441e-06	1.93488	0.00163242	2.13832	0.00430891	1.88927	0.00817063	1.89534	0.00163697
PA14_62350	phuR	putative haem/haemoglobin uptake outer membrane receptor PhuR precursor	PA4710	3.89039	2.76309e-06	2.58932	0.000848925	1.7368	0.0137304	2.90525	0.00397919	3.14473	0.000903747	1.89888	0.00926949
PA14_64690		putative transmembrane sensor	PA4895	5.2807	3.68251e-32	4.41077	5.01566e-24	3.88922	3.05983e-18	1.87269	0.000359538	1.48966	0.00274431	3.9809	1.23554e-19
Table SF4B. Genes downregulated in response to CP treatment and Mn depletion			Legend	Monoculture + CP		Coculture + CP		Coculture - Fe		Coculture - Mn		Coculture - Zn		Coculture - Depleted
Locus_tag	Gene	Protein	PAO1_locus_tag	L2FC_a	padj_a	L2FC_b	padj_b	L2FC_c	padj_c	L2FC_d	padj_d	L2FC_e	padj_e	L2FC_f	padj_f
PA14_06750	nirS	nitrite reductase precursor	PA0519	-4.53062	5.90493e-57	-7.15393	2.16672e-141	-8.21793	1.07155e-184	-1.00323	0.00168166	-0.516862	0.0917451	-8.07614	1.28302e-184
PA14_09680		putative two-component sensor	PA4197	-0.112032	0.622821	-1.62704	1.30324e-16	-0.84659	1.48644e-05	-0.62931	0.00455259	-0.361098	0.122467	-0.855969	9.03857e-06
PA14_22740		putative periplasmic inhibitor/zinc-resistance associated protein	PA3205	-0.542699	0.0406927	-1.68824	9.04434e-10	-1.16424	1.37393e-06	-1.06278	0.000235483	-1.08158	2.34282e-05	-1.0182	1.69037e-05
PA14_23750	leuC	3-isopropylmalate dehydratase large subunit	PA3121	-2.17535	6.94017e-17	-1.68203	1.30243e-10	-2.66267	7.72876e-24	-0.97058	0.00147473	-0.3637	0.217715	-2.72666	1.22364e-25
PA14_23760	leuD	3-isopropylmalate dehydratase, small subunit	PA3120	-1.9222	2.26337e-17	-1.95991	3.39119e-17	-1.9367	2.63492e-17	-0.692737	0.00788389	-0.449657	0.0849841	-2.29471	2.52134e-24
PA14_44430		conserved hypothetical protein	PA1550	-2.11955	1.39302e-31	-2.62571	1.1805e-45	-2.562	6.55374e-45	-0.650952	0.00202993	-0.39748	0.0693003	-2.35025	1.85897e-39
PA14_68430	fdhD	putative formate dehydrogenase accessory protein FdhD	PA5180	0.339145	0.169341	-2.33907	8.13179e-22	-0.00122494	0.992725	-0.726823	0.00502873	-0.558541	0.0306861	0.191487	0.445033

## Sheet: Table SF5. Fe_only
Table SF5A. Genes upregulated in response to Fe depletion but not CP treatment			Legend	Monoculture + CP		Coculture + CP		Coculture - Fe		Coculture - Mn		Coculture - Zn		Coculture - Depleted		Cutoff: L2FC > 1 or < -1 for cocultures -Fe but not in + CP, padj < 0.01
Locus_tag	Gene	Protein	PAO1_locus_tag	L2FC_a	padj_a	L2FC_b	padj_b	L2FC_c	padj_c	L2FC_d	padj_d	L2FC_e	padj_e	L2FC_f	padj_f
PA14_09910	lysR	putative transcriptional regulator	PA4174	0.910239	2.07124e-10	0.0261696	0.88757	1.60014	8.38184e-31	-0.104016	0.524253	-0.361133	0.0463402	1.77649	4.05736e-39
PA14_09930		putative exonuclease III	PA4172	0.606765	0.0133038	0.55718	0.0280104	1.08471	1.23017e-05	0.0148745	0.931893	1.54193	6.33454e-10	1.29457	9.2063e-08
PA14_31960	czrR	putative DNA-binding heavy metal response regulator	PA2523	-0.310496	0.129124	-0.565842	0.024057	1.60144	1.22075e-19	0.346034	0.0931741	-0.570304	0.0147386	0.305159	0.14134
PA14_39780	hvn	putative halovibrin	PA1914	-4.55683	4.34258e-16	-3.15811	1.24316e-08	1.5508	0.00348748	0.0224927	0.747078	-1.10529	0.0485783	1.33884	0.0090686
PA14_40230		putative secretion protein	PA1877	-2.95278	2.47216e-08	-2.50613	2.57963e-06	1.3118	0.00864485	0.0171376	0.828778	-1.1675	0.0373499	1.13197	0.01891
PA14_40250	opmL	putative outer membrane protein precursor	PA1875	-3.04617	5.11446e-09	-2.42239	3.30139e-06	1.06593	0.0241551	0.0126681	0.884369	-1.13094	0.0392045	0.964956	0.0371168
PA14_40260		conserved hypothetical protein	PA1874	-3.92288	7.66316e-13	-2.69004	4.4229e-07	1.36406	0.00780699	0.0240571	0.737534	-1.39381	0.0195907	1.1235	0.0216945
PA14_47230		putative MFS transporter	PA1316	0.967937	1.5632e-05	0.813011	0.00030494	1.09413	1.48755e-06	0.533454	0.0373942	0.563398	0.0329829	1.17018	1.46571e-07
PA14_55860		putative pilus assembly protein	PA4300	-1.98605	2.18408e-07	-1.37043	0.000413171	1.08817	0.00402208	0.0253755	0.813874	-0.962521	0.0247798	0.869571	0.0184704
Table SF5B. Genes downregulated in response to Fe depletion but not CP treatment			Legend	Monoculture + CP		Coculture + CP		Coculture - Fe		Coculture - Mn		Coculture - Zn		Coculture - Depleted
Locus_tag	Gene	Protein	PAO1_locus_tag	L2FC_a	padj_a	L2FC_b	padj_b	L2FC_c	padj_c	L2FC_d	padj_d	L2FC_e	padj_e	L2FC_f	padj_f
PA14_11320		conserved hypothetical protein	PA4063	6.17051	7.75893e-84	5.67563	3.88405e-74	-1.33572	6.88038e-05	-0.0367262	0.774598	4.70477	6.62347e-51	2.80568	6.50359e-19
PA14_73020		putative C4-type zinc finger protein, DksA/TraR family	PA5536	7.47514	5.53797e-209	7.2039	1.42714e-217	-1.11328	0.000394843	-0.0787328	0.471815	6.2373	1.33066e-163	3.69493	2.18834e-56
Table SF5B. Genes downregulated in response to Fe depletion but not CP treatment			Legend	Monoculture + CP		Coculture + CP		Coculture - Fe		Coculture - Mn		Coculture - Zn		Coculture - Depleted

## Sheet: Table SF6. Zn_only
Table SF6. Genes upregulated in response to Zn depletion but not CP treatment			Legend	Monoculture + CP		Coculture + CP		Coculture - Fe		Coculture - Mn		Coculture - Zn		Coculture - Depleted		Cutoff: L2FC > 1 or < -1 for cocultures -Fe but not in + CP, padj < 0.05
PA14_09930		putative exonuclease III	PA4172	0.606765	0.0133038	0.55718	0.0280104	1.08471	1.23017e-05	0.0148745	0.931893	1.54193	6.33454e-10	1.29457	9.2063e-08
PA14_09940	pfpI	putative protease	PA4171	-0.0214706	0.947923	0.380306	0.290183	0.683982	0.0474532	0.0162368	0.909625	1.91947	2.6533e-07	0.883826	0.0101228
PA14_44820		putative transthyretin family protein	PA1518	0.867113	0.00777556	0.511175	0.125658	-0.815072	0.0156022	-0.00431713	0.983302	1.58612	9.32434e-06	-0.0307216	0.936329
PA14_44830		putative polysaccharide deacetylase	PA1517	0.261301	0.519048	0.0903023	0.825425	-0.527573	0.14679	0.00898071	0.964138	1.49522	0.000406616	-0.224363	0.554662
PA14_44840		conserved hypothetical protein	PA1516	0.224137	0.579999	0.0333539	0.935779	-0.603735	0.0997664	0.0100296	0.95609	1.24206	0.0045153	-0.0997574	0.805842
PA14_44850	alc	allantoicase	PA1515	0.583713	0.0648429	0.499389	0.117129	-0.140001	0.687861	-0.0157843	0.920953	1.10903	0.00178683	0.25395	0.447815
PA14_53180		possible sulfurtransferase	PA0858	0.794336	3.64537e-09	0.810007	1.96191e-09	-0.54814	0.000115717	-0.0356466	0.85607	1.29557	5.84946e-23	-0.586546	2.79673e-05
PA14_57010	groEL	GroEL protein	PA4385	-2.64504	3.48709e-07	-0.34467	0.479547	-0.257228	0.512824	0.0690176	0.192832	1.09789	0.0436029	-0.304596	0.47373
PA14_57020	groES	Hsp10 protein	PA4386	-2.36815	2.03954e-07	-0.234375	0.606122	-0.476981	0.22234	0.0864522	0.174478	1.41925	0.00686352	-0.384675	0.343945
PA14_63220		hypothetical protein	PA4782	2.87905	2.92449e-15	0.649268	0.0683236	0.182574	0.618349	-0.0482044	0.649949	1.17303	0.0045153	-0.0957356	0.809419
PA14_08570		16S ribosomal RNA		-0.78387	0.168194	-0.112923	0.847764	0.0896845	0.721076	0.012796	0.570381	3.43315	0.0148459	0.47727	0.113513
PA14_08600		23S ribosomal RNA		-0.602138	0.303543	0.0693494	0.909127	0.0598895	0.849531	0.0164398	0.600277	2.12028	0.027614	0.679165	0.113962
PA14_55631		23S ribosomal RNA		-0.25747	0.577625	0.183449	0.674928	0.227184	0.0582175	0.0123871	0.10034	7.76332	0.000122196	5.68749	0.000832294
PA14_62060		23S ribosomal RNA		-0.784248	0.168091	-0.29054	0.611994	0.140098	0.56632	0.0158505	0.372227	4.00916	0.00748732	0.722639	0.0328755

## Sheet: Table SF7. Mn_only
Table SF7A. Genes upregulated in response to Mn depletion but not CP treatment			Legend	Monoculture + CP		Coculture + CP		Coculture - Fe		Coculture - Mn		Coculture - Zn		Coculture - Depleted		Cutoff: L2FC > 0.5 or < -0.5 for cocultures -Mn but not L2FC > 1 or < -1 in cocultures + CP, padj < 0.01
Locus_tag	Gene	Protein	PAO1_locus_tag	L2FC_a	padj_a	L2FC_b	padj_b	L2FC_c	padj_c	L2FC_d	padj_d	L2FC_e	padj_e	L2FC_f	padj_f
PA14_00860		putative ATP-binding component of ABC transporter	PA0073	-1.29575	1.22293e-13	-0.595549	0.00710109	0.777014	8.69593e-06	0.638016	0.00199248	-0.108996	0.68474	0.866949	4.11079e-07
PA14_00940		conserved hypothetical protein	PA0079	-1.4846	4.75089e-11	-0.485594	0.0418619	0.573291	0.0154071	0.71232	0.00724547	0.0878445	0.789124	0.665692	0.0040806
PA14_01010		conserved hypothetical protein	PA0083	-1.97393	4.82815e-10	-0.513284	0.11816	0.428358	0.180121	1.35214	0.000331912	0.396567	0.226395	0.610552	0.0536791
PA14_01020		conserved hypothetical protein	PA0084	-2.11041	1.65873e-10	-0.5627	0.086124	0.682274	0.0377361	1.29659	0.000996739	0.289534	0.374991	0.81185	0.0130179
PA14_01040		putative secretion protein	PA0086	-1.70995	2.20158e-12	-0.0635162	0.833838	0.686028	0.00684993	1.23654	2.28749e-05	0.261973	0.370676	0.737367	0.00308532
PA14_01060		conserved hypothetical protein	PA0087	-1.63114	4.88142e-08	0.0146069	0.961326	0.318256	0.317109	1.02085	0.00413964	0.177832	0.581911	0.558752	0.0672245
PA14_01070		conserved hypothetical protein	PA0088	-1.69027	1.69217e-10	-0.174551	0.567397	0.630417	0.0220817	1.19115	0.000150174	0.129835	0.694707	0.648518	0.0158412
PA14_01080		conserved hypothetical protein	PA0089	-1.51346	9.66402e-09	-0.333243	0.282158	0.852799	0.00167629	1.26974	5.06368e-05	0.22088	0.473393	0.996674	0.000185842
PA14_01100	clpB	putative ClpA/B-type chaperone	PA0090	-2.22797	1.12623e-10	-0.654916	0.0569004	0.763221	0.0253014	1.33226	0.00110526	0.110213	0.738861	0.791685	0.0194934
PA14_01110		hypothetical protein	PA0091	-1.69229	2.26207e-07	-0.284948	0.418477	0.586911	0.0717456	1.13921	0.00328879	0.174346	0.587776	0.753245	0.0201545
PA14_01190		Putative 3-oxoacyl-(acyl-carrier-protein) synthase	PA0098	-1.22219	8.44219e-10	-0.956163	5.3667e-05	0.898069	8.71034e-06	0.637279	0.00651552	-0.0381141	0.906183	0.888415	8.53618e-06
PA14_07870		putative binding protein component of ABC transporter	PA0604	-1.60722	1.72163e-15	-0.941394	1.18131e-05	-0.0247059	0.932551	0.756683	0.00145793	-0.172242	0.525691	-0.284697	0.20983
PA14_09470	phzB1	probable phenazine biosynthesis protein	PA4211	-4.6743	4.2401e-70	-6.88618	5.4807e-121	-0.00393695	0.976639	0.857929	0.00540686	0.677216	0.027614	0.260388	0.370198
PA14_14370		putative ABC-transporter ATP-binding component	PA3838	-2.02117	5.27888e-35	-1.10302	9.94988e-10	-0.251627	0.18289	0.654415	0.000645705	0.0891015	0.724017	-0.583327	0.000592734
PA14_14380		putative transmembrane component of ABC transporte	PA3837	-1.63946	1.54983e-12	-0.219388	0.404604	-0.314165	0.223674	0.721676	0.00788389	0.224004	0.434582	-0.388467	0.120723
PA14_16160		hypothetical protein	PA3730	-1.5933	3.69578e-11	-0.0954993	0.744091	-0.0179536	0.955202	0.812693	0.00408871	0.237212	0.415347	-0.100089	0.740219
PA14_18070		putative periplasmic metal-binding protein	PA3574a	-0.814982	0.0328762	-0.595718	0.13909	-0.737979	0.0494777	1.42524	0.00174021	-0.119069	0.727887	-0.774895	0.0390501
PA14_18760	mexE	putative RND efflux membrane fusion protein precursor	PA3523	-0.152359	0.645523	-0.220406	0.521171	-0.0196024	0.955879	1.19828	0.000340458	-0.148979	0.65187	-0.288648	0.353898
PA14_18810		hypothetical protein	PA3519	-0.611821	0.112677	-1.55923	0.000645284	-0.0192361	0.96059	1.48739	0.000996739	-0.230358	0.485019	-0.222381	0.562132
PA14_18820		hypothetical protein	PA3518	-0.853628	0.00254687	-0.544124	0.136772	0.0384007	0.909642	1.44942	8.33275e-06	0.109025		-0.0209758	0.955896
PA14_19020		hypothetical protein	PA3484	-1.36747	3.39765e-14	-0.463977	0.0171091	0.500402	0.00975498	0.665642	0.00183974	0.0315552	0.918335	0.509163	0.00728992
PA14_20920		hypothetical protein	PA3335	-0.718026	0.00947933	-1.02665	0.000269377	-0.939122	0.000887972	0.83084	0.00948515	0.656473	0.0371838	-0.79406	0.00452277
PA14_20960		putativ isomerase	PA3332	-1.00655	0.000517364	-1.18395	5.95503e-05	-1.04562	0.000469468	0.970649	0.00430891	0.742739	0.0264957	-0.849172	0.00395138
PA14_20980		putative short chain dehydrogenas	PA3330	-1.02912	0.0002235	-1.13249	5.65177e-05	-0.952878	0.000787604	0.964883	0.00328126	0.649663	0.0410496	-0.842314	0.00290188
PA14_21020		putative non-ribosomal peptide synthetase	PA3327	-1.19554	6.6107e-06	-1.32695	4.68962e-07	-0.804493	0.00313684	0.833151	0.00724547	0.58722	0.0542876	-0.809346	0.00249185
PA14_26730		putative short-chain dehydrogenase	PA2887	-3.12683	4.9489e-53	-2.85954	9.85204e-17	-0.0130995	0.943506	0.587858	0.00328879	-0.274113	0.211699	-0.456293	0.0130627
PA14_29400	rhs	conserved hypothetical protein	PA2684	-0.69815	8.5462e-05	-0.29432	0.117531	0.707018	0.000107785	0.683162	0.000996739	0.115433	0.66145	0.676032	0.000164624
PA14_31730		putative dual specificity phosphatase	PA2539	-1.17605	2.53726e-13	-0.207129	0.302314	0.596899	0.000297164	0.539032	0.00431719	-0.303529	0.146192	0.628713	0.000101548
PA14_31760	cdsA	putative phosphatidate cytidylyltransferase	PA2536	-0.584473	5.87521e-05	0.218682	0.18923	0.0589732	0.756062	0.544775	0.00168166	0.114201	0.587863	0.162339	0.331296
PA14_34500		putative ATP-binding component of ABC transporter	PA2329	-4.01612	4.55497e-53	-1.58213	2.26057e-09	-2.60408	1.06141e-22	0.905751	0.00202993	0.185037	0.535293	-2.48268	1.70828e-21
PA14_35780		hypothetical protein		-0.708732	0.0272691	-0.0293268	0.935779	0.23947	0.471792	1.1738	0.00188387	0.443612	0.188445	0.39424	0.229939
PA14_42900		conserved hypothetical protein	PA1669	-3.76531	2.50363e-48	-2.88949	7.92791e-29	-0.0496061	0.872943	0.830877	0.00561886	-0.0565276	0.870179	-0.17839	0.541584
PA14_42910		putative outer membrane protein	PA1668	-3.63737	9.86567e-56	-3.47486	3.92312e-41	-0.146172	0.58833	0.706772	0.00788389	-0.0426391	0.898911	-0.268902	0.285279
PA14_47540	ompP1	putative outer membrane protein precursor	PA1288	-1.79625	4.98773e-19	-1.036	3.06108e-07	-0.670851	0.00150945	0.66832	0.00440745	0.382178	0.122251	-0.750414	0.00029276
PA14_50530	braD	branched-chain amino acid transport protein BraD	PA1073	-2.25338	3.17099e-42	-0.852538	4.91906e-06	-0.821193	3.85411e-06	0.652284	0.00103572	-0.113396	0.662244	-0.607534	0.00062265
PA14_50540	braE	branched-chain amino acid transport protein BraE	PA1072	-2.6103	4.69556e-58	-1.47209	1.59573e-16	-0.884309	2.04189e-07	0.777438	5.06368e-05	-0.110739	0.660164	-0.856325	3.01044e-07
PA14_50550	braF	branched-chain amino acid transport protein BraF	PA1071	-2.19688	2.09263e-47	-1.36518	1.40721e-15	-0.227732	0.215422	0.830524	5.05451e-06	-0.169068	0.442945	-0.357883	0.0327648
PA14_50560	braG	branched-chain amino acid transport protein BraG	PA1070	-2.42178	1.0876e-49	-1.28623	1.77068e-12	-0.346439	0.06272	0.653098	0.000749064	-0.121451	0.625863	-0.431184	0.0155378
PA14_53000	phhB	pterin-4-alpha-carbinolamine dehydratase	PA0871	-0.222161	0.204441	0.983373	8.0385e-10	0.620612	0.000230647	0.692872	0.00022926	0.185535	0.407647	1.01272	2.65214e-10
PA14_56160	moxR	putative methanol dehydrogenase regulatory protein	PA4322	-0.295126	0.0569407	0.62923	2.85217e-05	0.299393	0.0701882	0.513097	0.00342207	0.177157	0.395467	0.328956	0.0402829
PA14_58410		putative outer membrane porin	PA4501	-2.35325	4.80982e-35	-1.0009	1.10291e-06	-0.814118	4.75663e-05	1.20128	7.06455e-08	-0.0900646	0.747376	-0.681012	0.000587555
PA14_58420		putative binding protein component of ABC dipeptid	PA4502	-1.95682	3.43597e-27	-1.21188	1.36339e-10	-0.733196	0.000113037	0.988526	5.05451e-06	-0.032586	0.914456	-0.638318	0.000696288
PA14_67840		putative ABC-type amino acid transporter	PA5137	-1.95561	3.3441e-38	-1.53935	3.33637e-15	-0.453823	0.00465787	0.660582	0.000134604	-0.0360261	0.888231	-0.666994	1.82639e-05
Table SF7B. Genes downregulated in response to Mn depletion but not CP treatment			Legend	Monoculture + CP		Coculture + CP		Coculture - Fe		Coculture - Mn		Coculture - Zn		Coculture - Depleted
PA14_01560	phnA	putative alkylphosphonate uptake protein	PA0128	-0.720481	0.000119628	-0.369033	0.0710902	-2.20621	1.0346e-27	-0.646437	0.00397919	-0.189327	0.441704	-2.28042	3.1276e-28
PA14_01990		hypothetical protein	PA0160	0.0488971	0.886617	0.061393	0.847851	-1.80405	1.47406e-10	-1.42687	2.28749e-05	-0.239584	0.431046	-1.70159	1.01714e-09
PA14_06890		putative sulfurase	PA0529	0.68864	0.0917432	1.45172	0.000281421	-1.94611	3.37728e-06	-2.07989	2.97666e-05	-0.230287	0.473339	-2.05843	5.41933e-07
PA14_06900		hypothetical protein		0.242348	0.620645	1.07143	0.0156156	-2.02598	2.29461e-05	-2.34297	5.06368e-05	-0.210849	0.500485	-2.24462	2.03607e-06
PA14_06920	argD	class III pyridoxal phosphate-dependent aminotransferase	PA0530	0.334604	0.394964	1.0888	0.00253524	-1.8468	9.19831e-07	-2.24535	4.18378e-07	-0.591654	0.11268	-2.36166	1.83709e-10
PA14_06930		putative glutamine amidotransferase	PA0531	-0.0365014	0.932487	0.801207	0.0365699	-1.41551	0.000374254	-1.67073	0.000380424	-0.587497	0.125861	-1.3731	0.000418749
PA14_06940		hypothetical protein	PA0532	0.195212	0.347953	0.100231	0.639658	-0.524353	0.00482209	-0.642868	0.00426406	-0.281187	0.208254	-0.56243	0.00240194
PA14_12360		conserved hypothetical protein	PA3979	0.856239	6.30527e-05	0.908533	1.32244e-05	-0.375189	0.100818	-0.89488	0.000996739	-0.09418	0.743297	-0.577871	0.00877524
PA14_12560		conserved hypothetical protein	PA3966	2.31657	2.79908e-46	1.76172	3.95742e-29	-0.278217	0.138699	-0.609426	0.00304925	-0.110665	0.666319	0.080745	0.700835
PA14_18750	gloA1	lactoylglutathione lyase	PA3524	-1.24945	3.44218e-11	-0.743791	0.000120309	-2.16042	6.45896e-29	-0.627442	0.00426568	-0.109075	0.702936	-2.05374	3.47757e-27
PA14_37660		LysR-type transcriptional regulator	PA2076	-0.158741	0.388529	-0.200927	0.304441	-0.516409	0.00230116	-0.598254	0.00335712	-0.267478	0.186869	-0.907612	6.75612e-08
PA14_40510	ccoN-2	putative cytochrome c oxidase, cbb3-type, subunit	PA1856	-0.000187578	0.998301	0.242863	0.132035	-0.287428	0.0669108	-0.519095	0.00416848	-0.0346594	0.882814	-0.19065	0.238302
PA14_41610	crfX	conserved hypothetical protein	PA1774	1.04508	1.21841e-06	0.540825	0.0152383	-0.625228	0.00597182	-0.766884	0.00386271	-0.640794	0.0117116	-0.602993	0.00727295
PA14_49650	ylbA	conserved hypothetical protein	PA1140	-0.348971	0.0751973	-0.301317	0.116091	-1.34488	1.03642e-13	-0.685174	0.00115122	0.0190091	0.941391	-1.31501	1.71377e-13
PA14_52960		hypothetical protein	PA0874	0.555089	0.122752	2.25235	1.16263e-11	-0.573767	0.0900227	-1.20727	0.00408871	-0.100917	0.765213	-0.277179	0.419543

## Sheet: Table SF8. CP_monoculture_only
Table SF8A. Genes upregulated in response to CP treatment in monoculture but not in coculture			Legend	Monoculture + CP		Coculture + CP		Coculture - Fe		Coculture - Mn		Coculture - Zn		Coculture - Depleted		Cutoff: L2FC > 1 or < -1 for monocultures + CP but not L2FC > 1 or < -1 in cocultures + CP, padj < 0.01
Locus_tag	Gene	Protein	PAO1_locus_tag	L2FC_a	padj_a	L2FC_b	padj_b	L2FC_c	padj_c	L2FC_d	padj_d	L2FC_e	padj_e	L2FC_f	padj_f
PA14_00070		putative histidinol-phosphatase	PA0006	1.20708	1.62677e-13	0.987717	3.28544e-09	-0.0694775	0.748304	-0.203804	0.233715	-0.110934	0.658969	-0.268374	0.158443
PA14_01390		putative Sco1/SenC family protein	PA0114	1.1155	2.58636e-08	-0.0551397	0.810118	-0.237504	0.304233	-0.0835625	0.585874	0.107254	0.717952	0.283571	0.201404
PA14_03300		conserved hypothetical protein		1.12361	1.15078e-09	0.638518	0.000822704	-0.138255	0.542423	-0.0795096	0.59992	0.206211	0.397809	0.0118935	0.966852
PA14_03470		putative response regulator	PA0267	1.20524	4.60049e-15	0.959115	6.23515e-10	0.594595	0.000223948	-0.000743859	0.997642	-0.050206	0.850553	0.536268	0.000784364
PA14_03880	spuB	glutamine synthetase	PA0298	1.07262	1.06661e-09	0.775681	1.08136e-05	-0.223227	0.26342	-0.0171359	0.967436	0.0485837	0.872912	-0.0558283	0.810396
PA14_04970	thiS	thiamine biosynthesis protein ThiS	PA0380	1.16974	0.00113086	0.492669	0.181729	-0.617443	0.0849941	-0.0655616	0.45615	-0.0272089	0.938372	-0.789698	0.0283569
PA14_05500		putative cytochrome b561	PA0422	1.7399	4.52964e-10	0.872173	0.00187975	-0.175653	0.57626	-0.0151131	0.928168	0.165006	0.605389	0.0729705	0.834994
PA14_05630		conserved hypothetical protein	PA0433	2.0131	1.38926e-12	0.712893	0.0139242	0.472591	0.111646	-0.0235222	0.893169	0.877329	0.00801536	0.438084	0.138241
PA14_05970		conserved hypothetical protein	PA0457	1.22276	2.17136e-05	0.684935	0.0182669	-0.251522	0.418363	-0.0453346	0.722058	-0.0524717	0.885714	-0.274014	0.375393
PA14_07730	ksgA	rRNA (adenine-N6,N6)-dimethyltransferase	PA0592	1.01765	4.68429e-10	0.558806	0.00100335	0.126415	0.533721	-0.101114	0.535596	-0.0820001	0.740668	0.260722	0.153753
PA14_08510	yadR	HesB-like domain	PA0665	1.49789	1.79086e-20	0.926503	1.10523e-08	-0.0542544	0.802655	-0.051314	0.794806	0.484668	0.0131633	0.308808	0.0824092
PA14_09890	ppiC2	peptidyl-prolyl cis-trans isomerase C2	PA4176	1.07102	2.74436e-11	0.578317	0.000553936	0.860672	2.05465e-07	0.129326	0.410626	0.0761879	0.762918	0.912398	1.80647e-08
PA14_09900	prpL	Pvds-regulated endoprotease, lysyl class	PA4175	1.42254	7.98557e-06	0.198367	0.567454	3.5627	1.6055e-28	0.00212835	0.991944	-0.770941	0.0329829	3.78396	4.05891e-33
PA14_10340	cvaB	putative toxin transporter	PA4143	1.20431	0.00127403	-1.00053	0.00706766	2.86958	9.64439e-14	0.110493	0.209599	0.284729	0.390343	2.92034	1.02584e-14
PA14_11250		putative dTDP-4-rhamnose reductase-related protein	PA4069	1.06337	1.5187e-06	0.750475	0.000730709	0.0690926	0.807194	-0.000238607	0.995073	0.0532312	0.8727	0.0430375	0.886866
PA14_11410	ribC	riboflavin synthase alpha chain	PA4055	2.23405	0.000511073	-0.132246	0.813627	-0.610131	0.170662	-0.00664226	0.935619	-0.0157607	0.958259	-0.490682	0.277378
PA14_11420	ribB	GTP cyclohydrolase II / 3,4-dihydroxy-2-butanone 4-phosphate synthase	PA4054	1.90909	0.00260186	-0.0856612	0.880677	-0.297643	0.452003	0.00402155	0.972053	0.00195509	0.997132	-0.342146	0.43476
PA14_11470	pgpA	phosphatidylglycerophosphatase A	PA4050	1.17272	5.34808e-11	0.966993	1.19067e-07	-0.0183589	0.943816	-0.0472268	0.792257	-0.0762769	0.781143	-0.104765	0.649005
PA14_11920		hypothetical protein	PA4014	1.27753	1.41397e-05	0.845525	0.00477244	-0.204396	0.522556	-0.0463719	0.712592	-0.0181814	0.961011	-0.322136	0.307609
PA14_12020	nadD	NadD nicotinic acid mononucleotide adenylyltransferase	PA4006	1.08432	1.02226e-08	0.816365	1.90284e-05	0.281747	0.192633	-0.0487235	0.788857	-0.0786311	0.765213	0.1441	0.540021
PA14_14710		putative Rrf2 family protein	PA3815	1.81813	3.09038e-10	-0.647197	0.0247881	-0.0750498	0.822899	-0.141088	0.265042	-0.188221	0.543592	-0.295107	0.333263
PA14_15490		hypothetical protein		1.031	9.12267e-05	0.649949	0.0275088	0.257012	0.381094	-0.045991	0.722058	0.19568		0.469776	0.0901186
PA14_16210		conserved hypothetical protein	PA3726	1.14523	0.002235	0.800552	0.0334013	-0.468118	0.196187	-0.0244422	0.830381	0.013586	0.975021	-0.495248	0.179585
PA14_18020		putative phenazine biosynthesis protein, PhzF family	PA3578	1.33561	2.13433e-27	0.996213	1.46945e-15	0.376878	0.0052408	0.0174174	0.934636	0.0248724	0.914456	0.665942	8.41592e-08
PA14_19130	rhlI	autoinducer synthesis protein RhlI	PA3476	1.47992	8.17248e-09	0.888178	0.000496986	-0.297019	0.284351	-0.0272739	0.866681	0.216006	0.47893	-0.238232	0.403441
PA14_20150	nosL	putative nitrous oxide reductase protein	PA3396	1.62422	2.34178e-09	0.98092	0.000576437	0.809967	0.00263865	0.0426757	0.756113	0.228614	0.456613	0.936276	0.000399111
PA14_20170	nosY	nitrous-oxide reductase, nosY component	PA3395	1.16015	0.00365321	0.155847	0.716085	-0.272629	0.458803	-0.017181		-0.068143		-0.334864	0.366811
PA14_20270	rhlG	beta-ketoacyl reductase	PA3387	1.23661	1.01517e-05	0.751389	0.0114313	0.568238	0.0466866	0.00661309	0.976526	0.16037	0.619758	0.410805	0.158659
PA14_20280		conserved hypothetical protein	PA3386	1.14527	2.58606e-11	0.904956	2.03119e-07	0.493979	0.00526134	-0.0283229	0.888951	-0.23336	0.304716	0.457096	0.0094844
PA14_21720		putative transcriptional regulator, AraC family	PA3269	1.31697	1.96878e-21	0.770974	1.80905e-07	0.477694	0.00102232	0.0320971	0.877584	0.146768	0.476856	0.827011	9.89896e-10
PA14_22320		putative membrane protein	PA3237	1.70401	2.15131e-09	0.678564	0.0280104	0.951506	0.000305898	0.524199	0.0716124	-0.00272156		0.92176	0.000420146
PA14_23190		putative transcriptional regulator	PA3174	1.13418	9.02242e-06	0.586507	0.0361319	0.244579	0.39363	0.0136518	0.942877	0.0858246	0.809501	0.242197	0.395961
PA14_23400		hypothetical protein		1.15955	7.70505e-06	0.874767	0.000721221	0.703955	0.00854392	0.334557	0.130197	0.492753	0.101368	1.14777	1.08886e-05
PA14_25540	ptpA	phosphotyrosine protein phosphatase	PA2978	1.14928	9.89601e-08	0.917899	2.21657e-05	0.0378923	0.892381	-0.0247733	0.894347	-0.0189115	0.953968	0.00094425	0.994569
PA14_25560	rne	ribonuclease E	PA2976	1.02281	0.00139407	0.803172	0.0114096	-0.178137	0.601163	-0.0254292	0.85607	0.12743	0.71228	-0.0894026	0.808692
PA14_25620		conserved hypothetical protein	PA2971	1.13356	0.000133015	0.68892	0.0202255	-0.337983	0.279269	-0.0672886	0.549519	-0.203493	0.52226	-0.394012	0.196948
PA14_25640	plsX	fatty acid/phospholipid synthesis protein	PA2969	1.24356	4.48424e-06	0.709037	0.00938772	-0.748234	0.00768718	-0.0542256	0.695573	-0.160481	0.597815	-0.737343	0.00748425
PA14_25770	pilZ	type 4 fimbrial biogenesis protein PilZ	PA2960	1.24908	3.27337e-09	0.992344	2.65395e-06	-0.332741	0.159752	-0.123937	0.398868	0.102852	0.72845	-0.0238274	0.936571
PA14_25910		putative lipase	PA2949	1.39144	1.06882e-07	0.585694	0.0312693	-0.124234	0.679607	-0.0340672	0.805802	-0.0773556	0.824147	-0.227512	0.445657
PA14_25930		putative cobalamin biosynthesis protein	PA2947	1.0943	1.83108e-05	0.223809	0.447081	-0.42126	0.129713	-0.0351301	0.811404	0.187432	0.540852	-0.620691	0.0217364
PA14_28360		hypothetical protein		1.73075	0.000178992	-0.11862	0.803935	0.541277	0.18117	-0.00122849	0.98642	-0.106478	0.740668	0.340182	0.410506
PA14_28750		hypothetical protein		1.13893	4.56958e-09	0.786031	9.65885e-05	0.200572	0.381252	-0.0488916	0.77888	-0.0372078	0.903376	0.119125	0.620499
PA14_29300		putative transcriptional regulator	PA2692	1.50522	3.08417e-21	0.668783	0.00013856	1.05245	6.26476e-11	0.0733273	0.67008	0.204912	0.356896	0.876494	5.37964e-08
PA14_29320		putative NADH dehydrogenase, FAD-containing subunit	PA2691	1.84051	0.00580683	-0.103082	0.869185	3.57586	3.55264e-06	0.0153667	0.828975	-0.00228307	0.996502	2.85929	0.000106872
PA14_30380		putative DsrH family protein	PA2607	1.03256	2.29325e-08	0.987015	2.29311e-07	0.094597	0.694246	-0.0251079	0.897492	-0.16634	0.520733	0.284591	0.173525
PA14_31230		hypothetical protein		1.13679	0.00363799	0.41154	0.314228	0.179044	0.623423	-0.0178372		-0.0627783		0.0370766	0.934107
PA14_32820		hypothetical protein		1.77128	9.25911e-06	0.737147	0.0676591	0.0428097	0.916005	0.0087909	0.949171	0.130467	0.700112	0.170155	0.675082
PA14_33050		hypothetical protein	PA2441	1.35358	9.16375e-18	0.550878	0.000915329	1.44787	1.14482e-20	0.23617	0.168123	0.268155	0.195013	1.30458	1.96569e-17
PA14_34180	msuE	NADH-dependent FMN reductase	PA2357	1.06515	0.00898973	0.65403	0.143536	0.219723	0.571522	-0.0265656		-0.127867		0.179861	0.668898
PA14_34630	gnuT	gluconate permease	PA2322	1.39731	9.43508e-07	0.648966	0.0260708	0.572085	0.0518016	-0.018538	0.907526	-0.0843839	0.822157	0.535251	0.0667158
PA14_34990		putative TonB-dependent receptor	PA2289	1.25126	8.34716e-09	0.576749	0.00902576	1.22474	2.64785e-08	-0.0782906	0.597923	-0.456107	0.0763038	1.5121	1.93874e-12
PA14_35730		hypothetical protein		1.12078	1.48296e-05	0.693768	0.0119	-0.0324988	0.92058	-0.113133	0.344322	-0.149839	0.636677	0.1616	0.595771
PA14_37220		putative LysR-family transcriptional regulator	PA2115	1.10178	7.15557e-05	0.938473	0.00105184	-0.275801	0.367852	-0.0213778	0.888951	0.0433885	0.905708	-0.24225	0.438658
PA14_38010		conserved hypothetical protein	PA2049	1.18238	2.34516e-14	0.880151	3.13179e-08	0.353343	0.0437008	0.0164496	0.966962	0.0687203	0.761281	0.174366	0.35265
PA14_38140		putative glutamine synthetase	PA2040	1.42597	1.81307e-06	0.776343	0.00972287	-0.00225285	0.993703	-0.00138499	0.993363	-0.137885	0.683399	0.058049	0.882776
PA14_38360	ugd	putative UDP-glucose 6-dehydrogenas	PA2022	1.21202	1.94556e-10	0.902381	7.15209e-06	0.0869368	0.727102	-0.062635	0.70249	-0.144108	0.594703	0.221367	0.321334
PA14_39200		putative nicotinamide mononucleotide transporter	PA1958	1.10938	3.45844e-06	0.42886	0.0910525	0.0163433	0.953641	-0.077897	0.565326	-0.15973	0.586806	-0.363435	0.159952
PA14_39570		hypothetical protein	PA1929	1.18076	0.000124751	0.255812	0.490207	0.29301	0.372053	-0.0131267	0.929002	-0.00140415	0.996502	-0.105477	0.777259
PA14_41060	rnhA	ribonuclease H	PA1815	1.18438	2.1568e-08	0.767502	0.000369178	-0.151578	0.552933	-0.0978777	0.50032	-0.0204631	0.94867	-0.212619	0.383274
PA14_41563	cobA	uroporphyrin-III C-methyltransferase	PA1778	1.09002	8.15844e-05	0.32694	0.269411	-0.115516	0.720421	-0.0560312	0.66924	-0.209883	0.501355	-0.0171603	0.963247
PA14_41610	crfX	conserved hypothetical protein	PA1774	1.04508	1.21841e-06	0.540825	0.0152383	-0.625228	0.00597182	-0.766884	0.00386271	-0.640794	0.0117116	-0.602993	0.00727295
PA14_42400	exsB	exoenzyme S synthesis protein B	PA1712	1.52283	3.95605e-12	0.792187	0.000314464	0.566552	0.0130863	-0.016351	0.9397	0.154009	0.594409	0.881537	5.40111e-05
PA14_42410		hypothetical protein	PA1711	1.49182	1.2429e-12	0.161372	0.50257	0.608398	0.00471453	-0.0395741	0.823621	-0.103094	0.723897	0.574327	0.0067747
PA14_42430	exsC	exoenzyme S synthesis protein C precursor	PA1710	1.68611	2.33944e-12	0.524254	0.0312106	0.74383	0.00276451	-0.00736262	0.97663	0.138596	0.665813	0.825983	0.000647694
PA14_42440	popD	translocator outer membrane protein PopD precursor	PA1709	1.12438	3.48709e-07	0.680871	0.00204216	0.80421	0.000381433	-0.0128449	0.972726	0.0264434	0.935928	0.943716	1.92093e-05
PA14_42450	popB	translocator protein PopB	PA1708	1.53536	2.98528e-10	0.861935	0.000374475	0.957627	0.000122791	-0.000431345	0.997676	0.0719411	0.834996	1.1199	3.80541e-06
PA14_42460	pcrH	regulatory protein PcrH	PA1707	1.32813	1.43616e-08	0.669523	0.0042967	0.617387	0.0102549	-0.00233155	0.987232	0.145891	0.635171	0.746846	0.00142783
PA14_42470	pcrV	type III secretion protein PcrV	PA1706	1.34675	1.39599e-07	0.51386	0.049385	0.471291	0.074281	0.0155553	0.935619	0.286237	0.328089	0.66358	0.0107
PA14_42680		conserved hypothetical protein	PA1688	1.42711	2.20928e-06	0.777831	0.00994037	-0.184179	0.57609	-0.0755149	0.502814	-0.228713	0.478365	-0.240294	0.462794
PA14_43920	braB	branched chain amino acid transporter	PA1590	1.25275	0.000125804	0.909599	0.00490439	-0.375446	0.261621	-0.00534191	0.992333	0.0362401	0.917337	-0.388941	0.240463
PA14_44230		hypothetical protein		2.35363	1.85831e-05	0.36251	0.481152	0.0557042	0.897764	-0.0476832		-0.486666		0.0180763	0.974076
PA14_45370	ccmB	heme exporter protein CcmB	PA1476	1.5566	1.533e-11	-0.038355	0.891815	0.187208	0.489002	-0.0215776	0.905582	-0.0375205	0.91243	0.247611	0.341233
PA14_45440		conserved hypothetical protein	PA1469	1.02722	3.77545e-06	0.362676	0.146011	0.295783	0.235038	0.0365618	0.828778	-0.0670124	0.840625	0.12342	0.654103
PA14_47410	ycgN	conserved hypothetical protein	PA1299	1.33736	2.87446e-06	0.927984	0.00256365	0.85789	0.00334402	0.040972	0.754046	-0.0333858	0.924045	1.00741	0.000458412
PA14_48100	aprE	alkaline protease secretion protein AprE	PA1247	1.0654	2.47549e-08	0.546688	0.00460188	1.17041	1.08348e-09	0.0860405	0.592442	0.0670063	0.824147	1.56291	5.976e-17
PA14_49290		conserved hypothetical protein	PA1170	1.18151	2.02561e-05	0.822974	0.00336158	-0.219964	0.474318	-0.553821	0.0728566	-0.443592	0.1516	-0.093377	0.779897
PA14_49750		probable MFS transporter	PA1131	1.00289	1.9042e-06	-0.430235	0.0535823	0.227815	0.352919	-0.0843319	0.564659	-0.188784	0.49706	0.200421	0.416854
PA14_50030		hypothetical protein	PA1110	1.01851	1.67532e-06	0.643791	0.00315037	-0.00646855	0.979055	-0.0330192	0.853569	-0.109382	0.71359	-0.189646	0.440949
PA14_51300	perM	conserved hypothetical protein	PA1007	1.24517	2.94687e-05	0.989315	0.000900604	-0.122101	0.718839	-0.0208912	0.888951	-0.0329984	0.924454	-0.492919	0.107482
PA14_51670		conserved hypothetical protein	PA0976	1.50587	1.86911e-14	0.817669	3.25576e-05	-0.017336	0.959812	-0.116972	0.432921	-0.0388087	0.903376	-0.00294066	0.988254
PA14_51690		conserved hypothetical protein	PA0974	1.21757	1.41466e-11	0.994358	3.15155e-08	0.310607	0.125806	0.0266696	0.893169	0.166281	0.509237	0.365844	0.0598489
PA14_51790	ruvA	Holliday junction DNA helicase RuvA	PA0966	1.07856	1.17654e-09	0.885418	6.9417e-07	0.0351822	0.89922	-0.0717411	0.660632	0.101842	0.7193	-0.0117379	0.970269
PA14_52210	cysM	cysteine synthase B	PA0932	1.10275	3.4475e-05	0.743854	0.00520985	-0.252827	0.381094	-0.0514845	0.728323	0.0707013	0.85112	-0.405987	0.145253
PA14_53410		probable transcriptional regulator	PA0839	1.36192	0.00640731	0.906085	0.058709	1.40689	0.00458971	0.0216448	0.794806	0.24265	0.438076	0.817317	0.0679339
PA14_53650		hypothetical protein		1.08578	7.56128e-09	0.763961	0.000110007	-0.114418	0.634106	0.0140721	0.959181	0.211484	0.392625	0.0613104	0.8093
PA14_53890		hypothetical protein	PA0800	1.64515	3.68558e-06	0.986075	0.0050458	-0.152972	0.679607	-0.00351321	0.987232	-0.0757431		-0.328783	0.358209
PA14_54300	recO	DNA repair protein RecO	PA0772	1.18401	2.53685e-05	0.413757	0.162265	0.156808	0.621357	-0.0454313	0.738791	-0.115188	0.727901	0.0361727	0.921493
PA14_54350	lepB	signal peptidase I	PA0768	1.02038	4.43439e-06	0.753462	0.00067991	-0.170706	0.510014	-0.0136972	0.909735	0.00999456	0.985533	-0.124503	0.647638
PA14_54370	lepA	GTP-binding protein LepA	PA0767	1.1991	0.000115809	0.801876	0.00954952	-0.745792	0.01726	-0.022468	0.888951	0.0989672	0.774413	-0.726648	0.0191262
PA14_54430	algU	sigma factor AlgU	PA0762	1.35397	9.91287e-17	0.867309	1.2448e-07	0.235213	0.227718	-0.136197	0.407391	0.21122	0.356518	0.637052	0.000170759
PA14_54800	rsuA	putative pseudouridylate synthase	PA0733	1.1919	8.06122e-05	0.9876	0.00124152	-0.0764013	0.828681	-0.0445751	0.72084	-0.127581	0.706998	-0.223271	0.498544
PA14_54900		hypothetical protein		1.33882	2.04241e-16	0.722626	2.91662e-05	0.500436	0.00464827	0.0267418	0.897889	0.149893	0.531232	0.703196	3.00932e-05
PA14_54940		putative siderophore biosynthesis enzyme		1.21991	1.60653e-29	0.230468	0.0594398	0.441157	0.000156302	0.0144905	0.945453	-0.0610062	0.737945	0.890698	3.21676e-16
PA14_54950		hypothetical protein		1.29318	2.37632e-11	0.612247	0.00358667	0.2332	0.310589	0.00624319	0.981297	-0.0264375	0.93335	0.504871	0.014314
PA14_54970		possible ABC transporter protein		1.48791	1.50127e-14	0.69449	0.00068427	0.168465	0.47613	-0.0196497	0.923928	0.0450903	0.888177	0.505536	0.0138646
PA14_55030		possible ABC-type transporter, permease component		1.40739	8.75983e-07	0.8617	0.00296909	-0.344339	0.262433	-0.046387	0.72084	-0.107426	0.743297	0.0880239	0.799669
PA14_55040		putative ATP-binding component of ferric enterobactin transport		1.49566	3.27255e-09	0.535265	0.0439991	0.210553	0.474434	-0.043659	0.764759	-0.274063	0.352992	0.51349	0.0502018
PA14_55050		possible TonB-dependent receptor		1.25687	1.57964e-22	0.581645	1.18145e-05	0.109986	0.508362	-0.0171973	0.947245	0.177341	0.34398	0.456561	0.000803591
PA14_56180		conserved hypothetical protein	PA4324	1.01963	8.53743e-27	0.878883	8.23047e-20	0.386501	0.000163219	-0.193397	0.121535	-0.00669062	0.97616	0.522627	8.12612e-08
PA14_56660		probable xenobiotic reductase B	PA4356	1.11417	2.55378e-09	0.780601	3.33396e-05	-0.104024	0.661134	-0.0427381	0.818291	0.29517	0.216758	-0.26499	0.203297
PA14_56670		conserved hypothetical protein	PA4357	1.24628	1.12028e-05	0.762442	0.00677401	-0.814323	0.00482832	-0.0411143	0.786262	0.348823	0.263691	-0.727824	0.0105588
PA14_56880		putative membrane fusion protein	PA4374	1.05134	2.53926e-06	0.973191	1.56159e-05	-0.176293	0.505076	-0.000906433	0.990117	0.213911	0.448295	-0.365087	0.13604
PA14_57470		putative methyltransferases	PA4422	1.05027	4.87975e-09	0.700468	0.000152388	-0.239752	0.258964	-0.142642	0.362694	0.0354704	0.902483	-0.387056	0.0487675
PA14_57490		putative endonuclease	PA4424	1.18107	4.28693e-09	0.788778	0.000164613	0.269332	0.24271	0.0934832	0.535651	0.103515	0.727901	0.162739	0.497309
PA14_57680		putative hydrolase	PA4440	1.49764	2.01928e-11	0.990352	1.12254e-05	0.03672	0.899102	-0.0157391	0.940295	0.194247	0.496175	-0.0089981	0.977617
PA14_57880		putative toluene tolerance ABC efflux transporter	PA4456	1.11228	0.000153519	0.563132	0.0580601	-0.422754	0.165323	-0.0487674	0.711375	0.0306053	0.933315	-0.58603	0.0485588
PA14_58320		putative two-component sensor	PA4494	1.29326	5.53678e-19	0.538266	0.000308193	-0.152723	0.393304	-0.0881338	0.610726	0.146863	0.509237	0.180449	0.296216
PA14_58560	piuB	probable oxidoreductase	PA4513	1.46982	1.73305e-06	0.634659	0.0396477	0.374994	0.234627	0.720213	0.0370518	0.685617	0.0456654	0.330725	0.300053
PA14_58600		conserved hypothetical protein	PA4516	1.77662	1.84467e-08	0.932432	0.00276817	-0.341508	0.288189	0.0446072	0.717861	0.309371	0.335176	-0.0242203	0.953893
PA14_58770	pilD	type 4 prepilin peptidase PilD	PA4528	1.06479	2.79126e-11	0.69549	1.90508e-05	-0.131341	0.51042	-0.00594775	0.981297	0.211951	0.333223	0.0859448	0.679723
PA14_60210	rluD	ribosomal large subunit pseudouridine synthase D	PA4544	1.22604	1.19864e-06	0.989885	7.77196e-05	-0.459728	0.0864177	-0.0797275	0.54885	0.00448462	0.990188	-0.558087	0.0315525
PA14_60240		conserved hypothetical protein		1.16048	8.5371e-08	0.769289	0.000924554	-0.0921294	0.741285	-0.206032	0.215517	-0.113772	0.7193	-0.198675	0.446587
PA14_60530		putative membrane-associated protein	PA4574	1.26558	6.63587e-07	0.632109	0.0157246	-0.48892	0.0689325	-0.492082	0.0790412	-0.1927	0.520506	-0.874347	0.00112474
PA14_60870	morA	motility regulator	PA4601	1.26289	1.04704e-21	0.564661	3.32214e-05	0.181139	0.261017	-0.135306	0.39065	-0.0917867	0.674158	0.290657	0.0456274
PA14_61120		putative xanthine dehydrogenase accessory factor X	PA4618	1.02531	2.33549e-19	0.806151	7.56919e-12	0.381905	0.00203066	-0.0213074	0.925631	0.0336794	0.877174	0.165116	0.22058
PA14_61220	rsmC	putative ribosomal RNA small subunit methyltransferase C	PA4627	1.25384	2.26999e-06	0.938893	0.000412863	-0.405822	0.150818	-0.0773575	0.535642	-0.0412932	0.906183	-0.690756	0.0114399
PA14_61890		conserved hypothetical protein	PA4679	1.12718	1.06613e-05	0.438517	0.101668	-0.33364	0.233289	-0.0340074	0.826193	-0.0370088	0.917337	-0.617879	0.0198246
PA14_62780	yhbC	conserved hypothetical protein	PA4746	2.40624	3.53154e-07	0.777056	0.0790132	-1.61428	0.000684064	-0.094506	0.123162	-0.2408	0.455426	-1.6388	0.000421103
PA14_62830	tpiA	triosephosphate isomerase	PA4748	1.0757	1.81843e-05	0.481492	0.0596881	-0.650811	0.0121701	-0.0998711	0.439366	-0.250582	0.391987	-0.705959	0.00552725
PA14_63020	fur	ferric uptake regulation protein	PA4764	1.21767	5.73384e-07	0.921751	0.000152095	-0.302897	0.260495	0.0284579	0.866996	0.0540559	0.873523	-0.431859	0.0890527
PA14_63220		hypothetical protein	PA4782	2.87905	2.92449e-15	0.649268	0.0683236	0.182574	0.618349	-0.0482044	0.649949	1.17303	0.0045153	-0.0957356	0.809419
PA14_64170		conserved hypothetical protein	PA4851	1.01658	0.000114904	0.700794	0.00892838	-0.373304	0.180927	-0.0612568	0.651272	0.0924118	0.810298	-0.625642	0.0198246
PA14_64880	braE	putative permease of ABC branched-chain amino acid transporter	PA4911	1.37134	6.74722e-09	0.782564	0.00289646	0.901621	0.00017671	-0.0148845	0.929711	-0.0476409	0.890992	1.17807	4.25753e-07
PA14_65320	miaA	delta 2-isopentenylpyrophosphate transferase	PA4945	1.13208	2.95368e-13	0.761316	1.07314e-06	-0.0780466	0.709003	-0.340272	0.0575331	-0.187678	0.390508	0.0222423	0.92311
PA14_65450	motA	chemotaxis protein MotA	PA4954	1.01527	3.02387e-07	0.711914	0.000369024	-0.695658	0.000794928	-0.122535	0.421374	-0.0516587	0.863319	-0.517707	0.0124333
PA14_65580	ybcI	putative membrane-bound metal-dependent hydrolase	PA4962	1.00403	2.0453e-07	0.124064	0.618788	0.0520896	0.843405	-0.118897	0.423959	-0.32477	0.176487	-0.0541973	0.830997
PA14_65590		conserved hypothetical protein	PA4963	1.15868	9.79917e-08	0.65701	0.00287476	0.121191	0.647671	-0.0606646	0.712592	0.0575395	0.856268	0.107923	0.683894
PA14_66080	msbA	transport protein MsbA	PA4997	1.10576	0.00059552	0.656465	0.041996	-0.784355	0.0162848	-0.0529288	0.715382	-0.0632495	0.870179	-0.987249	0.00227506
PA14_66090		putative toluene tolerance protein	PA4998	1.09675	4.51716e-05	0.722275	0.00757062	-0.379735	0.184839	-0.0331409	0.828778	0.0865064	0.801626	-0.539477	0.050288
PA14_66410		conserved hypothetical protein	PA5023	1.09326	6.06366e-17	0.17673	0.228818	0.130481	0.417803	0.0836996	0.622425	0.118024	0.570626	-0.0179176	0.929144
PA14_66940	hisI	phosphoribosyl-AMP cyclohydrolase	PA5066	1.19851	3.58397e-16	0.901456	1.4155e-09	0.0106657	0.955503	-0.128008	0.417526	0.108546	0.636076	0.117256	0.518768
PA14_66950	hisE	phosphoribosyl-ATP pyrophosphohydrolase	PA5067	1.26553	1.33328e-14	0.840786	4.42505e-07	0.164558	0.413104	-0.0787237	0.66924	-0.0334023	0.905132	0.282526	0.121837
PA14_68050		putative membrane protein	PA5151	1.75701	5.33821e-08	0.768096	0.0185041	0.0303706	0.937168	-0.0215054	0.877553	-0.043149	0.906183	0.0151686	0.972257
PA14_68890		putative iron ABC transporter, permease protein	PA5216	1.35388	2.39062e-10	0.227514	0.335747	0.126597	0.631296	0.11553	0.414036	-0.0341057	0.914506	0.11637	0.659274
PA14_69010		conserved hypothetical protein	PA5225	1.03723	3.9921e-14	0.862723	1.05639e-09	-0.303976	0.0563514	-0.121108	0.444538	0.193941	0.320612	-0.19921	0.22303
PA14_69640	cyaY	putative CyaY protein	PA5275	1.34529	1.13699e-12	0.512335	0.00900255	-0.202683	0.362944	-0.058869	0.738791	0.0365052	0.909037	-0.0968678	0.682091
PA14_70370	pyrE	orotate phosphoribosyltransferase	PA5331	1.04864	3.17976e-08	0.817819	1.97219e-05	-0.242839	0.280306	-0.110286	0.462273	0.045924	0.887049	-0.384002	0.0615165
PA14_70770		putative metal ion transporter	PA5362	1.23758	3.91022e-06	0.913255	0.000601174	-0.68092	0.0139881	-0.0937628	0.436348	0.00138247	0.990573	-0.606861	0.0263743
PA14_72740	dctB	putative sensor histidine kinase	PA5512	1.14679	6.166e-07	0.691593	0.00301866	0.0310381	0.915455	-0.0373241	0.82088	-0.0347659	0.914506	-0.261185	0.306276
PA14_72970	tonB	periplasmic protein tonB	PA5531	2.08176	1.37043e-13	0.853086	0.00232913	0.486352	0.100151	0.0643957	0.606147	0.498593	0.113825	1.13911	5.16556e-05
PA14_73320	atpI	ATP synthase protein I	PA5561	1.04147	0.000718153	0.129382	0.707952	-0.176682	0.594549	-0.0818083	0.444802	-0.295779	0.355549	-0.344006	0.282161
PA14_08660		tRNA-Gly		1.53526	0.000228173	0.662175	0.106407	-0.859953	0.0342303	-0.019497	0.85777	-0.106269	0.741326	-1.18586	0.00468412
PA14_08670		tRNA-Thr		1.11493	0.000618236	0.313124	0.373638	-0.550817	0.0959527	-0.0741568	0.456108	-0.173462	0.597843	-0.36273	0.282214
PA14_21810		tRNA-Asp		1.84297	0.000526249	0.965815	0.0517142	-1.68898	0.00482832	-0.0363166		-0.104477		-1.97229	0.0020809
PA14_41200		tRNA-Asp		1.01364	1.90443e-05	0.905375	0.000467862	-0.601428	0.027173	0.0466806	0.756113	0.28585	0.325287	0.0812502	0.800789
PA14_52560		tRNA-Ser		1.63921	2.26933e-10	0.769142	0.00366511	0.104402	0.735009	-0.00985961	0.967985	0.0750638	0.831685	0.3035	0.280869
PA14_65210		tRNA-Leu		1.22007	0.00095864	0.541255	0.138287	-0.960501	0.00923571	-0.0873388		-0.366649		-1.84824	1.93159e-05
Table SF8B. Genes dowregulated in response to CP treatment in monoculture but not in coculture			Legend	Monoculture + CP		Coculture + CP		Coculture - Fe		Coculture - Mn		Coculture - Zn		Coculture - Depleted
Locus_tag	Gene	Protein	PAO1_locus_tag	L2FC_a	padj_a	L2FC_b	padj_b	L2FC_c	padj_c	L2FC_d	padj_d	L2FC_e	padj_e	L2FC_f	padj_f
PA14_00450	trpB	tryptophan synthase beta chain	PA0036	-1.36044	9.21016e-14	-0.998445	1.07585e-07	0.240629	0.261017	0.0835907	0.589204	0.283606	0.228172	0.0861399	0.714694
PA14_00590		putative lipoprotein	PA0047	-1.0845	1.19863e-05	0.0738282	0.806546	0.153041	0.59796	0.730491	0.011913	0.0769644	0.824147	-0.140235	0.638879
PA14_00620		conserved hypothetical protein	PA0049	-1.01719	3.6166e-05	-0.262953	0.360833	0.189679	0.490715	0.00810187	0.972726	-0.362646	0.206154	0.0317151	0.921546
PA14_00830		conserved hypothetical protein	PA0071	-1.05559	4.97387e-09	-0.632098	0.00081525	0.24863	0.232127	0.315836	0.106086	0.052156	0.851453	0.428296	0.0246242
PA14_00860		putative ATP-binding component of ABC transporter	PA0073	-1.29575	1.22293e-13	-0.595549	0.00710109	0.777014	8.69593e-06	0.638016	0.00199248	-0.108996	0.68474	0.866949	4.11079e-07
PA14_00875	ppkA	serine/threonine protein kinase PpkA	PA0074	-1.34316	2.72502e-07	-0.669358	0.0117604	0.626957	0.0194096	0.479905	0.0810142	0.0328084	0.924454	0.744666	0.0048476
PA14_00890		putative serine/threonine phosphoprotein phosphatase	PA0075	-1.15995	1.64753e-06	-0.189159	0.515948	0.647354	0.010345	0.477969	0.0705086	0.252781	0.380973	0.972163	6.64862e-05
PA14_00910		conserved hypothetical protein	PA0077	-1.6598	1.62881e-08	-0.646037	0.0292634	0.682349	0.0223459	0.577805	0.0668841	0.0477102	0.898995	0.774565	0.00864211
PA14_00925		hypothetical protein	PA0078	-1.75347	9.79515e-11	-0.773109	0.00550294	0.459871	0.103893	0.607217	0.0435019	-0.0136606	0.960884	0.419376	0.134239
PA14_00940		conserved hypothetical protein	PA0079	-1.4846	4.75089e-11	-0.485594	0.0418619	0.573291	0.0154071	0.71232	0.00724547	0.0878445	0.789124	0.665692	0.0040806
PA14_00960		putative lipoprotein	PA0080	-1.47369	3.33098e-10	-0.587682	0.0221724	0.39672	0.11816	0.350909	0.121027	0.163669	0.583826	0.670472	0.00526562
PA14_01010		conserved hypothetical protein	PA0083	-1.97393	4.82815e-10	-0.513284	0.11816	0.428358	0.180121	1.35214	0.000331912	0.396567	0.226395	0.610552	0.0536791
PA14_01020		conserved hypothetical protein	PA0084	-2.11041	1.65873e-10	-0.5627	0.086124	0.682274	0.0377361	1.29659	0.000996739	0.289534	0.374991	0.81185	0.0130179
PA14_01030		conserved hypothetical protein	PA0085	-2.02824	3.31996e-06	-0.761963	0.0706988	0.746339	0.06272	1.20612	0.0170937	0.114349	0.728776	0.860361	0.0359427
PA14_01040		putative secretion protein	PA0086	-1.70995	2.20158e-12	-0.0635162	0.833838	0.686028	0.00684993	1.23654	2.28749e-05	0.261973	0.370676	0.737367	0.00308532
PA14_01060		conserved hypothetical protein	PA0087	-1.63114	4.88142e-08	0.0146069	0.961326	0.318256	0.317109	1.02085	0.00413964	0.177832	0.581911	0.558752	0.0672245
PA14_01070		conserved hypothetical protein	PA0088	-1.69027	1.69217e-10	-0.174551	0.567397	0.630417	0.0220817	1.19115	0.000150174	0.129835	0.694707	0.648518	0.0158412
PA14_01080		conserved hypothetical protein	PA0089	-1.51346	9.66402e-09	-0.333243	0.282158	0.852799	0.00167629	1.26974	5.06368e-05	0.22088	0.473393	0.996674	0.000185842
PA14_01100	clpB	putative ClpA/B-type chaperone	PA0090	-2.22797	1.12623e-10	-0.654916	0.0569004	0.763221	0.0253014	1.33226	0.00110526	0.110213	0.738861	0.791685	0.0194934
PA14_01110		hypothetical protein	PA0091	-1.69229	2.26207e-07	-0.284948	0.418477	0.586911	0.0717456	1.13921	0.00328879	0.174346	0.587776	0.753245	0.0201545
PA14_01120		hypothetical protein	PA0092	-1.00508	0.000219496	-0.29884	0.32954	0.273822	0.354761	0.155534	0.254956	0.126555	0.706998	0.365889	0.204182
PA14_01130		hypothetical protein		-1.11613	6.1682e-05	0.00721829	0.980836	0.398274	0.179197	0.841841	0.0109213	0.459004	0.140993	0.451518	0.120558
PA14_01140		conserved hypothetical protein	PA0093	-1.18613	2.80715e-05	-0.302973	0.328701	0.275382	0.367852	0.461668	0.0946373	0.238112	0.449406	0.211679	0.502075
PA14_01150		hypothetical protein	PA0094	-1.2471	1.41724e-07	-0.365676	0.154631	-0.280313	0.290043	0.112507	0.407391	0.331836	0.235915	-0.326863	0.208683
PA14_01180		conserved hypothetical protein	PA0097	-1.25379	7.17225e-07	-0.790825	0.00499723	0.857378	0.000954141	0.56405	0.0469812	-0.157458	0.621868	0.896775	0.00043237
PA14_01190		Putative 3-oxoacyl-(acyl-carrier-protein) synthase	PA0098	-1.22219	8.44219e-10	-0.956163	5.3667e-05	0.898069	8.71034e-06	0.637279	0.00651552	-0.0381141	0.906183	0.888415	8.53618e-06
PA14_01200		hypothetical protein	PA0099	-1.1957	4.75093e-05	-0.941841	0.00213439	0.735582	0.01441	0.200771	0.175388	-0.111792	0.740668	0.938471	0.00140602
PA14_01220		hypothetical protein		-1.29167	4.14744e-06	-0.871566	0.00264401	0.642993	0.0258738	0.501709	0.0790245	-0.0036427	0.988375	0.800077	0.00465364
PA14_01230		hypothetical protein	PA0101	-1.34926	6.66411e-09	-0.854838	0.000642481	0.690889	0.00441095	0.491172	0.0575374	0.00793586	0.983399	0.714941	0.00265847
PA14_01340		conserved hypothetical protein	PA0110	-1.3023	7.97772e-07	-0.850904	0.00302306	0.352493	0.191218	-0.082194	0.513165	-0.581245	0.0481414	-0.0231842	0.95032
PA14_01360	ctaA	putative cytochrome oxidase assembly protein	PA0112	-1.41024	2.89576e-06	-0.782034	0.0139677	0.256093	0.411055	-0.0176068	0.9136	-0.303859	0.333874	-0.0761622	0.827146
PA14_01380	ctaB	putative cytochrome c oxidase assembly factor	PA0113	-1.11913	8.38238e-07	-0.918732	0.00016975	0.170059	0.514935	0.00708547	0.979168	-0.310865	0.254027	-0.0674804	0.815019
PA14_01580	gabP	gamma-aminobutyrate permease	PA0129	-1.16378	2.17391e-14	-0.760578	1.32726e-05	-0.330219	0.0530271	0.0938044	0.574719	0.0251719	0.924454	-0.468372	0.00405221
PA14_02510	exbD1	transport protein ExbD	PA0199	-1.57978	1.90454e-07	-0.125208	0.707148	-1.40113	4.41848e-06	-0.16079	0.204837	0.0964318	0.777059	-0.949889	0.00136952
PA14_02520		conserved hypothetical protein	PA0200	-3.17928	2.21487e-18	-0.486962	0.173269	-0.978496	0.00596748	-0.00426953	0.979902	0.249173	0.455899	-0.260473	0.475392
PA14_02550	mdcA	malonate decarboxylase alpha subunit	PA0208	-1.08407	2.56232e-05	0.265355	0.350529	-0.399165	0.14851	0.0221351	0.896706	0.179209	0.557344	-0.394327	0.149081
PA14_02560	mdcB	putative Triphosphoribosyl-dephospho-CoA synthetase	PA0209	-1.06596	0.000289399	-0.0576832	0.886507	0.423188	0.161648	0.0336013	0.794806	0.202932		0.277225	0.379744
PA14_03020	aroE	putative shikimate 5-dehydrogenase	PA0244	-1.02602	6.7148e-05	-0.944724	0.000903308	-0.269466	0.27159	-0.115178	0.407391	-0.248003		-0.686931	0.00316453
PA14_03050	pobA	p-hydroxybenzoate hydroxylase	PA0247	-1.24292	5.44079e-08	-0.846424	0.00263525	-0.24248	0.34462	0.0629579	0.672558	-0.0410944	0.900305	-0.480857	0.046658
PA14_03200		hypothetical protein	PA0260	-1.36827	3.29278e-08	-0.755775	0.00284778	-0.163959	0.562221	0.0683835	0.618731	-0.363759	0.206154	-0.117833	0.695071
PA14_03210		hypothetical protein	PA0261	-1.52907	7.33979e-06	-0.952624	0.00753931	-0.114932	0.74999	0.0416981	0.722058	-0.456817	0.186992	-0.199835	0.580162
PA14_03220		hypothetical protein	PA0262	-1.34486	2.74003e-06	-0.68059	0.0192637	-0.229539	0.457863	-0.00520591	0.980548	-0.646177	0.0465329	-0.357685	0.231992
PA14_03590		putative membrane protein	PA0276	-1.69451	9.63128e-07	-0.895284	0.0118605	0.956725	0.00500391	0.0750837	0.432438	-0.0550327	0.877593	0.306227	0.378288
PA14_03610	ycaL	putative putative Zn-dependent protease with chaperone function	PA0277	-2.36473	2.806e-17	-0.744591	0.01557	-0.000117192	0.999719	0.102735	0.397157	-0.0783603	0.823324	-0.224614	0.461522
PA14_04350		putative integral membrane protein		-1.1654	7.97735e-08	-0.696432	0.00260385	0.262958	0.280661	0.0730887	0.623323	-0.220156	0.420805	0.257667	0.286289
PA14_04710		hypothetical protein		-1.24316	4.35657e-10	-0.359935	0.0968643	-0.261174	0.255967	0.170011	0.296373	0.321177	0.191601	-0.230599	0.312623
PA14_05620	sahH	S-adenosyl-L-homocysteine hydrolase	PA0432	-1.17648	6.69354e-10	-0.75689	7.36225e-05	-0.511304	0.0118522	-0.188559	0.274712	-0.614917	0.00644439	-0.918007	2.32758e-06
PA14_06120		putative glutathione S-transferase	PA0467	-1.02031	3.27618e-09	-0.89887	9.91462e-07	0.161515	0.426379	0.0145672	0.959102	-0.0589951	0.833777	0.0952747	0.654805
PA14_06200		putative thioesterase	PA0474	-1.13778	0.00634147	-0.477665	0.348015	-0.0318249	0.939597	-0.0252159		-0.0620827		0.047115	0.918487
PA14_06870	dnr	transcriptional regulator Dnr	PA0527	-1.1478	2.65996e-08	0.322605	0.135492	-1.57463	6.90324e-14	-0.0553922	0.792211	0.237249	0.355549	-1.5087	3.58712e-13
PA14_07070		putative reductase	PA0545	-1.1618	4.01613e-19	-0.694382	1.02276e-06	-0.910366	6.53233e-12	-0.184285	0.233231	0.150926	0.422892	-1.02816	5.07223e-15
PA14_07870		putative binding protein component of ABC transporter	PA0604	-1.60722	1.72163e-15	-0.941394	1.18131e-05	-0.0247059	0.932551	0.756683	0.00145793	-0.172242	0.525691	-0.284697	0.20983
PA14_07890		putative permease of ABC transporter	PA0605	-1.08108	1.12636e-09	-0.361488	0.0748738	-0.105655	0.644098	0.536283	0.0105849	-0.0385326	0.898995	-0.110168	0.623349
PA14_08010	gpV	putative baseplate assembly protein V	PA0616	-1.17795	9.4518e-11	-0.935682	1.18249e-06	-0.409411	0.04231	-0.00358857	0.991138	0.114824	0.669128	-0.0606224	0.806471
PA14_08110		hypothetical protein		-1.38942	1.36583e-06	-0.603194	0.0529345	-0.451482	0.129636	0.0273708	0.85777	-0.0651728	0.851693	-0.172967	0.590222
PA14_08140	XR2	putative phage protein X	PA0627	-1.35177	2.75018e-12	-0.938995	1.47455e-05	0.0136378	0.959131	0.0303691	0.876776	0.261168	0.284199	0.119438	0.616103
PA14_08160	lys	putative lytic enzyme	PA0629	-1.4902	1.14068e-21	-0.944165	2.55833e-08	-0.184964	0.329426	0.0563507	0.756229	0.106767	0.663466	0.0657188	0.733474
PA14_08180		hypothetical protein	PA0630	-1.37419	2.95364e-13	-0.973866	2.4348e-06	-0.0940754	0.689453	0.0174371	0.936274	0.153152	0.557344	0.0630524	0.800085
PA14_08190		hypothetical protein	PA0631	-1.30172	7.86648e-12	-0.754901	0.000288066	-0.318894	0.133144	0.0216293	0.923928	0.00803246	0.983399	-0.32164	0.120856
PA14_08200		hypothetical protein		-1.0174	1.81562e-06	-0.983078	4.97607e-05	-0.182878	0.465651	0.0197227	0.923928	0.073314	0.81818	0.131635	0.610497
PA14_08240		putative tail length determination protein	PA0636	-1.06912	3.68216e-10	-0.990337	6.42374e-09	-0.107568	0.608722	0.0627531	0.725922	0.224295	0.325287	0.0904664	0.678906
PA14_08250		putative phage minor tail protein	PA0637	-1.15909	3.41846e-12	-0.87388	9.2833e-07	-0.090854	0.644967	0.0356534	0.860498	0.205753	0.364332	0.027135	0.909263
PA14_08270		conserved hypothetical protein	PA0639	-1.17564	3.72765e-16	-0.990395	8.11978e-11	-0.0813022	0.697657	0.026576	0.902492	0.18947	0.331497	0.0558175	0.771055
PA14_08280		putative phage tail assembly protein	PA0640	-1.23501	3.01243e-14	-0.915791	9.14621e-08	-0.0550959	0.803004	0.203106	0.225248	0.351918	0.0829999	0.134672	0.497214
PA14_09580		hypothetical protein	PA4202	-1.17868	2.3561e-08	-0.816686	0.000155492	-0.35907	0.120767	0.0535166	0.749572	-0.0137711	0.970145	-0.439588	0.0482136
PA14_10050		hypothetical protein		-1.23999	9.12366e-07	-0.66557	0.0397891	0.418245	0.0909409	0.0144097	0.948203	0.241006		0.385032	0.119282
PA14_10650	hpaG1	putative 4-hydroxyphenylacetate degradation bifunctional isomerase	PA4121	-1.16205	0.000373427	-0.643571	0.0730174	-0.603204	0.055408	-0.031818	0.814288	0.0486851		0.134291	0.694697
PA14_10950		conserved hypothetical protein	PA4093	-1.08141	4.28616e-06	-0.716452	0.0342587	0.0764447	0.798809	0.189467	0.223699	-0.043239		0.342691	0.180325
PA14_11790		putative amino acid transporter	PA4023	-2.05309	8.54224e-10	-0.626336	0.0958215	0.262713	0.442729	0.953343	0.0131182	-0.285691	0.384668	0.0379413	0.927961
PA14_12740		conserved hypothetical protein	PA3952	-1.13957	0.000264236	-0.308619	0.355363	0.0487889	0.894368	0.120457	0.265042	0.378334	0.249127	0.129823	0.716503
PA14_12900		histone-like protein HU form N	PA3940	-1.00923	4.29428e-05	-0.335895	0.192083	-0.961908	0.000136982	0.130426	0.338032	0.375251	0.181095	-0.537798	0.0335475
PA14_13260	moaB1	MoaB1	PA3915	-1.34703	1.96339e-06	0.19732	0.573748	-0.65944	0.0335561	-0.0198556	0.893169	-0.0290319	0.93455	-0.48055	0.123191
PA14_13350		hypothetical protein	PA3908	-1.01501	5.3755e-07	-0.720505	0.00043349	0.0218747	0.930014	0.219422	0.207799	0.00835556	0.979661	0.0491359	0.849993
PA14_13750	narK1	putative nitrite extrusion protein	PA3877	-2.86352	4.50831e-24	-0.846565	0.00816644	-0.562977	0.0551547	-0.00360884	0.987299	0.272344	0.373713	-0.744955	0.0103731
PA14_13770	narK2	nitrite extrusion protein	PA3876	-2.01427	8.62765e-10	-0.786921	0.0306837	-0.803572	0.0161786	0.0145572	0.923928	0.327097	0.314187	-0.600586	0.0640578
PA14_14380		putative transmembrane component of ABC transporte	PA3837	-1.63946	1.54983e-12	-0.219388	0.404604	-0.314165	0.223674	0.721676	0.00788389	0.224004	0.434582	-0.388467	0.120723
PA14_15190		putative TRAP-type C4-dicarboxylate transport protein	PA3780	-1.25726	2.02846e-09	0.303005	0.207291	-0.298596	0.188073	-0.0161532	0.944958	-0.0857927		-0.483238	0.0284656
PA14_15780	nagE	putative Phosphotransferase system, N-acetylglucosamine-specific enzyme IIABC	PA3761	-1.71975	1.17972e-40	-0.310523	0.0397426	0.209669	0.152431	0.375355	0.0131182	0.284496	0.0756335	0.270703	0.0482588
PA14_15790	nagF	putative phosphoenolpyruvate-protein phosphotransferase	PA3760	-1.34678	1.94699e-21	-0.465482	0.0019751	0.385227	0.0113684	0.0701622	0.699532	0.0204428	0.931277	0.307901	0.0463543
PA14_15810	glmS	putative glucosamine-fructose-6-phosphate aminotransferase	PA3759	-1.93918	3.39645e-40	-0.76465	1.3948e-05	0.411038	0.00646738	0.331373	0.050961	0.306685	0.0869562	0.352593	0.0194934
PA14_15820	nagA	putative N-acetylglucosamine-6-phosphate deacetylase	PA3758	-1.67336	5.19637e-28	-0.611069	0.000458258	-0.0461863	0.816659	0.117568	0.462273	0.193387	0.353461	0.0714081	0.720709
PA14_15910		putative Lysophospholipase	PA3750	-1.06326	0.00010323	-0.484663	0.0859672	-0.685048	0.0132823	-0.0342049	0.82036	-0.0947385	0.769674	-1.19328	1.37889e-05
PA14_16140		conserved hypothetical protein	PA3732	-1.80446	2.08357e-14	-0.554982	0.0279851	-0.329502	0.204108	0.547977	0.0412046	0.339506	0.234431	-0.391086	0.121269
PA14_16150		putative phage shock protein	PA3731	-1.84157	3.2555e-12	-0.960498	0.000326059	-0.447956	0.106973	0.169119	0.225722	0.13273	0.68631	-0.58131	0.0312393
PA14_16160		hypothetical protein	PA3730	-1.5933	3.69578e-11	-0.0954993	0.744091	-0.0179536	0.955202	0.812693	0.00408871	0.237212	0.415347	-0.100089	0.740219
PA14_16180		conserved hypothetical protein	PA3729	-2.04071	1.12407e-09	-0.428529	0.201161	-0.104538	0.782522	0.155551	0.168002	0.0619215	0.8727	-0.0954434	0.797501
PA14_16190		hypothetical protein	PA3728	-1.33823	6.14574e-08	-0.138908	0.626636	0.127869	0.671261	0.313781	0.13913	0.0635353	0.858639	0.050494	0.884594
PA14_16200		conserved hypothetical protein	PA3727	-1.57495	3.25056e-06	-0.172503	0.643779	0.222399	0.518826	0.14758	0.176236	0.085398	0.81335	0.369965	0.279344
PA14_16280		putative transciptional regulator	PA3721	-1.4045	8.75868e-09	-0.770765	0.00174292	-0.250307	0.359902	-0.0286918	0.867074	-0.263809	0.355549	-0.455242	0.0710892
PA14_16290		conserved hypothetical protein	PA3720	-1.01163	0.00795214	0.353888	0.373269	-0.228829	0.530173	-0.0312691	0.775517	0.0367446	0.925619	-0.392328	0.299593
PA14_16330		conserved hypothetical protein	PA3716	-1.35488	1.6497e-15	-0.759697	1.66935e-05	-0.296885	0.123717	0.174189	0.290071	-0.0818175	0.750801	-0.496035	0.00576631
PA14_16880		putative permease of ABC transporter	PA3671	-1.00541	5.04821e-10	-0.67069	0.000815692	-0.130117	0.522129	0.111468	0.48956	0.147777	0.520733	-0.318106	0.0800464
PA14_17400	adhC	alcohol dehydrogenase class III	PA3629	-1.10739	1.51259e-12	-0.897944	1.21375e-08	-0.471775	0.00482444	0.140564	0.396101	0.131444	0.574584	-0.468045	0.00415721
PA14_17570		putative metallo-beta-lactamase superfamily protein	PA3614	-1.50842	1.25716e-15	-0.883006	3.97772e-06	-0.573826	0.00410899	0.0107927	0.991592	-0.0734958	0.802872	-0.360481	0.0785921
PA14_18060		putative cytochrome B561	PA3575	-2.11042	2.02423e-17	-0.704546	0.00925363	-1.97679	1.67078e-13	-0.0868232	0.512657	0.288402	0.31017	-1.78692	1.32378e-11
PA14_18100		hypothetical protein	PA3572	-2.22825	3.41245e-12	-0.775479	0.0174718	-1.78001	4.68044e-08	-0.0641274	0.570958	-0.00362613	0.990157	-1.26286	5.11899e-05
PA14_18120	mmsA	methylmalonate-semialdehyde dehydrogenase	PA3570	-3.19749	2.32309e-80	-0.820116	9.76867e-05	-0.2402	0.237472	0.0467983	0.799141	-0.19026	0.422892	-0.598982	0.00120989
PA14_18670	bfrB	bacterioferritin	PA3531	-2.26277	8.0823e-10	-0.632812	0.0817887	-0.944602	0.00913552	-0.0930348	0.270354	-0.425048	0.229849	-0.81942	0.0211548
PA14_18690	ahpC	putative alkyl hydroperoxide reductase subunit	PA3529	-1.14265	0.00137785	-0.914236	0.00984456	-0.347591	0.322539	0.0104813	0.952559	0.114072	0.738849	-0.438796	0.212826
PA14_18750	gloA1	lactoylglutathione lyase	PA3524	-1.24945	3.44218e-11	-0.743791	0.000120309	-2.16042	6.45896e-29	-0.627442	0.00426568	-0.109075	0.702936	-2.05374	3.47757e-27
PA14_19010		hypothetical protein	PA3485	-1.22568	5.74747e-09	-0.116032	0.655527	0.428619	0.0564835	0.230269	0.200411	-0.0708843	0.822009	0.388318	0.0833725
PA14_19020		hypothetical protein	PA3484	-1.36747	3.39765e-14	-0.463977	0.0171091	0.500402	0.00975498	0.665642	0.00183974	0.0315552	0.918335	0.509163	0.00728992
PA14_19700		putative class II aldolase/adducin domain protein	PA3430	-1.99463	5.08571e-11	0.163887	0.62544	-0.399847	0.197774	-0.0818038	0.451152	-0.342039	0.285029	-0.564925	0.0602641
PA14_19710		putative hydrolase, alpha/beta fold family	PA3429	-1.56249	8.16579e-07	0.133835	0.70979	-0.223211	0.498798	-0.0159436	0.91691	-0.25888	0.423385	-0.609378	0.0543198
PA14_19720		hypothetical protein	PA3428	-1.20425	3.69686e-05	-0.217813	0.545559	-0.844201	0.00396929	-0.0497605		-0.633367		-0.660982	0.0235643
PA14_20890	rfaD	ADP-L-glycero-D-mannoheptose 6-epimerase	PA3337	-2.82728	2.49955e-30	-0.0376436	0.906443	-1.32296	1.78676e-07	0.0432753	0.78203	0.202121	0.49706	-0.570902	0.024159
PA14_21060		conserved hypothetical protein	PA3323	-1.04521	2.99513e-06	-0.980148	8.6271e-05	0.179262	0.485589	0.0325882	0.854626	-0.00754192	0.983122	0.0810918	0.772867
PA14_21175		putative ABC-type phosphate/phosphonate transport system, periplasmic component	PA3313	-1.11567	3.74622e-10	-0.620494	0.000670094	-0.927401	4.1796e-07	0.184867	0.267938	0.311567	0.166163	-1.03258	8.17584e-09
PA14_21260		hypothetical protein		-4.032	2.38465e-08	0.296799	0.612392	-0.460777	0.262771	0.0116866	0.859372	0.15186	0.539357	0.21504	0.633906
PA14_22890	gapA	glyceraldehyde-3-phosphate dehydrogenase	PA3195	-2.14865	5.41469e-11	0.347647	0.307121	1.68475	4.66133e-07	0.114619	0.253589	0.0239334	0.94849	1.36336	3.08421e-05
PA14_22910	edd	6-phosphogluconate dehydratase	PA3194	-2.88554	7.87462e-30	0.510469	0.0511034	0.184796	0.521229	0.384613	0.104594	0.122523	0.705551	-0.160582	0.595532
PA14_22930	glk	glucokinase	PA3193	-2.33502	2.7997e-30	-0.142718	0.556339	-0.147544	0.549178	0.0817069	0.584271	-0.12508	0.663445	-0.63236	0.00313321
PA14_22940	gltR	two-component response regulator GltR	PA3192	-2.93765	7.87868e-55	-0.277631	0.189825	-0.214066	0.342162	0.198471	0.240188	-0.151514	0.565055	-0.59778	0.00283581
PA14_22960		putative two-component sensor	PA3191	-2.5701	1.62929e-29	-0.204206	0.439873	0.00415283	0.988966	0.0699657	0.616062	-0.225368	0.429235	-0.421245	0.0864108
PA14_23070	zwf	glucose-6-phosphate 1-dehydrogenase	PA3183	-1.84219	4.22536e-11	1.6951	1.11476e-09	1.49551	1.76678e-07	0.848718	0.00956585	0.322718	0.298474	1.21181	1.69572e-05
PA14_23080	pgl	6-phosphogluconolactonase	PA3182	-2.91655	1.40162e-23	1.1453	0.000110145	0.955479	0.00150571	0.469809	0.0886867	0.0465782	0.896245	0.695368	0.0193254
PA14_23090	edaA	2-keto-3-deoxy-6-phosphogluconate aldolase	PA3181	-2.27173	9.18449e-26	0.779307	0.000524471	0.623748	0.00702936	0.254899	0.174564	-0.107728	0.731235	0.402033	0.0871089
PA14_24790	opdQ	putative outer membrane porin	PA3038	-1.43273	6.57136e-08	-0.391017	0.165862	-0.584263	0.033734	0.239587	0.167403	-0.119968	0.71409	-0.905	0.000797874
PA14_24990		conserved hypothetical protein	PA3021	-1.18403	2.34004e-09	-0.712681	0.000442556	0.0786941	0.774098	0.190295	0.261448	0.0219461	0.947966	0.152527	0.51764
PA14_26650		putative short-chain dehydrogenase	PA2892	-2.17778	2.14948e-28	-0.909803	0.000338201	0.238393	0.249808	0.513094	0.0157137	-0.217292	0.369262	-0.0985387	0.674894
PA14_27100	lipA	lactonizing lipase precursor	PA2862	-1.01676	7.29392e-10	-0.468847	0.0546143	-0.407246	0.0382425	0.0918065	0.553993	-0.265353	0.24075	-0.365832	0.0650654
PA14_28400	oprQ	putative outer membrane porin, OprD family	PA2760	-1.5329	4.17676e-07	-0.631922	0.0374812	-0.780134	0.0109372	0.113636	0.305432	0.0880892	0.804	-0.804512	0.00793488
PA14_28410		hypothetical protein	PA2759	-1.89212	2.38854e-10	0.740424	0.0134333	-0.570102	0.0623818	0.0460665	0.726471	0.221972	0.49306	0.0437205	0.916702
PA14_28500		conserved hypothetical protein	PA2753	-3.71771	1.86407e-26	-0.566092	0.0972426	-1.6198	3.32854e-06	-0.0292242	0.814288	-0.133111	0.694707	-1.17471	0.000549604
PA14_29150		conserved hypothetical protein	PA2706	-1.37895	5.47015e-34	-0.991358	2.52551e-14	-0.613749	1.48191e-07	-0.0291678	0.89431	0.125992	0.457426	-0.640954	2.54412e-08
PA14_29190		hypothetical protein	PA2703	-1.24654	1.45961e-09	-0.837791	0.00190735	0.703535	0.00108164	0.609283	0.0131182	-0.010165	0.973392	0.445754	0.0437253
PA14_30010	nuoB	NADH dehydrogenase I chain B	PA2638	-1.7186	6.20406e-20	-0.935089	7.97676e-07	-1.51282	2.10705e-15	-0.254089	0.178049	-0.0787975	0.774413	-1.95075	1.73226e-25
PA14_30730		hypothetical protein	PA2581	-1.03184	3.74612e-05	-0.583974	0.0229536	-0.0107343	0.964364	0.46571	0.0765086	0.381767	0.199793	-0.252525	0.353791
PA14_31540	acdA	putative acyl-CoA dehydrogenase	PA2552	-1.61903	0.00948253	-0.66236	0.240541	1.08828	0.0435736	0.0528274	0.0870748	-0.135922	0.596378	0.345122	0.4284
PA14_31720		putative lysophospholipas	PA2540	-1.08233	2.14017e-13	-0.572962	0.00051166	0.323499	0.0493576	0.296332	0.0852882	-0.132432	0.54855	0.285219	0.0806839
PA14_31730		putative dual specificity phosphatase	PA2539	-1.17605	2.53726e-13	-0.207129	0.302314	0.596899	0.000297164	0.539032	0.00431719	-0.303529	0.146192	0.628713	0.000101548
PA14_34810	mxaA	putative non-ribosomal peptide synthetase	PA2305	-1.00397	1.80038e-07	-0.959139	4.08996e-07	0.450901	0.0284133	0.0779059	0.624998	-0.0762871	0.798099	-0.0832174	0.733474
PA14_34840		putative non-ribosomal peptide synthetase	PA2302	-1.34907	2.69749e-06	-0.97114	0.000651995	0.488584	0.100901	0.0541573	0.67008	-0.166925	0.601452	0.104095	0.76248
PA14_35290	gnd	gluconate dehydrogenase	PA2265	-1.50077	1.67079e-06	-0.782476	0.0126378	-0.95375	0.00250132	-0.541798	0.0765086	-0.716152	0.0407049	-0.606126	0.050735
PA14_35300		conserved hypothetical protein	PA2264	-1.35286	3.05771e-05	-0.286277	0.405968	-1.31485	7.87195e-05	-0.173809	0.135598	-0.444365	0.188657	-1.05789	0.00112474
PA14_35320	kguD	2-ketogluconate 6-phosphate reductase	PA2263	-1.68581	6.81794e-14	-0.265032	0.378178	-0.129341	0.634587	0.0721427	0.615509	0.0923848		-0.143831	0.599444
PA14_35340	kguK	putative 2-ketogluconate kinase	PA2261	-1.14134	1.31117e-06	-0.0627839	0.830171	0.275447	0.270444	0.020392	0.914569	-0.0234019	0.941391	0.122797	0.651296
PA14_35360	kguE	putative putative epimerase	PA2260	-1.52477	4.31378e-10	-0.105317	0.737601	0.508975	0.036367	0.104588	0.427813	0.0433226	0.898911	0.349584	0.166011
PA14_35440	ansA	L-asparaginase I	PA2253	-1.12392	4.59432e-09	-0.595954	0.00466791	-0.0872096	0.723807	0.219165	0.215517	0.212739	0.403085	-0.12234	0.600702
PA14_36560		hypothetical protein	PA2166	-1.57368	4.44214e-08	-0.214771	0.511353	0.777188	0.00816999	0.0837797	0.455645	0.0372753	0.918335	0.695862	0.0158412
PA14_36930		hypothetical protein	PA2136	-1.01779	7.10912e-05	-0.233737	0.482128	-0.313505	0.253801	-0.0407391	0.78203	0.00964068		-0.368587	0.180297
PA14_37060	cupA1	fimbrial subunit CupA1	PA2128	-1.32028	1.21802e-12	-0.888482	4.42593e-05	-1.07493	1.18753e-08	0.0992025	0.535288	0.202808	0.377559	-0.640362	0.000603136
PA14_37070		putative phosphoadenosine phosphosulfate sulfotransferase	PA2127	-1.62519	1.11801e-25	-0.869528	7.24252e-08	-0.893877	1.76567e-08	-0.0501014	0.797246	0.0896919	0.717952	-0.723229	4.54147e-06
PA14_37130		hypothetical protein	PA2122	-1.25789	2.59385e-11	-0.853112	0.000314478	0.450877	0.025294	0.117825	0.432548	-0.116456	0.670434	0.166908	0.457515
PA14_37140		putative transcriptional regulator, LysR family	PA2121	-1.18174	1.90454e-07	-0.263927	0.310555	0.0677728	0.80323	0.208543	0.215517	0.0814997	0.801305	0.303905	0.220858
PA14_37270		putative lactam utilization protein	PA2112	-1.2195	3.2533e-05	0.0322259	0.94959	0.0719456	0.838047	0.0890665		0.25911		0.223037	0.497885
PA14_37290		putative allophanate hydrolase subunit 1	PA2111	-1.18505	0.00052007	-0.147323	0.766547	0.686294	0.044165	0.0255697		-0.0972427		0.109659	0.790613
PA14_37310		putative allophanate hydrolase subunit 2	PA2110	-1.14688	0.000336024	-0.563556	0.170286	0.672215	0.027064	-0.010926		-0.0362241		0.479746	0.122872
PA14_37370		putative esterase	PA2098	-1.1613	9.71005e-05	-0.851315	0.0407221	0.108878	0.743129	-0.0127986		-0.178751		0.197372	0.538597
PA14_37380		putative flavin-binding monooxygenase	PA2097	-1.22133	7.50596e-10	-0.67447	0.0117837	-0.0113862	0.968145	-0.0387996	0.827692	-0.308222	0.21272	-0.0447137	0.867725
PA14_37630		putative amino acid permease	PA2079	-1.20578	3.31319e-17	-0.779657	1.98439e-05	0.0661311	0.723764	0.264922	0.109645	0.054408	0.825599	-0.104957	0.558525
PA14_38470	gnyH	putative enoyl-CoA hydratase	PA2013	-1.63345	0.00627012	-0.6479	0.237222	0.411413	0.301791	0.0535678	0.138113	-0.0832301	0.764303	-0.00270067	0.999549
PA14_38480	gnyA	alpha subunit of geranoyl-CoA carboxylase, GnyA	PA2012	-1.89362	0.000404562	-0.980217	0.0504674	0.366004	0.362691	0.0704325	0.115128	-0.111468	0.715055	-0.110744	0.802911
PA14_38490	gnyL	3-hydroxy-gamma-carboxygeranoyl-CoA lyase, GnyL	PA2011	-1.75512	1.94896e-07	-0.911363	0.00719225	0.303125	0.373349	0.970795	0.0122274	-0.152388	0.660032	-0.15966	0.664043
PA14_38580		putative H+/gluconate symporter	PA2004	-2.18646	1.08924e-10	-0.10298	0.793096	0.156445	0.66565	0.0286974	0.81336	-0.0423957	0.909619	0.270843	0.445033
PA14_38590	bdhA	3-hydroxybutyrate dehydrogenase	PA2003	-2.89663	2.05715e-21	-0.278534	0.427991	0.283099	0.386709	0.0517026	0.641078	-0.0292662	0.934587	0.230935	0.492997
PA14_38610		putative short-chain fatty acid transporter	PA2002	-1.82509	2.01164e-20	-0.326282	0.175776	0.138984	0.578529	0.135756	0.351713	-0.318131	0.218708	0.213509	0.362524
PA14_38630	atoB	acetyl-CoA acetyltransferase	PA2001	-2.54579	2.50837e-21	-0.903475	0.00081525	0.112541	0.72179	0.409704	0.0971544	-0.250777	0.404187	0.165045	0.595711
PA14_38690	acsA	putative AMP-(fatty) acid ligase	PA1997	-1.23504	7.66316e-13	-0.411138	0.0245308	0.0145391	0.953295	0.0576771	0.738958	-0.179407	0.455426	-0.0617768	0.788217
PA14_38740		putative sensory box histidine kinase/response regulator	PA1992	-1.22657	9.22188e-14	-0.537108	0.00442258	0.196925	0.317602	0.22263	0.189388	-0.270636	0.2096	0.0751254	0.727779
PA14_39090		hypothetical protein	PA1967	-1.11677	2.50951e-05	-0.62536	0.0204817	-0.277521	0.336868	0.0304627	0.839177	-0.127948	0.694707	0.114375	0.722124
PA14_39280	rbsK	ribokinase	PA1950	-1.09362	4.01064e-12	-0.950661	6.68286e-09	-0.0370586	0.871894	0.119108	0.444538	-0.192445	0.371614	-0.268178	0.118494
PA14_39320	rbsC	ribose ABC transporter, permease protein	PA1948	-1.6366	9.81726e-30	-0.968373	1.5585e-08	-0.843086	8.67492e-09	0.284663	0.0816582	-0.0891857	0.697049	-0.609583	3.32403e-05
PA14_40050		hypothetical protein	PA1892	-1.38086	8.46312e-13	-0.650717	0.00854043	-0.499588	0.0147549	-0.00768534	0.979168	-0.320572	0.166163	-0.202573	0.352138
PA14_40220		putative hydrolase	PA1878	-1.04999	0.000339428	-0.423078	0.180889	0.511939	0.0880025	-0.0184688	0.897457	-0.442772	0.168329	0.300276	0.335241
PA14_41170	fabI	NADH-dependent enoyl-ACP reductase	PA1806	-1.04075	6.64369e-07	-0.450096	0.0399067	-0.576396	0.009381	0.317831	0.127241	0.281924	0.272141	-0.439654	0.0488308
PA14_41790		conserved hypothetical protein	PA1761	-1.06767	9.37273e-12	-0.826429	1.15406e-06	0.407849	0.0160327	0.114179	0.469897	-0.335291	0.0924018	0.264513	0.129565
PA14_41960		hypothetical protein	PA1747	-2.20616	1.10112e-11	-0.873949	0.00510236	-1.34957	8.83384e-06	-0.077751	0.48956	-0.132934	0.689112	-1.02296	0.000538185
PA14_42090		putative acyl-CoA thiolase	PA1736	-1.28759	4.03662e-20	-0.615054	0.000281751	0.498856	0.00101965	0.314798	0.0668841	-0.0470442	0.851693	0.116658	0.514641
PA14_42860		putative hemerythrin	PA1673	-3.86569	7.35795e-44	-0.16525	0.590176	-2.61035	1.18771e-20	-0.0303689	0.845142	0.246579	0.423679	-1.92223	2.56299e-12
PA14_42880	stk1	serine-threonine kinase Stk1	PA1671	-1.60564	9.70993e-20	-0.962266	2.08343e-07	0.00985669	0.976319	0.181756	0.265042	-0.327083	0.133117	-0.181321	0.365071
PA14_43370	kdpC	potassium-transporting ATPase, C chain	PA1635	-1.34553	2.38678e-09	0.968978	0.00113504	0.495821	0.0686417	0.0629252		0.0367114		0.561367	0.0384504
PA14_43380	kdpB	potassium-transporting ATPase, B chain	PA1634	-1.73333	4.85895e-18	0.741806	0.0010167	0.173239	0.49222	0.136187	0.351265	-0.100368	0.737366	0.227704	0.349132
PA14_43400	kdpA	potassium-transporting ATPase, A chain	PA1633	-1.95362	5.62372e-27	0.245431	0.318434	-0.36003	0.112391	0.0148378	0.955704	-0.0823701	0.777696	-0.161395	0.526893
PA14_43405	kdpF	KdpF protein	PA1632	-1.56815	0.0040133	0.357111	0.521634	-0.442711	0.299541	0.00137565		-0.195751		-0.256694	0.565753
PA14_43610		putative AMP-binding protein	PA1617	-1.82065	6.16683e-19	-0.902878	3.86953e-05	0.627297	0.00358936	0.433741	0.0575331	-0.0447628	0.871128	0.143717	0.565936
PA14_43760		conserved hypothetical protein	PA1604	-1.34374	2.09216e-15	-0.172194	0.389706	-0.36024	0.0576403	0.0112853	0.970385	0.166276	0.489168	-0.355374	0.0538286
PA14_43810		putative cytochrome c	PA1600	-1.21531	4.82191e-05	0.313648	0.317654	-0.726196	0.0156386	-0.0569363	0.628393	-0.624645	0.0584264	-1.12396	0.000172449
PA14_43850	htpG	heat shock protein HtpG	PA1596	-3.60864	2.47056e-07	-0.669494	0.233869	-0.664742	0.137655	0.0373253	0.364893	0.531389	0.133112	-0.891735	0.0844436
PA14_44470	hemN	oxygen-independent coproporphyrinogen III	PA1546	-2.22605	3.76859e-38	0.0874104	0.673896	-1.78635	1.18403e-24	-0.15202	0.347684	0.359821	0.098589	-1.3752	1.35334e-15
PA14_44560		putative flavin-containing monooxygenase	PA1538	-1.07608	6.75869e-15	-0.891641	2.28334e-06	0.508455	0.000314672	0.280148	0.0888076	-0.0101287	0.967804	0.355489	0.0146673
PA14_44570		putative short-chain dehydrogenase	PA1537	-1.24176	5.21199e-10	-0.759108	0.00108501	0.397105	0.0568215	0.0903995	0.554641	-0.0563306	0.851822	0.172685	0.446977
PA14_45940	lasI	autoinducer synthesis protein LasI	PA1432	-1.12215	2.80564e-07	-0.0456853	0.854701	-0.736507	0.00107049	-0.00189273	0.99276	0.162331	0.55521	-0.695412	0.00148368
PA14_45970		putative cation-transporting P-type ATPase	PA1429	-2.97205	1.7321e-45	-0.754004	0.000371631	-1.35457	2.74706e-10	0.0244579	0.897492	0.0783689	0.787245	-1.1364	7.02784e-08
PA14_46160		conserved hypothetical protein	PA1414	-2.12753	0.000164011	-0.780205	0.125808	-0.425693	0.301625	-0.00155532	0.989672	-0.0203128	0.944222	-0.0100879	0.985087
PA14_46220	potF	putative periplasmic putrescine-binding permease protein	PA1410	-1.19107	7.27019e-08	-0.681685	0.0144084	-0.0508763	0.854976	0.0877636	0.542444	0.0077828	0.983122	-0.291442	0.231992
PA14_46980		putative two-component sensor	PA1336	-1.17125	8.79767e-11	-0.439622	0.0199002	-0.716919	0.000130395	0.0801582	0.619702	-0.12041	0.654271	-0.478944	0.0116621
PA14_47520		putative transcriptional regulator	PA1290	-1.11032	0.000959602	-0.814718	0.017833	0.450135	0.179992	0.0699687	0.474118	0.198247	0.542997	0.457356	0.174873
PA14_48400		conserved hypothetical protein	PA1228	-1.09346	9.94619e-05	0.00461965	0.992206	-0.133621	0.679199	0.0293343	0.840775	0.139938		-0.256559	0.406753
PA14_48830		putative transcriptional regulator	PA1196	-1.04095	1.58579e-06	1.31433	5.94967e-10	0.328872	0.166837	0.0563923	0.727822	0.253471	0.34405	0.819344	0.000144555
PA14_49130	dctA	C4-dicarboxylate transport protein	PA1183	-1.06374	8.28978e-07	-0.319288	0.148889	-1.37351	2.02128e-10	-0.180582	0.265042	-0.229697	0.385069	-0.863741	5.02659e-05
PA14_50520	braC	branched-chain amino acid transport protein BraC	PA1074	-2.15854	1.76218e-25	-0.981723	2.2809e-06	-0.509352	0.0214928	0.458174	0.04906	-0.148939	0.594494	-0.439963	0.0449299
PA14_50530	braD	branched-chain amino acid transport protein BraD	PA1073	-2.25338	3.17099e-42	-0.852538	4.91906e-06	-0.821193	3.85411e-06	0.652284	0.00103572	-0.113396	0.662244	-0.607534	0.00062265
PA14_50590		probable heat shock protein (hsp90 family)	PA1068	-1.07474	3.76525e-08	-0.343098	0.0971038	-0.209371	0.361016	0.228889	0.204837	0.136162	0.631038	-0.330241	0.119591
PA14_50750		hypothetical protein	PA1052a	-1.51001	2.00768e-08	-0.67718	0.0221724	-0.659603	0.0128361	-0.0219401	0.896908	0.115964	0.715055	-0.889791	0.000806948
PA14_51090		probable short-chain dehydrogenase	PA1023	-1.01965	8.00306e-08	-0.598077	0.00549324	0.277123	0.195344	0.086739	0.585349	-0.0894691	0.739668	0.0775806	0.748524
PA14_51100		probable acyl-CoA dehydrogenase	PA1022	-1.09344	8.98045e-10	-0.576159	0.00596456	0.308437	0.105598	0.105542	0.499695	-0.116386	0.656934	0.116217	0.58907
PA14_51110		probable enoyl-CoA hydratase/isomerase	PA1021	-1.16441	1.08176e-07	-0.54998	0.0483966	0.231916	0.323197	0.100419	0.482342	-0.248633	0.344767	-0.210617	0.393061
PA14_51120		probable acyl-CoA dehydrogenase	PA1020	-1.11062	5.37428e-08	-0.956602	0.000828526	0.448319	0.0305716	0.281223	0.148136	-0.0864666	0.76555	0.0210935	0.936338
PA14_51190		hypothetical protein	PA1016	-1.30785	7.87815e-25	-0.857262	6.78941e-08	-0.194831	0.189788	0.210599	0.162507	-0.0100736	0.965064	-0.411053	0.00233965
PA14_53450		conserved hypothetical protein		-1.00219	6.51402e-08	-0.0802771	0.715641	-1.01014	9.10324e-08	-0.240117	0.179877	-0.0597605	0.836186	-0.484848	0.0110813
PA14_53470	ackA	probable acetate kinase	PA0836	-1.13911	4.78321e-23	-0.352702	0.00369439	-0.943086	7.56821e-16	-0.0409645	0.838088	0.0485532	0.824301	-0.758869	8.77737e-11
PA14_53620		hypothetical protein	PA0826	-1.34901	7.09902e-08	-0.822348	0.0265972	-0.0177897	0.951565	0.544884	0.04906	0.190688		0.374811	0.152873
PA14_54150	putP	sodium/proline symporter PutP	PA0783	-1.56328	5.52923e-07	0.0902218	0.788606	-1.05241	0.000903288	0.656589	0.0512078	0.0828673	0.819624	-0.789648	0.0111396
PA14_55340	exbD2	transport protein ExbD	PA0694	-1.132	0.00470389	-0.470372	0.360237	0.367039	0.300109	0.0427202		0.121582		0.384608	0.285279
PA14_56220		putative universal stress protein	PA4328	-2.02158	1.03438e-23	-0.965009	1.74261e-06	-1.24926	8.8121e-10	-0.0722443	0.651343	0.107272	0.71359	-1.18255	3.86602e-09
PA14_56540		putative flavoprotein	PA4348	-3.24224	3.64909e-56	0.0765201	0.746855	-2.56966	1.53933e-35	-0.0698108	0.663869	0.276425	0.272353	-2.04851	3.32062e-24
PA14_57010	groEL	GroEL protein	PA4385	-2.64504	3.48709e-07	-0.34467	0.479547	-0.257228	0.512824	0.0690176	0.192832	1.09789	0.0436029	-0.304596	0.47373
PA14_57020	groES	Hsp10 protein	PA4386	-2.36815	2.03954e-07	-0.234375	0.606122	-0.476981	0.22234	0.0864522	0.174478	1.41925	0.00686352	-0.384675	0.343945
PA14_60850	mexC	multidrug efflux RND membrane fusion protein	PA4599	-1.00636	4.87327e-07	-0.662197	0.0101764	-0.0672216	0.793335	0.511714	0.0246978	0.0999266	0.721941	-0.106627	0.668929
PA14_61510		conserved hypothetical protein	PA4649	-2.33982	4.04447e-12	-0.894041	0.0147938	0.0909053	0.802195	0.0421562	0.717405	-0.384221	0.254847	0.178486	0.619502
PA14_61560		putative MFS transporter	PA4654	-1.56792	3.43902e-11	-0.14148	0.637052	0.461994	0.0643043	0.100253	0.437518	-0.33263	0.244817	0.285719	0.273407
PA14_62590	panC	pantoate--beta-alanine ligase	PA4730	-1.2183	5.61886e-08	-0.715116	0.00209968	-1.10127	2.5157e-06	0.0458414	0.788857	0.405155	0.134077	-1.51854	3.61411e-11
PA14_62940	dapB	dihydrodipicolinate reductase	PA4759	-1.95028	0.000688939	0.3129	0.563726	-0.118257	0.761872	0.0385571	0.46562	0.307348	0.303975	-0.145378	0.749181
PA14_62960	dnaJ	chaperone protein DnaJ	PA4760	-2.30915	0.000112735	-0.056839	0.915449	-0.0581968	0.884422	0.0389163	0.439115	0.26758	0.352992	-0.120244	0.803049
PA14_62970	dnaK	putative heat shock protein	PA4761	-3.39967	1.69837e-08	-0.921316	0.0795772	-0.297135	0.454653	0.0388487	0.462273	0.335323	0.28008	-0.400859	0.346141
PA14_66440	metY	homocysteine synthase	PA5025	-1.65533	1.05532e-20	-0.0162988	0.932675	-1.55548	1.66197e-17	0.14519	0.362694	0.0801359	0.768533	-1.50147	7.13901e-17
PA14_66770	hslV	heat shock protein HslV	PA5053	-2.50224	2.90652e-07	-0.981081	0.0316169	-0.605403	0.14434	0.0181194	0.856336	0.25283	0.433603	-0.596038	0.158161
PA14_66820	phaC1	poly(3-hydroxyalkanoic acid) synthase 1	PA5056	-1.00634	1.10584e-14	-0.982673	7.84808e-14	0.321361	0.0266277	0.0688977	0.722058	-0.230611	0.191283	0.330542	0.0187904
PA14_67050		putative amino acid ABC transporter, periplasmic amino acid-binding protein	PA5076	-1.01647	9.10589e-05	-0.921532	0.000438245	-1.3831	2.19471e-07	0.0527493	0.719578	0.314727	0.282042	-1.65552	2.11332e-10
PA14_67440		putative chlorohydrolase	PA5106	-2.01211	7.62347e-20	-0.776164	0.0013088	0.648814	0.00396582	0.0728525	0.624998	-0.595965	0.0217519	0.0277498	0.927489
PA14_67520		conserved hypothetical protein	PA5113	-1.06511	2.89723e-05	-0.921638	0.00036751	0.22867	0.426686	0.0672528	0.644924	-0.122469	0.706093	0.23747	0.381936
PA14_67830		conserved hypothetical protein	PA5136	-1.03486	1.5465e-07	-0.550609	0.00805877	-0.175736	0.458724	0.361435	0.0865157	0.1642	0.538904	-0.615109	0.0026271
PA14_68000		conserved hypothetical protein	PA5148	-1.00653	1.84802e-06	-0.774376	0.000268041	-0.523934	0.0177956	-0.0884004	0.569487	-0.105969	0.717952	-0.554005	0.0103731
PA14_68080		putative amino acid ABC transporter, permease protein	PA5154	-1.54739	2.56717e-13	-0.486446	0.056733	-0.72067	0.00198637	0.246451	0.177499	-0.147139	0.6116	-0.618106	0.00783107
PA14_68090		putative amino acid ABC transporter, permease protein	PA5155	-1.53622	2.87496e-19	-0.670828	0.00103446	-0.62702	0.000767238	0.0927233	0.554622	-0.187556	0.427857	-0.562085	0.00219071
PA14_68110		putative multiple antibiotic resistance protein MarR	PA5157	-2.31888	3.24e-25	-0.855872	0.000171094	-1.66749	3.02144e-14	-0.149779	0.322418	0.141417	0.61752	-1.9518	1.6649e-18
PA14_68130	emrA	multidrug resistance protein	PA5159	-1.53148	5.40301e-09	-0.747952	0.00465058	-0.752147	0.00489486	-0.143175	0.274712	-0.201922	0.506091	-0.932634	0.000366842
PA14_68300	arcD	arginine/ornithine antiporter	PA5170	-2.597	4.28501e-07	0.197163	0.699431	-0.711535	0.101509	-0.0130696	0.888951	-0.118513	0.723278	-0.365823	0.385009
PA14_68530		putative 3-hydroxyacyl-CoA dehydrogenase, NAD binding domain	PA5188	-1.09724	3.71465e-10	-0.995557	7.32057e-08	-0.138465	0.519525	0.0236369	0.9136	-0.250945	0.266505	-0.806605	4.93267e-06
PA14_69090	yhiI	putative membrane fusion protein	PA5232	-1.36562	2.53085e-15	-0.169311	0.389488	-0.59522	0.00112609	0.0332202	0.866996	-0.0448954	0.8727	-0.565043	0.00165199
PA14_70040	dadA	D-amino acid dehydrogenase, small subunit	PA5304	-1.18253	4.9002e-06	-0.783484	0.00241204	-0.776637	0.00350135	-0.00370396	0.987299	0.179818	0.559676	-0.968905	0.000189988
PA14_70600	hupA	putative DNA-binding protein HU family	PA5348	-1.40219	4.51994e-17	-0.670079	0.000139648	-0.242667	0.21943	0.120196	0.444538	-0.100163	0.712858	-0.368096	0.043949
PA14_70640	rubA1	Rubredoxin 1	PA5351	-1.47417	4.84176e-07	-0.757562	0.0375242	-0.807042	0.00953667	-0.0179566	0.892591	-0.016286		-0.805344	0.0103833
PA14_71820	yegQ	putative peptidase	PA5440	-1.07321	9.78617e-07	-0.513381	0.0254245	-0.989604	8.21225e-06	-0.0264532	0.888951	0.219994	0.417248	-0.780902	0.000375421
PA14_72260		putative acetyltransferase	PA5475	-3.00053	2.2118e-18	-0.92535	0.00580885	-1.114	0.00126625	-0.0122816	0.935425	-0.0493241	0.892234	-0.69215	0.0370936
PA14_72500		conserved hypothetical protein	PA5494	-1.1541	3.99274e-06	-0.853606	0.000698073	-0.487551	0.0617256	-0.0311289	0.870201	-0.0273982	0.921955	-0.503814	0.0507897
PA14_06875		rsmY regulatory RNA		-2.17094	0.000171351	-0.864553	0.103462	-1.05916	0.0396705	-0.00083586	0.992292	0.0199943	0.951158	-0.250156	0.569744

## Sheet: Table SF9. Upregulated_any
Table SF9. Genes upregulated in at least one condition			Legend	Monoculture + CP		Coculture + CP		Coculture - Fe		Coculture - Mn		Coculture - Zn		Coculture - Depleted		Cutoff: L2FC > 1 in any culture condition, padj < 0.01
Locus_tag	Gene	Protein	PAO1_locus_tag	L2FC_a	padj_a	L2FC_b	padj_b	L2FC_c	padj_c	L2FC_d	padj_d	L2FC_e	padj_e	L2FC_f	padj_f
PA14_00070		putative histidinol-phosphatase	PA0006	1.20708	1.62677e-13	0.987717	3.28544e-09	-0.0694775	0.748304	-0.203804	0.233715	-0.110934	0.658969	-0.268374	0.158443
PA14_00180	sun	putative tRNA and rRNA cytosine-C5-methylases	PA0017	0.337847	0.0118918	1.11199	1.88402e-18	0.208751	0.16337	0.0579146	0.75126	0.116711	0.540852	0.0436175	0.791515
PA14_00190	fmt	methionyl-tRNA formyltransferase	PA0018	0.45789	0.0023715	1.18229	4.02445e-16	0.0297363	0.881426	0.0487623	0.799141	0.131085	0.55123	-0.150674	0.395967
PA14_00440	trpA	tryptophan synthase alpha chain	PA0035	-1.50635	1.38578e-15	-1.16775	2.93368e-09	1.00162	1.75933e-07	0.289578	0.134184	0.193365	0.44792	0.744342	9.84296e-05
PA14_01010		conserved hypothetical protein	PA0083	-1.97393	4.82815e-10	-0.513284	0.11816	0.428358	0.180121	1.35214	0.000331912	0.396567	0.226395	0.610552	0.0536791
PA14_01020		conserved hypothetical protein	PA0084	-2.11041	1.65873e-10	-0.5627	0.086124	0.682274	0.0377361	1.29659	0.000996739	0.289534	0.374991	0.81185	0.0130179
PA14_01040		putative secretion protein	PA0086	-1.70995	2.20158e-12	-0.0635162	0.833838	0.686028	0.00684993	1.23654	2.28749e-05	0.261973	0.370676	0.737367	0.00308532
PA14_01060		conserved hypothetical protein	PA0087	-1.63114	4.88142e-08	0.0146069	0.961326	0.318256	0.317109	1.02085	0.00413964	0.177832	0.581911	0.558752	0.0672245
PA14_01070		conserved hypothetical protein	PA0088	-1.69027	1.69217e-10	-0.174551	0.567397	0.630417	0.0220817	1.19115	0.000150174	0.129835	0.694707	0.648518	0.0158412
PA14_01080		conserved hypothetical protein	PA0089	-1.51346	9.66402e-09	-0.333243	0.282158	0.852799	0.00167629	1.26974	5.06368e-05	0.22088	0.473393	0.996674	0.000185842
PA14_01100	clpB	putative ClpA/B-type chaperone	PA0090	-2.22797	1.12623e-10	-0.654916	0.0569004	0.763221	0.0253014	1.33226	0.00110526	0.110213	0.738861	0.791685	0.0194934
PA14_01110		hypothetical protein	PA0091	-1.69229	2.26207e-07	-0.284948	0.418477	0.586911	0.0717456	1.13921	0.00328879	0.174346	0.587776	0.753245	0.0201545
PA14_01390		putative Sco1/SenC family protein	PA0114	1.1155	2.58636e-08	-0.0551397	0.810118	-0.237504	0.304233	-0.0835625	0.585874	0.107254	0.717952	0.283571	0.201404
PA14_01840		putative sigma-70 factor, ECF subfamily	PA0149	3.92237	2.37337e-31	2.98635	2.56257e-20	2.13265	9.21623e-11	0.75999	0.043181	1.11722	0.00274431	2.50479	7.80608e-15
PA14_01860		putative transmembrane sensor	PA0150	3.14038	2.87435e-29	2.52742	4.63122e-20	2.04126	2.21222e-13	0.794705	0.0155675	0.794474	0.0136421	2.07385	3.1216e-14
PA14_01870		putative TonB-dependent receptor	PA0151	1.57426	2.15791e-15	1.36166	1.03403e-11	0.914891	5.07845e-06	0.14307	0.350976	0.275751	0.271232	0.942895	1.77327e-06
PA14_02010		hypothetical protein		1.19454	0.000562776	1.91096	3.42596e-12	-1.42166	9.86418e-06	-0.983025	0.011844	-0.166874		-0.819203	0.00775319
PA14_02020		putative outer membrane porin	PA0162	-0.967217	0.0016412	1.00523	0.000898157	-0.601864	0.052497	0.041462	0.758906	0.483882	0.143295	-0.340173	0.28238
PA14_02390		putative transcriptional regulator	PA0191	0.52502	0.0727269	1.58261	2.41661e-08	-0.0249372	0.944099	0.011327	0.957988	0.0592048	0.871317	0.0313503	0.935123
PA14_02530		putative esterase	PA0201	1.37855	0.0083706	4.85262	2.59348e-18	-0.273846	0.49192	-0.00121454	0.985399	0.0939321	0.753715	-0.40474	0.353604
PA14_02970		putative permease	PA0239	1.22749	2.00773e-14	1.11623	1.36105e-10	-0.0412751	0.859094	-0.0557829	0.750494	-0.0121439	0.967609	0.0932396	0.66667
PA14_03110		hypothetical protein	PA0252	3.95139	7.018e-10	3.82419	8.06526e-10	0.757949	0.110426	-0.00463926	0.967386	-0.166099	0.535928	0.472412	0.291293
PA14_03290		conserved hypothetical protein	PA1937	1.56566	9.54095e-13	1.27031	7.66885e-09	0.0376611	0.888451	-0.0351228	0.839023	0.193294	0.49706	0.0969832	0.727021
PA14_03300		conserved hypothetical protein		1.12361	1.15078e-09	0.638518	0.000822704	-0.138255	0.542423	-0.0795096	0.59992	0.206211	0.397809	0.0118935	0.966852
PA14_03420		hypothetical protein		1.48026	1.26258e-11	1.17286	1.2448e-07	-0.273213	0.283046	-0.101859	0.472594	-0.0208861	0.957083	0.1137	0.665089
PA14_03450	gabT	4-aminobutyrate aminotransferase	PA0266	0.30839	0.122702	0.8301	6.51682e-06	0.745258	0.000128311	0.206573	0.233543	0.120328	0.67287	1.07804	8.67297e-09
PA14_03470		putative response regulator	PA0267	1.20524	4.60049e-15	0.959115	6.23515e-10	0.594595	0.000223948	-0.000743859	0.997642	-0.050206	0.850553	0.536268	0.000784364
PA14_03650	cysA	sulfate transport protein CysA	PA0280	0.849818	0.0736345	2.73485	4.99905e-08	-0.0795463	0.850405	0.0207966	0.814288	0.0899821	0.776506	-0.15183	0.731932
PA14_03670	cysW	sulfate transport protein CysW	PA0281	1.25846	0.00956242	3.58313	2.12331e-12	-0.21874	0.586907	0.0107942	0.915589	0.0533917	0.873286	-0.239361	0.569856
PA14_03680	cysT	sulfate transport protein CysT	PA0282	1.76022	0.000982616	4.44359	1.35199e-15	-0.220592	0.591436	-0.00240522	0.98642	0.0741578	0.816538	-0.1862	0.678389
PA14_03700	sbp	sulfate-binding protein precursor	PA0283	2.62559	9.71428e-06	5.10257	2.30384e-17	-0.364805	0.372899	-0.00680001	0.948203	0.0317867	0.919902	-0.397096	0.367939
PA14_03710		conserved hypothetical protein	PA0284	2.65495	3.7706e-07	5.26143	9.2717e-24	-0.161545	0.694028	-0.00436501	0.967909	0.0307853	0.923498	-0.0636195	0.898671
PA14_03880	spuB	glutamine synthetase	PA0298	1.07262	1.06661e-09	0.775681	1.08136e-05	-0.223227	0.26342	-0.0171359	0.967436	0.0485837	0.872912	-0.0558283	0.810396
PA14_04100		conserved hypothetical protein	PA0315	1.63966	1.20565e-10	1.15728	4.68021e-06	2.78682	1.24045e-27	0.0359821	0.82036	-0.196806	0.514865	3.01638	2.83266e-33
PA14_04380		putative hydrolase	PA0335	0.884253	1.39459e-05	1.13783	1.80625e-08	-0.519325	0.0172105	-0.00982636	0.973724	0.24867	0.336455	-0.724478	0.000585014
PA14_04530		hypothetical protein	PA0346	1.5477	6.16661e-27	1.39803	1.59424e-20	0.970007	1.83857e-11	-0.0749387	0.645201	-0.335038	0.0852108	0.969876	1.16204e-11
PA14_04550	glpQ	glycerophosphoryl diester phosphodiesterase, periplasmic	PA0347	1.22316	7.30431e-12	1.71876	3.64705e-22	1.18738	4.20738e-11	0.0302603	0.877553	-0.0932751	0.733335	1.16062	5.52008e-11
PA14_04660		putative signal transduction histidine kinase	PA0356	1.22097	9.93537e-06	1.05596	0.000134831	-0.56455	0.05168	-0.0422515	0.763026	0.0801673	0.820666	-0.658666	0.0208075
PA14_04750	fdx1	ferredoxin (4Fe-4S)	PA0362	0.896632	1.13556e-07	1.37674	7.28914e-15	-0.115989	0.601813	-0.0631188	0.712276	0.144008	0.56442	-0.185078	0.386693
PA14_04970	thiS	thiamine biosynthesis protein ThiS	PA0380	1.16974	0.00113086	0.492669	0.181729	-0.617443	0.0849941	-0.0655616	0.45615	-0.0272089	0.938372	-0.789698	0.0283569
PA14_05120		conserved hypothetical protein		0.587112	0.009299	1.23829	4.53473e-08	-0.521239	0.0348579	-0.0766081	0.577778	0.265118	0.328766	0.0978	0.731374
PA14_05220		cystathionine beta-synthase	PA0399	0.734528	0.00010849	1.00535	7.20492e-08	0.823414	2.10629e-05	0.222311	0.207799	-0.0103499	0.975986	1.0641	1.47328e-08
PA14_05230		probable cystathionine gamma-lyase	PA0400	1.13516	4.9443e-08	1.40476	7.09113e-12	1.49364	1.05865e-12	0.117231	0.430406	-0.0606497	0.849828	1.60654	5.06427e-15
PA14_05500		putative cytochrome b561	PA0422	1.7399	4.52964e-10	0.872173	0.00187975	-0.175653	0.57626	-0.0151131	0.928168	0.165006	0.605389	0.0729705	0.834994
PA14_05510	yceI	putative periplasmic protein	PA0423	1.29979	2.36988e-06	1.53258	1.66177e-08	1.34453	1.60918e-06	0.3662	0.119846	0.298479	0.329414	1.4999	4.75497e-08
PA14_05630		conserved hypothetical protein	PA0433	2.0131	1.38926e-12	0.712893	0.0139242	0.472591	0.111646	-0.0235222	0.893169	0.877329	0.00801536	0.438084	0.138241
PA14_05640	bfrG	putative outer membrane ferric siderophore receptor	PA0434	2.89977	6.2743e-24	1.18571	3.48418e-05	0.683439	0.0203407	0.0297499	0.875864	1.04562	0.00138752	0.675971	0.0199417
PA14_05650		putative exported protein	PA0435	3.26699	3.44661e-24	1.51961	2.24088e-06	1.80887	4.07431e-08	0.038882	0.752013	0.838989	0.0227664	1.62694	4.73452e-07
PA14_05950	dbpA	RNA helicase DbpA	PA0455	0.867822	1.39315e-05	1.13238	6.34792e-09	-0.244112	0.284995	-0.138675	0.362694	-0.280714	0.25968	-0.489451	0.0177026
PA14_05960	cspB	putative major cold shock protein	PA0456	2.96123	4.12765e-15	2.7399	1.5903e-13	0.205001	0.576331	-0.00404386	0.983466	0.11462	0.728776	0.401072	0.255845
PA14_05970		conserved hypothetical protein	PA0457	1.22276	2.17136e-05	0.684935	0.0182669	-0.251522	0.418363	-0.0453346	0.722058	-0.0524717	0.885714	-0.274014	0.375393
PA14_06160	fiuA	putative hydroxamate-type ferrisiderophore receptor	PA0470	1.65898	5.99557e-22	1.24092	5.0408e-13	0.919547	1.77524e-07	0.230988	0.185174	0.283397	0.207094	1.15883	1.14244e-11
PA14_06170	fiuR	putative transmembrane sensor	PA0471	3.18458	3.12881e-22	1.97228	8.48801e-10	1.56289	2.28955e-06	0.681426	0.0529605	0.829687	0.024623	1.92054	3.11008e-09
PA14_06180	fiuI	putative RNA polymerase sigma-70 factor, ECF subfamily	PA0472	4.16042	9.92965e-44	2.05602	1.96825e-12	1.47796	8.89683e-07	0.0674392	0.558297	0.572107	0.0823382	2.00005	9.6939e-12
PA14_06320	rarD	putative permease	PA0485	1.39903	5.79685e-14	1.1844	3.62084e-10	-0.180574	0.428672	-0.208262	0.217285	-0.207765	0.410331	-0.0748745	0.761304
PA14_06500	bioB	biotin synthase	PA0500	0.89071	1.57704e-09	0.833193	1.26152e-08	1.16064	3.26909e-15	-0.0107206	0.990083	0.0711979	0.76716	0.829492	1.67041e-08
PA14_06510	bioF	8-amino-7-oxononanoate synthase	PA0501	0.142233	0.440728	0.343077	0.049029	1.25541	8.19138e-15	0.00188074	0.993536	-0.18269	0.422892	1.02321	1.78679e-10
PA14_06570	bioD	dethiobiotin synthase	PA0504	0.327179	0.122374	0.382124	0.0771761	1.11446	2.57921e-08	0.0236147	0.912897	-0.137008	0.62483	0.804328	5.89035e-05
PA14_06890		putative sulfurase	PA0529	0.68864	0.0917432	1.45172	0.000281421	-1.94611	3.37728e-06	-2.07989	2.97666e-05	-0.230287	0.473339	-2.05843	5.41933e-07
PA14_06920	argD	class III pyridoxal phosphate-dependent aminotransferase	PA0530	0.334604	0.394964	1.0888	0.00253524	-1.8468	9.19831e-07	-2.24535	4.18378e-07	-0.591654	0.11268	-2.36166	1.83709e-10
PA14_07290	ygjP	putative metal-dependent hydrolase	PA0560	1.39565	4.74222e-20	1.10125	1.79942e-12	-0.0366258	0.860747	-0.130899	0.40746	-0.120472	0.604081	-0.233336	0.191639
PA14_07300		hypothetical protein	PA0561	1.1685	1.41648e-06	1.10473	6.09037e-06	-0.125805	0.672624	-0.0218124	0.895027	0.165152	0.584107	-0.0743555	0.8093
PA14_07330		conserved hypothetical protein	PA0563	-0.358214	0.229217	1.4512	6.3593e-07	0.190214	0.554706	0.656596	0.0451288	0.226393	0.476412	0.32172	0.300338
PA14_07410		hypothetical protein	PA0570	0.135917	0.555284	0.0492859	0.842781	0.511838	0.0156147	0.0298544	0.875864	-0.0226174	0.941391	1.09404	2.54412e-08
PA14_07550		conserved hypothetical protein	PA0578	1.92029	1.49865e-08	1.49562	6.86139e-06	-1.00586	0.00357003	-0.207715	0.123337	-0.307303	0.352063	-1.47209	2.17661e-05
PA14_07560	rpsU	30S ribosomal protein S21	PA0579	1.4246	0.000104669	1.09129	0.00254054	-1.40827	0.000192084	-0.718958	0.0647969	-0.204679	0.535293	-1.38676	0.000178714
PA14_07730	ksgA	rRNA (adenine-N6,N6)-dimethyltransferase	PA0592	1.01765	4.68429e-10	0.558806	0.00100335	0.126415	0.533721	-0.101114	0.535596	-0.0820001	0.740668	0.260722	0.153753
PA14_08510	yadR	HesB-like domain	PA0665	1.49789	1.79086e-20	0.926503	1.10523e-08	-0.0542544	0.802655	-0.051314	0.794806	0.484668	0.0131633	0.308808	0.0824092
PA14_08650		tRNA-Tyr		0.688836	0.0631412	1.24008	0.000850923	-0.567917	0.121494	-0.0324713	0.764759	0.126819	0.713582	-0.766883	0.040054
PA14_08660		tRNA-Gly		1.53526	0.000228173	0.662175	0.106407	-0.859953	0.0342303	-0.019497	0.85777	-0.106269	0.741326	-1.18586	0.00468412
PA14_08670		tRNA-Thr		1.11493	0.000618236	0.313124	0.373638	-0.550817	0.0959527	-0.0741568	0.456108	-0.173462	0.597843	-0.36273	0.282214
PA14_08695	secE	secretion protein SecE	PA4276	1.12822	0.000311683	1.25731	5.78256e-05	-0.723702	0.0235207	-0.0272988	0.860498	0.21718	0.513122	-0.469131	0.147776
PA14_08710	nusG	transcription antitermination protein NusG	PA4275	0.918193	0.00199702	1.18388	5.66488e-05	-0.85854	0.00438654	0.00481973	0.985201	0.276632	0.380973	-0.777137	0.009325
PA14_08740	rplJ	50S ribosomal protein L10	PA4272	0.620356	0.0505578	1.62552	1.38997e-07	-0.0660086	0.851928	0.0549728	0.637692	0.509615	0.131018	0.0716596	0.849993
PA14_08750	rplL	50S ribosomal protein L7 / L12	PA4271	0.394143	0.214178	1.47694	8.13057e-07	-0.167325	0.606609	0.0765871	0.49159	0.493336	0.133117	-0.047478	0.900218
PA14_08790	rpsL	30S ribosomal protein S12	PA4268	-0.0165511	0.961801	1.05916	0.000744751	-0.999097	0.00192991	0.0296995	0.828778	0.60497	0.0823021	-0.493565	0.120923
PA14_08810	rpsG	30S ribosomal protein S7	PA4267	-0.00964256	0.974708	1.11625	8.16635e-05	-0.823763	0.00476009	0.0805784	0.496199	0.962512	0.00344074	-0.295515	0.332253
PA14_08840	rpsJ	30S ribosomal protein S10	PA4264	-0.134948	0.684418	1.0185	0.000576437	-0.701968	0.0198202	0.0480102	0.718243	0.211115	0.506051	-0.661821	0.0259541
PA14_08850	rplC	50S ribosomal protein L3	PA4263	-0.0494311	0.89142	1.11656	0.000352951	-0.685927	0.0309082	0.0751247	0.481388	0.549195	0.109906	-0.452512	0.155816
PA14_08880	rplB	50S ribosomal protein L2	PA4260	-0.250527	0.418294	1.05768	0.000201228	-0.562584	0.0558562	0.119909	0.414538	0.423635	0.180529	-0.354384	0.237848
PA14_08890	rpsS	30S ribosomal protein S19	PA4259	-0.29766	0.338363	1.04294	0.000274114	-0.451102	0.131361	0.0772872	0.511309	0.578703	0.075302	-0.143843	0.663054
PA14_08900	rplV	50S ribosomal protein L22	PA4258	-0.220124	0.464136	1.04485	0.000135019	-0.266173	0.382251	0.0877312	0.464313	0.448304	0.144424	-0.0451643	0.897444
PA14_08910	rpsC	30S ribosomal protein S3	PA4257	-0.145313	0.642617	1.1687	2.46907e-05	-0.256629	0.3967	0.127869	0.294894	0.514566	0.103208	-0.0310145	0.931076
PA14_08920	rplP	50S ribosomal protein L16	PA4256	-0.226526	0.39495	1.09255	8.36031e-06	-0.15917	0.578674	0.21196	0.204837	0.542485	0.0584264	-0.00448154	0.987382
PA14_08930	rpmC	50S ribosomal protein L29	PA4255	-0.0704114	0.806364	1.32572	2.61888e-08	0.0249545	0.932601	0.641787	0.0192359	0.7843	0.00511947	0.141397	0.617767
PA14_08940	rpsQ	30S ribosomal protein S17	PA4254	-0.266047	0.351691	1.21575	4.11129e-06	-0.137376	0.663884	0.13602	0.293838	0.54839	0.0697703	0.0359463	0.916251
PA14_08950	rplN	50S ribosomal protein L14	PA4253	-0.223248	0.448159	1.08257	5.21075e-05	-0.118539	0.706916	0.0975092	0.423625	0.422049	0.16494	0.00923909	0.980539
PA14_08960	rplX	50S ribosomal protein L24	PA4252	-0.13755	0.626848	1.28132	3.73811e-07	-0.0853825	0.780195	0.288053	0.151329	0.517417	0.0767028	0.0728896	0.821345
PA14_08970	rplE	50S ribosomal protein L5	PA4251	-0.135543	0.613956	1.21471	3.19437e-07	-0.182431	0.510014	0.255256	0.185174	0.659009	0.0195907	0.10824	0.714584
PA14_08980	rpsN	30S ribosomal protein S14	PA4250	-0.0347295	0.890809	1.15437	5.94303e-07	-0.0735821	0.799914	0.28329	0.157894	0.481851	0.0792951	0.0559396	0.854263
PA14_08990	rpsH	30S ribosomal protein S8	PA4249	0.790498	0.0432868	1.14116	0.0032328	-0.821692	0.0320226	-0.00468783	0.978596	0.16153	0.630971	-1.06843	0.00583657
PA14_09050	secY	secretion protein SecY	PA4243	0.588493	0.024849	1.45917	7.55719e-09	0.0539567	0.864928	0.113117	0.379524	0.383179	0.194857	0.144798	0.630952
PA14_09070	rpmJ	50S ribosomal subunit protein L36	PA4242	0.691131	0.000555177	1.16827	1.84573e-09	0.339117	0.119637	0.0706616	0.656255	0.159918	0.550545	0.450503	0.028735
PA14_09080	rpsM	30S ribosomal protein S13	PA4241	0.565705	0.0748362	1.80752	4.69695e-09	0.0125711	0.973968	0.0600571	0.59594	0.428893	0.196075	0.295628	0.366668
PA14_09090	rpsK	ribosomal protein S11	PA4240	0.264084	0.399157	1.47211	2.18149e-07	-0.26092	0.401408	0.0867509	0.451152	0.760996	0.0217873	0.185196	0.558351
PA14_09100	rpsD	30S ribosomal protein S4	PA4239	0.183447	0.543573	1.3186	4.45977e-07	-0.173901	0.565041	0.125273	0.329082	0.58146	0.0544968	0.0150707	0.969342
PA14_09115	rpoA	DNA-directed RNA polymerase alpha chain	PA4238	0.292334	0.246485	1.39783	1.60011e-09	-0.101895	0.720542	0.251838	0.183185	0.631075	0.0220163	0.0858484	0.777722
PA14_09130	rplQ	50S ribosomal protein L17	PA4237	0.484257	0.067927	1.49683	2.88704e-09	-0.109156	0.720421	0.12436	0.343415	0.670161	0.0242829	0.233191	0.412196
PA14_09195	yajR	probable major facilitator superfamily (MFS) transporter	PA4233	1.21771	1.33318e-06	1.1094	9.40224e-06	-0.298415	0.282087	-0.0675026	0.600468	-0.00311596	0.983399	-0.187814	0.503932
PA14_09200	ssb	single-stranded DNA-binding protein	PA4232	1.30235	1.37665e-12	1.40147	1.22823e-14	0.341714	0.0959505	0.00252281	0.97663	0.189705	0.454785	0.55626	0.00366112
PA14_09210	pchA	salicylate biosynthesis isochorismate synthase	PA4231	3.08935	0.000692842	5.65978	1.46876e-08	4.83175	2.58604e-06	0.0343781	0.0431183	0.270076	0.0527069	5.5413	5.49303e-08
PA14_09220	pchB	salicylate biosynthesis protein PchB	PA4230	2.92967	0.00240295	5.57716	5.4183e-07	4.62645	4.67023e-05	0.026845	0.0751078	0.176207	0.120221	5.29876	3.2852e-06
PA14_09230	pchC	pyochelin biosynthetic protein PchC	PA4229	3.12828	0.000874513	5.82365	2.19066e-08	4.51568	1.97744e-05	0.0320393	0.047426	0.246095	0.0485783	5.27284	6.00699e-07
PA14_09240	pchD	pyochelin biosynthesis protein PchD	PA4228	3.03138	0.00169874	5.95327	5.05803e-08	4.18262	0.000128646	0.029818	0.0465581	0.234973	0.0366833	4.96485	6.62699e-06
PA14_09260	pchR	transcriptional regulator PchR	PA4227	2.70386	3.12964e-06	4.00645	8.53745e-12	2.74044	4.70554e-06	2.10421	0.00276093	1.86887	0.00511947	2.98961	4.13433e-07
PA14_09270	pchE	pyochelin synthetase	PA4226	2.03773	0.0157658	4.71951	3.20137e-05	4.0749	0.000411837	0.0242069	0.106564	0.162596	0.133117	4.78188	4.63656e-05
PA14_09280	pchF	pyochelin synthetase PchF	PA4225	2.48363	0.00296841	4.90772	3.20959e-07	4.4984	5.98355e-06	0.0330925	0.0770194	0.236356	0.114455	5.22648	1.23819e-07
PA14_09290	pchG	pyochelin biosynthetic protein PchG	PA4224	2.13334	0.01304	4.8852	2.48805e-05	4.23397	0.000346275	0.0179803	0.319305	0.118545	0.319995	5.01707	2.95873e-05
PA14_09300	pchH	putative ATP-binding component of ABC transporter	PA4223	3.058	0.00105307	5.43272	1.87402e-07	4.24602	6.10814e-05	0.0214554	0.301554	0.165116	0.229849	5.18798	1.09528e-06
PA14_09320	pchI	putative ATP-binding component of ABC transporter	PA4222	3.15091	0.000704849	5.32251	2.05604e-07	4.45882	2.19109e-05	0.0222661	0.272655	0.175139	0.218367	5.30615	4.32547e-07
PA14_09340	fptA	Fe(III)-pyochelin outer membrane receptor precursor	PA4221	3.06408	0.000591204	5.23934	6.64325e-08	4.0546	3.88659e-05	0.0358992	0.0498323	0.317481	0.0340036	4.99022	4.59148e-07
PA14_09350	fptB	conserved hypothetical protein	PA4220	3.41096	9.94619e-05	5.34347	7.55719e-09	4.62682	1.17046e-06	0.0388098	0.047284	0.316766	0.0656864	5.29542	2.00805e-08
PA14_09370		putative membrane protein	PA4219	3.95122	4.03955e-07	5.76468	3.41827e-13	4.42703	5.19296e-08	0.052305	0.0369557	1.48612	0.0383203	5.05273	2.68491e-10
PA14_09380		putative transporter	PA4218	3.29114	1.01783e-13	4.283	1.56134e-22	2.98123	3.79903e-11	1.00718	0.0388152	1.05613	0.0274826	3.75154	2.06209e-17
PA14_09880		conserved hypothetical protein	PA4177	1.78384	1.15843e-06	1.2018	0.00247345	2.43789	9.51118e-11	-0.0224201	0.828778	-0.20659	0.532172	2.74066	9.88504e-14
PA14_09890	ppiC2	peptidyl-prolyl cis-trans isomerase C2	PA4176	1.07102	2.74436e-11	0.578317	0.000553936	0.860672	2.05465e-07	0.129326	0.410626	0.0761879	0.762918	0.912398	1.80647e-08
PA14_09900	prpL	Pvds-regulated endoprotease, lysyl class	PA4175	1.42254	7.98557e-06	0.198367	0.567454	3.5627	1.6055e-28	0.00212835	0.991944	-0.770941	0.0329829	3.78396	4.05891e-33
PA14_09910	lysR	putative transcriptional regulator	PA4174	0.910239	2.07124e-10	0.0261696	0.88757	1.60014	8.38184e-31	-0.104016	0.524253	-0.361133	0.0463402	1.77649	4.05736e-39
PA14_09930		putative exonuclease III	PA4172	0.606765	0.0133038	0.55718	0.0280104	1.08471	1.23017e-05	0.0148745	0.931893	1.54193	6.33454e-10	1.29457	9.2063e-08
PA14_09940	pfpI	putative protease	PA4171	-0.0214706	0.947923	0.380306	0.290183	0.683982	0.0474532	0.0162368	0.909625	1.91947	2.6533e-07	0.883826	0.0101228
PA14_09950		putative oxidoreductase	PA4170	3.44233	6.47787e-15	3.01471	5.06057e-12	-0.105454	0.787131	0.0137572	0.888951	5.685	2.4988e-38	0.215041	0.602069
PA14_09960		putative transcriptional regulator	PA4169	2.64041	2.34456e-25	2.53751	3.16231e-24	0.512832	0.0579366	0.0419597	0.775099	1.79153	2.3322e-12	0.951432	0.000217624
PA14_09970	fpvB	type I ferripyoverdine receptor, FpvB	PA4168	2.47718	6.31655e-10	1.90834	1.17113e-06	1.975	1.2218e-06	1.55168	0.00112302	1.50255	0.000842406	2.15548	6.85163e-08
PA14_09980	yafB	putative oxidoreductase, aldo/keto reductase family	PA4167	2.69515	9.9411e-15	2.50811	2.03871e-12	2.559	9.25679e-13	1.21328	0.0043859	1.04799	0.0103806	2.99911	1.09327e-17
PA14_10140	fepG	ferric enterobactin transport protein FepG	PA4161	2.07402	9.54751e-26	2.74752	2.6825e-47	1.57391	8.26086e-16	0.17102	0.287976	0.296534	0.238133	1.72984	1.58021e-19
PA14_10160	fepD	ferric enterobactin transport protein FepD	PA4160	4.40936	4.52122e-48	4.24406	1.27812e-57	2.32097	3.10333e-17	0.129207	0.265042	0.724008	0.024623	2.7687	5.38537e-25
PA14_10170	fepB	ferrienterobactin-binding periplasmic protein precursor FepB	PA4159	5.0555	1.25812e-21	4.38927	1.36402e-17	2.79837	1.23942e-07	0.0303224	0.676312	1.10203	0.0397897	3.70437	8.68886e-13
PA14_10180	fepC	ferric enterobactin transport protein FepC	PA4158	3.4211	3.96226e-18	3.32473	5.95442e-18	2.74195	3.63963e-12	1.05573	0.0180821	1.24999	0.00473707	3.03526	4.2553e-15
PA14_10200		putative TonB-dependent receptor protein	PA4156	4.50619	2.82914e-10	4.09371	5.39478e-09	3.77084	2.26852e-07	0.029873	0.525459	0.560006	0.115811	4.82452	1.6074e-11
PA14_10210		putative oxidoreductase	PA4155	2.93125	1.06807e-12	3.28527	5.4114e-16	3.14164	3.54992e-14	1.24836	0.0095786	1.16479	0.0117116	3.70223	1.13965e-19
PA14_10300		putative efflux protein	PA4145a	0.386448	0.0867597	-0.273079	0.286466	1.90799	9.54773e-22	0.184092	0.261798	0.139918	0.61752	2.02123	3.71406e-25
PA14_10320		putative transcriptional regulator	PA4145	0.326474	0.100277	-0.222632	0.294762	2.09735	1.77486e-30	0.0961772	0.543758	0.169285	0.501355	2.19685	1.80774e-34
PA14_10330	ompK	putative outer membrane protein precursor	PA4144	0.620569	0.0229676	-1.77013	3.91206e-10	3.37209	5.72601e-37	0.597327	0.0461681	0.370097	0.211975	3.31693	3.97024e-37
PA14_10340	cvaB	putative toxin transporter	PA4143	1.20431	0.00127403	-1.00053	0.00706766	2.86958	9.64439e-14	0.110493	0.209599	0.284729	0.390343	2.92034	1.02584e-14
PA14_10350		putative secretion protein	PA4142	0.797395	0.0170079	-1.44255	1.26884e-05	2.75576	4.5242e-16	0.140613	0.199446	0.28431	0.38407	2.84724	1.10656e-17
PA14_10360		conserved hypothetical protein	PA4141	-0.907497	0.00601882	-4.24246	5.36835e-38	3.65891	1.1762e-27	0.204216	0.137141	0.123552	0.718061	3.66002	1.30952e-28
PA14_10370	choS	putative cholesterol oxidase	PA4140	1.02808	0.0338588	-0.121746	0.80924	2.47738	2.40433e-06	-0.000739479	0.995381	0.0205061	0.952251	2.91967	1.55822e-08
PA14_10380		hypothetical protein	PA4139	-0.0200398	0.963342	-0.589501	0.0678272	2.91251	1.4644e-19	0.00635147	0.97663	0.163381	0.625033	3.59809	2.99818e-30
PA14_10730		putative decarboxylase family protein	PA4115	1.39407	1.33921e-22	1.04451	2.05698e-13	1.20127	8.62046e-17	-0.0460148	0.818173	0.0921693	0.668722	1.46632	1.24506e-25
PA14_10750	sotB	putative MFS transporter	PA4113	1.96053	2.14609e-15	1.5786	8.47788e-11	0.058564	0.84755	-0.0850794	0.513153	0.111338	0.723452	0.238292	0.379308
PA14_10990	hpaC	4-hydroxyphenylacetate 3-monooxygenase small chain	PA4092	0.966188	0.000349145	0.696076	0.0221477	1.01308	0.00014233	-0.0428705	0.731565	-0.128208		0.707768	0.0091725
PA14_11000	hpaA	4-hydroxyphenylacetate 3-monooxygenase large chain	PA4091	1.80125	2.76524e-24	1.50278	3.87049e-16	0.949504	2.92241e-07	0.0282081	0.884926	0.0215561	0.9719	1.20351	1.92341e-11
PA14_11010		conserved hypothetical protein	PA4090	3.75211	1.99061e-63	3.06214	3.83405e-44	1.97204	3.04201e-18	0.155878	0.288173	0.811207	0.00161622	2.17047	9.18545e-23
PA14_11250		putative dTDP-4-rhamnose reductase-related protein	PA4069	1.06337	1.5187e-06	0.750475	0.000730709	0.0690926	0.807194	-0.000238607	0.995073	0.0532312	0.8727	0.0430375	0.886866
PA14_11280		putative lipoprotein	PA4066	4.68853	8.14824e-175	4.72228	2.72427e-184	-0.150118	0.497646	-0.00279554	0.991592	3.34541	5.54251e-93	2.89626	3.79411e-69
PA14_11290		putative permease	PA4065	5.26922	5.09125e-120	4.97785	6.26096e-112	-0.19855	0.47055	-0.0521258	0.752029	3.50742	9.69606e-56	2.52501	2.18617e-29
PA14_11310		putative ABC transporter, ATP-binding protein	PA4064	5.66852	1.32165e-70	5.24737	3.28885e-64	-0.395701	0.235584	-0.0446131	0.699532	3.16306	1.90643e-23	1.99134	3.25655e-10
PA14_11320		conserved hypothetical protein	PA4063	6.17051	7.75893e-84	5.67563	3.88405e-74	-1.33572	6.88038e-05	-0.0367262	0.774598	4.70477	6.62347e-51	2.80568	6.50359e-19
PA14_11330		conserved hypothetical protein	PA4062	1.63319	2.03482e-14	1.4173	6.37313e-11	0.0539931	0.846769	0.00856239	0.978586	0.784351	0.00126316	0.64103	0.00381695
PA14_11410	ribC	riboflavin synthase alpha chain	PA4055	2.23405	0.000511073	-0.132246	0.813627	-0.610131	0.170662	-0.00664226	0.935619	-0.0157607	0.958259	-0.490682	0.277378
PA14_11420	ribB	GTP cyclohydrolase II / 3,4-dihydroxy-2-butanone 4-phosphate synthase	PA4054	1.90909	0.00260186	-0.0856612	0.880677	-0.297643	0.452003	0.00402155	0.972053	0.00195509	0.997132	-0.342146	0.43476
PA14_11460	thiL	thiamine monophosphate kinase	PA4051	1.29451	8.20952e-11	1.31721	3.8789e-11	-0.0339214	0.895677	0.0205416	0.923928	0.0642654	0.840625	-0.133665	0.586398
PA14_11470	pgpA	phosphatidylglycerophosphatase A	PA4050	1.17272	5.34808e-11	0.966993	1.19067e-07	-0.0183589	0.943816	-0.0472268	0.792257	-0.0762769	0.781143	-0.104765	0.649005
PA14_11510	ribA	GTP cyclohydrolase II	PA4047	1.59897	3.05366e-15	1.65852	1.18834e-16	-0.53706	0.0144387	-0.382238	0.0846471	-0.0316421	0.921465	-0.557733	0.00910734
PA14_11520		conserved hypothetical protein	PA4046	1.62408	1.99625e-14	1.76681	2.66462e-17	-0.248899	0.315336	-0.192999	0.246492	0.0910285	0.764303	-0.411432	0.0766012
PA14_11530		putative ABC transporter	PA4045	0.62748	0.00234804	1.30364	6.81584e-11	-0.385363	0.0856231	-0.0478388	0.785982	0.0793889	0.80065	-0.284447	0.210968
PA14_11660	aqpZ	aquaporin Z	PA4034	0.566517	0.00534597	1.45754	4.82335e-12	-0.101033	0.705229	0.2066	0.225903	0.522497	0.0345869	0.191044	0.439906
PA14_11670		hypothetical protein	PA4033	1.54298	2.24233e-08	2.00119	1.9894e-11	0.259209	0.423452	0.0401369	0.741434	0.445008	0.166588	0.818655	0.00633512
PA14_11920		hypothetical protein	PA4014	1.27753	1.41397e-05	0.845525	0.00477244	-0.204396	0.522556	-0.0463719	0.712592	-0.0181814	0.961011	-0.322136	0.307609
PA14_12020	nadD	NadD nicotinic acid mononucleotide adenylyltransferase	PA4006	1.08432	1.02226e-08	0.816365	1.90284e-05	0.281747	0.192633	-0.0487235	0.788857	-0.0786311	0.765213	0.1441	0.540021
PA14_12050		hypothetical protein	PA4004	1.19479	2.76451e-08	1.28251	2.0687e-09	-0.0262703	0.930251	-0.0227787	0.900701	0.115366	0.704097	0.0474888	0.868619
PA14_12060	pbpA	FtsI / penicillin-binding protein 2	PA4003	1.43453	5.72729e-11	1.47027	1.00147e-11	-0.0411742	0.887752	-0.0271028	0.875864	0.0782276	0.80961	0.133367	0.616605
PA14_12070	rodA	rod shape-determining protein	PA4002	1.04871	1.94536e-11	1.09888	2.70438e-12	0.159229	0.410825	0.0247798	0.915589	-0.028983	0.914492	0.208619	0.255523
PA14_12210		hypothetical protein	PA3988	0.224407	0.225221	1.04412	1.35429e-09	-0.0802495	0.728002	0.182482	0.272292	0.527669	0.0109761	0.00140531	0.99484
PA14_12260		conserved hypothetical protein	PA3986	0.443106	0.141881	-0.744169	0.0119201	0.898424	0.00233218	-0.0204223	0.892591	-0.231467	0.463273	1.00334	0.000543776
PA14_12300		Putative Mg2+ and Co2+ transporter CorC	PA3983	0.492816	0.000829762	1.1455	1.60662e-15	-0.426158	0.00671479	-0.0025838	0.992292	0.2054	0.311463	-0.0717729	0.69543
PA14_12310		conserved hypothetical protein	PA3982	0.773675	2.03444e-09	1.08912	1.18659e-17	-0.373979	0.0083784	-0.128695	0.405225	0.151637	0.425366	0.0158921	0.931296
PA14_12550		hypothetical protein	PA3967	1.61268	1.24671e-10	1.52755	5.72349e-10	-0.173521	0.542403	-0.0791276	0.535288	-0.112241	0.720513	-0.238046	0.393403
PA14_12560		conserved hypothetical protein	PA3966	2.31657	2.79908e-46	1.76172	3.95742e-29	-0.278217	0.138699	-0.609426	0.00304925	-0.110665	0.666319	0.080745	0.700835
PA14_12730		possible isochorismatase family protein	PA3953	1.24482	4.68043e-05	1.00877	0.00172312	-0.237313	0.479241	-0.044079	0.704446	0.177166	0.587863	-0.708007	0.03375
PA14_12750		conserved hypothetical protein	PA3951	0.520728	0.00473018	1.16536	1.48733e-10	0.140514	0.528237	0.0508948	0.774733	0.190869	0.444297	0.24893	0.227236
PA14_12910		hypothetical protein	PA3939	0.298949	0.363724	1.86003	7.63258e-10	-0.083802	0.814282	-0.0276726	0.826801	0.0328038		-0.333121	0.328096
PA14_12920		probable ABC-type taurine transporter, periplasmic component	PA3938	1.10613	0.00192936	1.71352	8.18027e-07	0.0074635	0.986572	-0.0552087	0.565224	-0.0562514	0.876289	-0.129058	0.738597
PA14_13000		probable transcriptional regulator	PA3932	0.831728	0.0688177	2.76829	6.55603e-09	0.138383	0.734275	-0.022151	0.799141	-0.21924	0.487441	0.221358	0.611575
PA14_13010		conserved hypothetical protein	PA3931	1.92582	0.000128589	3.99828	4.81159e-15	-0.126012	0.76226	-0.0140918	0.898802	-0.0767579	0.816668	0.0965264	0.835688
PA14_13430	fecA	Fe(III) dicitrate transport protein FecA	PA3901	1.26403	4.11023e-10	1.62832	2.52416e-16	0.672174	0.00139465	0.335095	0.108748	0.434497	0.0742067	1.02945	3.18592e-07
PA14_13450	fecR	putative transmembrane sensor protein, FecR	PA3900	3.27696	7.14997e-22	2.4913	5.70798e-14	1.40253	3.73919e-05	0.824115	0.0311409	0.65582	0.0722314	1.84255	3.33082e-08
PA14_13460	fecI	putative RNA polymerase sigma-70 factor, ECF subfa	PA3899	4.09911	3.33982e-16	2.54873	1.52562e-07	1.42702	0.00290235	0.0626118	0.302716	0.88468	0.0675361	2.20658	7.36279e-06
PA14_13470		putative transcriptional regulator, AraC family	PA3898	0.996896	8.00093e-15	1.01544	2.21119e-13	0.550494	6.19215e-05	0.139344	0.372276	0.199478	0.281392	0.685196	2.58305e-07
PA14_13520		putative outer membrane protein	PA3894	-0.173586	0.333195	1.25499	4.06811e-15	-0.178188	0.362018	-0.0202132	0.925631	0.129569	0.587776	-0.368329	0.0385079
PA14_13530		putative outer membrane protein	PA3893	-0.247251	0.116182	1.01328	3.99977e-12	-0.0386504	0.844448	-0.0440502	0.825018	-0.0895574	0.695594	-0.191789	0.264646
PA14_13560		putative fusaric acid resistance protein	PA3892	0.670856	1.48343e-06	1.80398	2.19957e-36	-0.00266271	0.991799	-0.0828417	0.615509	-0.00713743	0.981905	0.433526	0.00555652
PA14_13610		putative permease component of an ABC-type transpo	PA3888	0.853993	0.000149454	1.24006	2.377e-08	0.051606	0.859721	-0.0172829	0.923928	0.194273	0.49706	0.324581	0.183639
PA14_13920		hypothetical protein		3.84491	1.30216e-20	3.94111	2.67611e-18	2.22781	1.4046e-06	0.00502614	0.966694	0.231328		2.59798	9.87225e-09
PA14_13940		putative S-type pyocin protein	PA3866	1.64115	7.8332e-23	1.52847	1.34739e-19	0.809685	3.48019e-06	0.0473524	0.788065	0.338159	0.113866	1.23371	1.61976e-13
PA14_13950		hypothetical protein	PA3865a	0.635374	0.0187582	0.968879	0.000351032	0.865776	0.00156719	0.198631	0.203062	0.793134	0.0104091	1.57766	3.45838e-09
PA14_13960		hypothetical protein		0.420239	0.100277	1.09748	4.83243e-05	0.551296	0.038335	0.0816382	0.534608	0.538011	0.0671198	1.34886	8.12612e-08
PA14_13970		hypothetical protein		1.03422	1.88852e-06	1.30894	6.84362e-09	0.304485	0.220977	0.00322882	0.996144	0.194317	0.49493	0.945242	1.68359e-05
PA14_14500	yjgP	putative permease	PA3828	1.4101	3.00748e-06	1.16581	9.89763e-05	-0.553014	0.074281	-0.0404577	0.773434	0.0966792	0.783336	-0.512911	0.0931329
PA14_14520		putative membrane protein	PA3826	1.19179	1.36722e-08	1.17034	3.13179e-08	-0.185263	0.461127	-0.0782216	0.597923	0.0150515	0.965488	-0.0581319	0.83677
PA14_14610	yajC	putative preprotein translocase	PA3822	1.34085	6.2665e-05	1.54343	3.46427e-06	-0.235689	0.493672	0.0174131	0.910289	0.184524	0.568491	-0.0747556	0.857741
PA14_14630	secD	protein-export membrane protein SecD	PA3821	0.551022	0.153248	1.0432	0.00518089	-0.924231	0.0142507	0.039402	0.718171	0.317822	0.351427	-0.980867	0.00868364
PA14_14680	suhB	extragenic suppressor protein SuhB	PA3818	1.4127	4.88095e-08	1.31902	2.64667e-07	-0.593532	0.0292547	-0.370081	0.120458	-0.188511	0.530412	-0.694678	0.00844696
PA14_14690		putative rRNA methylase	PA3817	1.57448	1.29443e-06	1.07439	0.000851765	-0.377584	0.256719	-0.0157822	0.9136	0.147385	0.668722	-0.605631	0.0630419
PA14_14710		putative Rrf2 family protein	PA3815	1.81813	3.09038e-10	-0.647197	0.0247881	-0.0750498	0.822899	-0.141088	0.265042	-0.188221	0.543592	-0.295107	0.333263
PA14_14750	icsA	putative iron-binding protein IscA	PA3812	0.321344	0.15148	-1.07178	2.04157e-07	1.13471	7.15283e-08	0.270596	0.168123	-0.0438386	0.892234	0.360903	0.105619
PA14_14780	hscA	heat shock protein HscA	PA3810	0.656342	0.00124707	0.0132436	0.956009	1.00249	8.50115e-07	0.200691	0.251348	-0.0111999	0.973392	0.448659	0.0299938
PA14_14800	fdx2	ferredoxin (2Fe-2S)	PA3809	0.910253	1.03052e-05	0.248529	0.257011	1.43343	3.26309e-12	0.353259	0.0982713	0.0607525	0.851453	0.864741	2.71056e-05
PA14_14810		conserved hypothetical protein	PA3808	0.622804	0.00449381	0.179686	0.45043	1.40464	6.55452e-11	0.270047	0.168002	-0.0422278	0.896245	0.908913	2.33003e-05
PA14_15200		putative TRAP-type C4-dicarboxylate transport	PA3779	-0.779629	0.00523719	1.59378	5.22721e-09	-0.247168	0.415573	0.206053	0.184177	0.143676	0.663466	-0.516351	0.0706678
PA14_15340	guaA	GMP synthase	PA3769	0.087417	0.655149	1.00554	6.62715e-10	-0.70592	3.73115e-05	0.0522548	0.814288	0.11698	0.657016	-0.737665	1.23436e-05
PA14_15360		hypothetical protein		1.62683	1.7471e-05	1.35008	0.000308666	0.061726	0.874303	0.00662142	0.97663	1.56882	0.000261322	0.270286	0.479941
PA14_15490		hypothetical protein		1.031	9.12267e-05	0.649949	0.0275088	0.257012	0.381094	-0.045991	0.722058	0.19568		0.469776	0.0901186
PA14_15670	cumA	putative multicopper oxidase	PA3768	2.02019	1.09586e-14	2.06994	7.90979e-16	0.473774	0.0852973	0.184253	0.228596	0.786325	0.00948339	0.551083	0.0377156
PA14_15680	cumB	putative Cytosine/adenosine deaminase	PA3767	1.53596	2.50075e-23	1.79398	1.98399e-31	0.756371	2.55904e-06	0.390685	0.0382268	0.503825	0.00758954	0.807856	2.99083e-07
PA14_15840		conserved hypothetical protein	PA3756	1.10262	1.80038e-07	1.09741	2.38691e-07	0.0676973	0.806038	-0.0267678	0.888951	0.210652	0.44792	0.162782	0.51726
PA14_15930	yfjD	putative hemolysin containing a CBS domain	PA3748	0.872383	1.01824e-08	1.13853	8.44021e-14	0.0124934	0.956799	-0.0746841	0.67008	-0.0300194	0.91243	0.0112538	0.962897
PA14_15940		putative ABC-type transport permease	PA3747	1.98633	2.48015e-12	1.75106	3.67225e-10	-0.198567	0.522388	-0.0926245	0.408929	0.0901327	0.80065	-0.269834	0.378599
PA14_15990	trmD	tRNA (guanine-N1)-methyltransferase	PA3743	1.21551	8.10314e-05	1.14858	0.000162504	-0.306374	0.342076	-0.0692105	0.525459	-0.211252	0.490085	-0.301859	0.350516
PA14_16000	rplS	50S ribosomal protein L19	PA3742	-0.118344	0.673118	1.04672	1.68082e-05	-0.23633	0.390445	0.0256451	0.884846	0.0909286	0.779615	-0.396187	0.126212
PA14_16210		conserved hypothetical protein	PA3726	1.14523	0.002235	0.800552	0.0334013	-0.468118	0.196187	-0.0244422	0.830381	0.013586	0.975021	-0.495248	0.179585
PA14_16630		putative outer membrane protein, OmpA	PA3692	0.221033	0.530502	-0.300338	0.370373	0.789609	0.0147549	0.0230148	0.873088	0.00967094	0.983399	1.08335	0.000698488
PA14_16640		putative lipoprotein	PA3691	0.390322	0.215998	0.0540821	0.877458	0.820632	0.00757425	0.0354864	0.797169	0.119277	0.723452	1.22543	5.02229e-05
PA14_16730		conserved hypothetical protein	PA3683	1.18421	4.27922e-10	1.03685	6.27738e-08	-0.109324	0.648333	-0.165205	0.296872	-0.171856	0.508127	-0.20623	0.353604
PA14_16950	dapD	tetrahydrodipicolinate N-succinyletransferase	PA3666	0.847549	0.000210036	1.09881	1.08127e-06	-0.337444	0.176389	0.0414692	0.808596	0.409444	0.131139	-0.157113	0.539678
PA14_16960		putative transporter, LysE family	PA3665	1.60611	2.68546e-07	1.70307	4.98002e-08	0.101033	0.776631	0.0355383	0.794806	0.316633	0.336237	0.155491	0.657386
PA14_16970		putative arsenate reductase, glutaredoxin family	PA3664	1.17458	3.84216e-08	1.2557	4.46934e-09	-0.467624	0.0459669	-0.0776293	0.602346	0.0763136	0.810744	-0.641214	0.00461715
PA14_17070	tsf	translation elongation factor Ts	PA3655	0.152037	0.690993	1.01986	0.0026041	-0.67878	0.0460838	0.0182562	0.896908	0.364147	0.280227	-0.598802	0.0755331
PA14_17180	lpxD	UDP-3-O-3-hydroxymyristoyl glucosamine N-acyltransferase	PA3646	0.487864	0.00887982	1.07329	2.56233e-09	-0.172774	0.404623	0.0571549	0.722058	0.256897	0.276491	-0.0992651	0.669164
PA14_17190	fabZ	(3R)-hydroxymyristoyl-(acyl-carrier-protein) dehydratase	PA3645	1.38895	3.97877e-08	1.61682	9.8373e-11	-0.151604	0.603455	0.0207317	0.908303	0.20528	0.500485	-0.0618126	0.836472
PA14_17210	lpxA	UDP-N-acetylglucosamine acetyltransferase	PA3644	0.784291	7.393e-05	1.10415	1.17114e-08	-0.357625	0.100219	-0.0481073	0.788857	0.0424932	0.888231	-0.293712	0.175541
PA14_17220	lpxB	lipid A-disaccharide synthase	PA3643	0.804214	0.00132363	1.26354	2.75707e-07	-0.143607	0.622683	0.0122988	0.962865	0.0551317	0.880126	-0.26426	0.327435
PA14_17230	rnhB	ribonuclease HII	PA3642	0.75308	0.0034652	1.15826	4.6848e-06	-0.0547855	0.858663	0.0523058	0.728543	0.185492	0.543512	-0.0660677	0.836472
PA14_17250	yaaJ	putative Na+/alanine symporter	PA3641	0.433341	0.0774733	1.12063	1.3518e-06	-0.510818	0.0396955	0.0233723	0.896908	0.116934	0.713866	-0.465731	0.0592803
PA14_17340	ispD	4-diphosphocytidyl-2-methyl-D-erithritol synthase	PA3633	1.04834	1.83789e-05	1.23318	3.93363e-07	-0.132353	0.650581	-0.00980989	0.964154	0.12548	0.694389	-0.107513	0.722486
PA14_17370	yedE	putative transport permease protein	PA3631	0.402315	0.0398361	1.12724	1.72865e-09	-0.362852	0.0844556	0.0176188	0.936778	0.244024	0.317233	-0.26461	0.213883
PA14_17700	rpmE	putative ribosomal protein, L31P family	PA3601	7.59423	1.95726e-99	7.54949	4.11593e-102	0.391216	0.263948	0.0461637	0.651272	6.65287	3.39787e-79	6.27674	1.75258e-70
PA14_17710		putative 50S ribosomal protein L36	PA3600	8.03976	6.95236e-213	7.46236	1.89425e-202	0.658058	0.0150382	0.0441191	0.783056	6.40059	2.58096e-149	6.15465	1.13586e-137
PA14_17720		putative transcriptional regulator, LuxR family	PA3599	6.77264	0	6.69349	0	0.349942	0.081161	0.0681379	0.687133	5.06804	1.28271e-199	5.07208	1.33375e-199
PA14_17730		putative carbon-nitrogen hydrolase family protein	PA3598	3.52728	6.45973e-36	4.47928	2.25865e-58	0.270708	0.380799	0.00331315	0.987372	2.20781	2.39784e-14	1.87585	3.71609e-11
PA14_17740	ycjJ	putative amino acid/amine transport protein	PA3597	1.48634	3.40579e-09	1.7332	6.24521e-12	0.0991855	0.746649	-0.0583124	0.672558	0.976042	0.000588774	0.753658	0.00336253
PA14_18020		putative phenazine biosynthesis protein, PhzF family	PA3578	1.33561	2.13433e-27	0.996213	1.46945e-15	0.376878	0.0052408	0.0174174	0.934636	0.0248724	0.914456	0.665942	8.41592e-08
PA14_18070		putative periplasmic metal-binding protein	PA3574a	-0.814982	0.0328762	-0.595718	0.13909	-0.737979	0.0494777	1.42524	0.00174021	-0.119069	0.727887	-0.774895	0.0390501
PA14_18275	fruA	phosphotransferase system, fructose-specific IIBC component	PA3560	0.65058	9.48632e-05	1.50844	6.21344e-20	0.363276	0.0468613	0.0651829	0.720324	0.690907	0.000143698	0.421343	0.0177777
PA14_18300		putative nucleotide sugar dehydrogenase	PA3559	2.49526	4.86246e-10	2.17002	3.47996e-08	0.160311	0.680697	-0.0109542	0.9191	1.69625	0.00014273	0.250428	0.519046
PA14_18310		putative membrane protein	PA3558	3.25067	4.43443e-16	3.04194	2.46005e-15	0.320506	0.385927	0.00111261	0.994304	1.73993	4.97589e-05	0.620343	0.0927498
PA14_18320		putative inner membrane protein	PA3557	3.19471	1.74437e-10	2.71586	1.75416e-08	0.206289	0.591919	-0.0182995	0.852887	0.985779	0.0511228	0.450076	0.282214
PA14_18330	arnT	4-amino-4-deoxy-L-arabinose lipid A transferase	PA3556	3.5185	1.58037e-20	3.16876	1.15629e-17	0.304386	0.399379	-0.0249478	0.835722	1.49635	0.000365494	0.486025	0.181237
PA14_18340		putative polysaccharide deacetylase	PA3555	3.85801	5.42098e-21	3.14864	2.28777e-15	0.393951	0.293472	-0.0087684	0.959102	1.51919	0.0007762	0.549944	0.145203
PA14_18350	fmt	putative transformylase	PA3554	3.19229	1.05553e-14	2.76289	9.96782e-12	0.238832	0.522556	-0.01338	0.917022	1.75284	0.000127691	0.377603	0.326741
PA14_18360	prmF	putative glycosyl transferase	PA3553	2.94134	9.91857e-10	2.21225	2.35981e-06	-0.0133454	0.976319	-0.0061503	0.967985	1.70924	0.00158563	0.0140364	0.98201
PA14_18370	arnB	putative aminotransferease	PA3552	3.65883	1.11313e-08	2.51319	4.49333e-05	0.0292941	0.947763	-0.00337958	0.97663	1.63111	0.0195907	0.033417	0.947163
PA14_18680	bfd	putative bacterioferritin-associated ferredoxin	PA3530	2.76497	1.6407e-15	1.8478	5.41029e-08	0.0354917	0.928916	0.0379774	0.743951	0.82517	0.0322872	0.452393	0.184962
PA14_18710	pyrC	dihydroorotase, homodimeric type	PA3527	0.971763	0.00109561	1.1245	0.000128556	-0.644661	0.0330673	-0.0321935	0.825061	0.13156	0.706093	-0.640156	0.032842
PA14_18740	argG	argininosuccinate synthase	PA3525	0.761189	0.00623858	1.50025	4.01477e-08	-0.973742	0.000599272	0.0114167	0.960393	0.297654	0.333874	-1.07933	0.000111451
PA14_18760	mexE	putative RND efflux membrane fusion protein precursor	PA3523	-0.152359	0.645523	-0.220406	0.521171	-0.0196024	0.955879	1.19828	0.000340458	-0.148979	0.65187	-0.288648	0.353898
PA14_18810		hypothetical protein	PA3519	-0.611821	0.112677	-1.55923	0.000645284	-0.0192361	0.96059	1.48739	0.000996739	-0.230358	0.485019	-0.222381	0.562132
PA14_18820		hypothetical protein	PA3518	-0.853628	0.00254687	-0.544124	0.136772	0.0384007	0.909642	1.44942	8.33275e-06	0.109025		-0.0209758	0.955896
PA14_19090	dcd	putative deoxycytidine triphosphate deaminase	PA3480	1.03681	0.000249691	1.05383	0.000184731	-0.632289	0.0305181	-0.0298607	0.839736	0.220768	0.476556	-0.739878	0.0101931
PA14_19130	rhlI	autoinducer synthesis protein RhlI	PA3476	1.47992	8.17248e-09	0.888178	0.000496986	-0.297019	0.284351	-0.0272739	0.866681	0.216006	0.47893	-0.238232	0.403441
PA14_19230	ybdG	putative mechanosensitive ion channel family protein	PA3468	0.526026	0.149596	1.08458	0.00229955	-0.887507	0.0141274	0.0268302	0.825061	0.247129	0.45791	-0.822154	0.0209578
PA14_19350		putative peptidase or cellulase	PA3461	0.0514543	0.892917	-0.140905	0.683478	0.899106	0.00478705	0.0159933	0.920953	-0.0681018	0.850553	1.31022	3.14585e-05
PA14_19360		putative acetyltransferase, GNAT family	PA3460	-0.176142	0.612911	-0.202038	0.560717	0.75555	0.0193138	0.0241186	0.865201	-0.069747	0.846331	1.03911	0.00113562
PA14_19470	mqoA	malate:quinone oxidoreductase	PA3452	5.12171	4.28029e-62	5.04235	4.2057e-62	2.17679	4.20303e-12	0.0113599	0.945451	0.216699	0.525176	3.06372	1.51845e-23
PA14_19490	lsfA	putative thiol-specific antioxidant protein	PA3450	3.24903	3.46574e-08	6.64098	2.05839e-29	0.0299626	0.949096	0.0109079	0.900151	0.0777168	0.791606	0.15013	0.740834
PA14_19500	ssuA	putative sulfonate binding protein	PA3449	1.1406	0.0546148	3.79246	9.7661e-09	0.0241103	0.954904	-0.0104085	0.882016	-0.101223		-0.0398965	0.936571
PA14_19510	ssuC	putative aliphatic sulfonates ABC transporter	PA3448	0.0843203	0.838149	1.69535	3.57719e-06	0.568078	0.108817	0.0322138		-0.0857804		0.330104	0.367939
PA14_19530	ssuE	putative NADH-dependent FMN reductase	PA3446	2.93046	1.03606e-05	5.81136	2.68153e-18	-0.112222	0.783902	-0.00292011	0.983302	-0.033469	0.908527	-0.0545913	0.914126
PA14_19540	ssuA	putative ABC-type transporter periplasmic sulfonate-binding protein	PA3445	0.976692	0.0411772	3.6476	2.76993e-13	0.187386	0.656077	-0.00395656	0.978184	0.0322708	0.922332	0.298285	0.496716
PA14_19560	ssuD	putative sulfonate monooxygenase	PA3444	0.28687	0.596082	3.89471	1.52261e-10	0.516098	0.232385	0.00199237	0.987232	0.089185		0.406683	0.359032
PA14_19570	ssuC	putative aliphatic sulfonates transport permease protein	PA3443	0.694298	0.117784	2.18808	4.56071e-07	0.0891876	0.822899	-0.0144894		0.0300173		0.0819875	0.857353
PA14_19580	ssuB	putative aliphatic sulfonate transport ATP-binding protein	PA3442	0.525709	0.109089	1.33727	1.89342e-05	-0.0546399	0.881426	0.00960616	0.962865	0.0469642		-0.0988163	0.790498
PA14_19630	folE1	GTP cyclohydrolase I precursor	PA3438	1.14741	3.52847e-08	1.14707	3.00436e-08	-0.140879	0.573498	0.0520413	0.772746	0.29478	0.260772	-0.164839	0.507306
PA14_19640	ydgB	oxidoreductase, short chain dehydrogenase/reductase	PA3437	1.2867	3.40548e-09	1.14793	1.33904e-07	-0.543754	0.0196147	-0.0779193	0.597923	0.171638	0.54456	-0.242395	0.329079
PA14_19960		conserved hypothetical protein	PA3412	2.39788	8.0143e-30	1.87015	2.2595e-18	1.51397	2.28585e-13	0.105592	0.440759	0.434821	0.0894701	1.70614	3.80113e-17
PA14_19970		hypothetical protein	PA3411	5.00452	5.6478e-14	4.13669	1.36339e-10	3.34666	4.61886e-07	0.055356	0.169012	1.11115	0.0601621	4.45301	8.77789e-12
PA14_19990		putative sigma-70 factor, ECF subfamily	PA3410	4.47916	1.56862e-12	3.56631	7.28422e-09	2.7676	1.15611e-05	0.0872062	0.0228621	1.66031	0.0148459	3.12118	5.48558e-07
PA14_20000		putative Fe2+-dicitrate sensor, membrane component	PA3409	4.71342	2.97852e-18	3.48246	4.50278e-11	3.82848	2.1973e-12	2.22974	0.000496648	1.27873	0.0255605	4.01493	5.86869e-14
PA14_20010	hasR	Haem uptake outer membrane receptor HasR precursor	PA3408	5.9087	2.20821e-23	4.99146	1.23213e-17	4.17972	3.36782e-12	0.111442	0.011696	1.26721	0.0351642	5.29281	2.37281e-19
PA14_20020	hasAp	heme acquisition protein HasAp	PA3407	9.00634	9.16246e-47	7.5099	4.51495e-34	8.0382	3.8593e-37	2.81906	0.000148805	1.86761	0.00704481	9.12275	4.53738e-49
PA14_20030	hasD	transport protein HasD	PA3406	7.22466	4.56142e-27	6.50979	3.39824e-23	4.99748	1.22709e-13	0.0584208	0.126224	0.485063	0.151667	6.44418	1.65509e-22
PA14_20040	hasE	metalloprotease secretion protein	PA3405	7.48294	2.69746e-23	6.37798	1.99385e-18	5.85551	4.84285e-15	0.0706897	0.0131182	0.980093	0.0792951	7.08044	5.26484e-22
PA14_20050	hasF	putative outer membrane protein	PA3404	4.56738	2.41273e-27	4.1478	1.66574e-23	3.74259	1.48993e-18	0.144145	0.0862537	0.430692	0.233061	4.98793	3.53857e-33
PA14_20060		conserved hypothetical protein	PA3403a	0.670727	0.00559161	0.80213	0.00155421	1.12706	4.76166e-06	0.0716497	0.60302	0.285769	0.338283	1.69739	9.14674e-13
PA14_20070		putative membrane protein	PA3403	1.33624	6.96858e-06	1.091	0.000333294	0.584862	0.0540984	-0.0484748	0.682556	-0.118403	0.726445	1.39976	1.79751e-06
PA14_20140	fpr	ferredoxin--NADP+ reductase	PA3397	2.0434	4.76593e-10	1.4607	6.05854e-06	-0.818692	0.0130003	-0.00314754	0.951261	0.066024	0.871128	-0.57208	0.0767416
PA14_20150	nosL	putative nitrous oxide reductase protein	PA3396	1.62422	2.34178e-09	0.98092	0.000576437	0.809967	0.00263865	0.0426757	0.756113	0.228614	0.456613	0.936276	0.000399111
PA14_20170	nosY	nitrous-oxide reductase, nosY component	PA3395	1.16015	0.00365321	0.155847	0.716085	-0.272629	0.458803	-0.017181		-0.068143		-0.334864	0.366811
PA14_20270	rhlG	beta-ketoacyl reductase	PA3387	1.23661	1.01517e-05	0.751389	0.0114313	0.568238	0.0466866	0.00661309	0.976526	0.16037	0.619758	0.410805	0.158659
PA14_20280		conserved hypothetical protein	PA3386	1.14527	2.58606e-11	0.904956	2.03119e-07	0.493979	0.00526134	-0.0283229	0.888951	-0.23336	0.304716	0.457096	0.0094844
PA14_20460		hypothetical protein	PA3371	-0.207917	0.510349	0.529987	0.0685831	1.05373	0.000298207	0.0486181	0.716971	-0.0900875	0.783297	1.04483	0.000252931
PA14_20470		hypothetical protein	PA3370	0.111505	0.702267	0.932955	0.000160383	1.5304	6.31959e-10	0.0750821	0.58747	-0.0831665	0.779615	1.46103	1.81696e-09
PA14_20480		hypothetical protein	PA3369	-0.296666	0.394195	0.867901	0.00804757	1.13158	0.000748376	0.014068	0.928168	-0.0556862	0.876178	1.18039	0.000335279
PA14_20500		tRNA-Arg		1.00372	0.0609438	1.5863	0.00487634	-0.484572	0.251034	-0.0383032		-0.0750226		-0.617566	0.196728
PA14_20620		putative HlyD family secretion protein	PA3360	0.477017	0.0217263	1.17575	1.02272e-08	0.683144	0.00078693	-0.0515877	0.752597	-0.00689024	0.983399	0.56441	0.00613031
PA14_20640		putative membrane protein	PA3358	0.587533	0.00052007	1.1455	1.16834e-09	0.607602	0.000983472	0.229053	0.199235	0.113749	0.671669	0.510346	0.0064316
PA14_21280		putative membrane protein	PA3305	0.60093	0.0132578	1.16535	7.77879e-07	0.305343	0.246545	-0.0887668	0.509434	-0.421504	0.131121	0.462439	0.0626114
PA14_21290		putative membrane fusion protein	PA3304	0.227603	0.253925	1.30029	1.36235e-12	0.272926	0.194698	-0.029611	0.880942	-0.267762	0.264882	0.846398	3.8471e-06
PA14_21550		putative sigma-70 factor, ECF subfamily	PA3285	1.51554	3.6189e-21	1.37813	1.17272e-17	0.570033	0.000882411	0.0456327	0.814288	0.218596	0.323146	0.442911	0.0101913
PA14_21560		hypothetical protein		1.74809	3.82431e-21	1.58695	4.42526e-17	0.510646	0.011736	0.00645121	0.983005	0.154683	0.557823	0.497406	0.0128934
PA14_21570		conserved hypothetical protein	PA3284	6.88749	1.17694e-115	6.48539	7.03066e-104	1.61542	4.85457e-07	0.0269122	0.835826	1.34336	0.000133247	2.13961	7.40296e-12
PA14_21580		conserved hypothetical protein	PA3283	6.48404	5.44868e-168	6.05802	4.06255e-147	1.15964	5.96792e-06	0.0281219	0.852887	1.53835	2.17229e-09	1.23053	1.08895e-06
PA14_21590		conserved hypothetical protein	PA3282	6.03084	1.3843e-113	5.58571	2.00793e-104	0.442465	0.140524	0.00629902	0.975642	1.14816	0.000224104	0.708388	0.0155134
PA14_21600		putative membrane protein	PA3281	4.96603	9.32147e-95	4.4971	6.17668e-77	0.460556	0.106748	-0.0097672	0.959839	0.787163	0.0104119	0.630009	0.0236139
PA14_21610	oprO	pyrophosphate-specific outer membrane porin OprO precursor	PA3280	1.65424	4.71489e-20	1.173	2.94135e-10	-0.0829317	0.734539	-0.0723048	0.66371	-0.0682119	0.816442	-0.124644	0.604517
PA14_21660		conserved hypothetical protein	PA3275	0.0876531	0.758372	0.0608615	0.846306	0.672747	0.00857304	0.0709554	0.592442	0.21832	0.464512	1.13214	4.15745e-06
PA14_21670		conserved hypothetical protein	PA3274	0.029083	0.935592	-0.123095	0.718253	1.11558	0.000124022	0.0358573	0.804138	0.0250403	0.944103	1.53841	6.1726e-08
PA14_21680		conserved hypothetical protein	PA3273	-0.18552	0.596892	-0.832654	0.0152549	0.94409	0.00357003	0.052821	0.636859	0.0823797	0.820803	1.09898	0.000574906
PA14_21720		putative transcriptional regulator, AraC family	PA3269	1.31697	1.96878e-21	0.770974	1.80905e-07	0.477694	0.00102232	0.0320971	0.877584	0.146768	0.476856	0.827011	9.89896e-10
PA14_21760	capB	cold acclimation protein B	PA3266	3.4517	6.95659e-11	2.4495	2.02154e-06	-0.00584556	0.988946	-0.00519573	0.975642	-0.0414317	0.897151	0.0560431	0.911321
PA14_21790	rdgC	putative recombination associated protein RdgC	PA3263	1.0962	0.000531602	1.64126	2.11386e-07	-0.523039	0.107788	0.0107756	0.959102	0.473475	0.157904	-0.529424	0.0991356
PA14_21810		tRNA-Asp		1.84297	0.000526249	0.965815	0.0517142	-1.68898	0.00482832	-0.0363166		-0.104477		-1.97229	0.0020809
PA14_21830		conserved hypothetical protein		0.658184	0.00142252	0.10919	0.64225	1.00761	9.6734e-07	0.0317466	0.866996	-0.0142643	0.964125	0.894236	1.11102e-05
PA14_22050	htrB	putative lipid A biosynthesis lauroyl/myristoyl acyltransferase	PA3242	1.66259	3.46751e-12	1.49548	3.10708e-10	-0.496266	0.054967	-0.0769409	0.592442	0.00868411	0.983122	-0.672238	0.0077156
PA14_22180		hypothetical protein		1.7781	3.89076e-08	1.57391	6.03575e-06	0.334486	0.332193	-0.0239032		0.082501		0.449522	0.192637
PA14_22190		hypothetical protein		2.09752	1.28671e-18	1.75486	3.41548e-13	0.224166	0.420475	0.0310988	0.854626	0.351056	0.218391	0.576013	0.0213472
PA14_22260		hypothetical protein		1.3736	0.000372954	1.01797	0.0217901	0.489919	0.189161	0.0413285		1.0679		0.880661	0.0222373
PA14_22270		possible recombinase		1.48991	4.88129e-13	1.36118	2.94899e-11	0.249747	0.300109	-0.0322538	0.860498	0.283972	0.275796	0.311108	0.170661
PA14_22320		putative membrane protein	PA3237	1.70401	2.15131e-09	0.678564	0.0280104	0.951506	0.000305898	0.524199	0.0716124	-0.00272156		0.92176	0.000420146
PA14_22400		conserved hypothetical protein	PA3231	-0.664352	0.0601936	-0.600362	0.099779	0.745035	0.0333745	0.0288382	0.813979	-0.105729	0.752419	1.00042	0.00401933
PA14_22620	cyaB	CyaB	PA3217	1.35757	3.06081e-11	1.28704	3.69292e-10	0.0067038	0.988387	-0.0380116	0.828171	0.168394	0.54855	0.0135855	0.970834
PA14_22690	trkH	potassium uptake protein TrkH	PA3210	1.38817	4.66302e-07	1.30583	1.76455e-06	-0.174522	0.575554	-0.0256197	0.865201	0.101976	0.759025	-0.285549	0.339134
PA14_22800	yciB	putative intracellular septation protein	PA3201	1.62513	1.7355e-09	1.48429	3.09542e-08	-0.146985	0.63559	-0.0461294	0.75771	0.0814934	0.814067	-0.146326	0.647638
PA14_22860		putative transcriptional regulator	PA3197	1.3408	2.035e-07	1.02729	6.39885e-05	-0.250767	0.381895	-0.0528896	0.717583	0.0321542	0.927039	-0.358398	0.19541
PA14_22890	gapA	glyceraldehyde-3-phosphate dehydrogenase	PA3195	-2.14865	5.41469e-11	0.347647	0.307121	1.68475	4.66133e-07	0.114619	0.253589	0.0239334	0.94849	1.36336	3.08421e-05
PA14_23070	zwf	glucose-6-phosphate 1-dehydrogenase	PA3183	-1.84219	4.22536e-11	1.6951	1.11476e-09	1.49551	1.76678e-07	0.848718	0.00956585	0.322718	0.298474	1.21181	1.69572e-05
PA14_23080	pgl	6-phosphogluconolactonase	PA3182	-2.91655	1.40162e-23	1.1453	0.000110145	0.955479	0.00150571	0.469809	0.0886867	0.0465782	0.896245	0.695368	0.0193254
PA14_23190		putative transcriptional regulator	PA3174	1.13418	9.02242e-06	0.586507	0.0361319	0.244579	0.39363	0.0136518	0.942877	0.0858246	0.809501	0.242197	0.395961
PA14_23290	hisC2	histidinol-phosphate aminotransferase	PA3165	1.51593	2.45659e-07	1.98853	7.0257e-12	-0.0958443	0.772711	0.0337597	0.828778	0.352532	0.268924	-0.0902548	0.79684
PA14_23310		EPSP synthase/prephenate dehydrogenase		0.644391	0.00368804	1.1967	2.15723e-08	-0.288768	0.220984	0.0983838	0.49712	0.272934	0.31017	-0.316524	0.171293
PA14_23320	cmk	cytidylate kinase	PA3163	0.72297	9.95094e-05	1.16838	1.33743e-10	0.153422	0.496952	0.131141	0.398868	0.255161	0.286032	-0.00886678	0.973487
PA14_23330	rpsA	30S ribosomal protein S1	PA3162	0.89964	0.0209866	1.58982	4.3917e-05	-1.02852	0.00848637	0.0066203	0.972378	0.198381	0.547537	-0.993879	0.0101601
PA14_23390	orfE	putative polysaccharide biosynthesis protein		0.83722	0.00149548	1.00505	0.000132347	0.38789	0.169143	0.310938	0.138113	0.66841	0.027614	0.890458	0.000726867
PA14_23400		hypothetical protein		1.15955	7.70505e-06	0.874767	0.000721221	0.703955	0.00854392	0.334557	0.130197	0.492753	0.101368	1.14777	1.08886e-05
PA14_23460	orfN	putative group 4 glycosyl transferase		1.27767	1.22586e-05	1.21265	2.67584e-05	0.18196	0.57499	0.0768988	0.590422	0.445115	0.159403	0.735243	0.0116137
PA14_23850	trpF	phosphoribosyl anthranilate isomerase	PA3113	1.63536	1.12598e-25	1.29733	5.6878e-17	0.102607	0.615183	-0.116415	0.462273	0.0113212	0.973392	-0.063153	0.757709
PA14_23900	cvpA	putative colicin V production protein	PA3109	1.46538	7.49863e-10	1.40743	3.06146e-09	0.0229515	0.943126	-0.0974938	0.443332	-0.123843	0.699971	-0.0082068	0.977861
PA14_23950		putative short-chain dehydrogenase	PA3106	0.36825	0.00199702	1.06748	2.88622e-20	0.0500633	0.756286	0.075125	0.655734	0.0667139	0.740668	0.0320715	0.839666
PA14_24140		putative transcriptional regulator, AraC family	PA3094	2.97502	4.43491e-52	2.61923	4.31232e-41	2.74833	4.565e-44	0.126584	0.40746	0.261321	0.287261	2.74305	2.15932e-45
PA14_24245		hypothetical protein	PA3085	0.859516	4.54824e-10	1.28577	5.45142e-20	-0.178182	0.303255	-0.0392881	0.838088	0.179019	0.371606	-0.0144018	0.945602
PA14_24360		hypothetical protein		2.60305	5.85539e-06	2.5498	6.43928e-06	0.331062	0.415436	0.00622784	0.959102	0.215874	0.460736	0.954979	0.0517551
PA14_24620		hypothetical protein	PA3052	0.997422	1.42717e-08	1.27188	2.06537e-13	-0.0594445	0.80464	-0.0812804	0.619108	0.103503	0.710112	0.124344	0.569653
PA14_24840		putative transcriptional regulator	PA3034	1.1152	3.7007e-19	1.09217	2.0193e-16	-0.103819	0.540467	-0.213325	0.185174	-0.106106	0.601145	-0.318251	0.0312064
PA14_24870		tRNA-Pro		1.49233	0.0208042	2.4227	0.000547213	0.0596592	0.877786	0.00561711		-0.0717678		0.0318519	0.946003
PA14_25100		conserved hypothetical protein	PA3012	1.44335	1.81548e-13	1.07544	1.40018e-07	0.141653	0.565598	-0.0424061	0.813456	0.0140284	0.979799	0.355849	0.102771
PA14_25140		conserved hypothetical protein	PA3009	2.04567	4.83821e-11	1.54513	3.34492e-07	-0.280907	0.384061	-0.54708	0.0824555	-0.185846	0.56442	-0.158795	0.650811
PA14_25270	aroP1	aromatic amino acid transport protein AroP1	PA3000	0.997919	2.25391e-07	1.21276	1.84774e-10	-0.212866	0.3478	-0.0593988	0.77183	-0.0275406	0.925119	-0.0581418	0.822674
PA14_25430	lolC	putative lipoprotein releasing system, permease protein	PA2988	1.22814	2.1482e-06	1.10909	1.6873e-05	-0.403551	0.14723	-0.064502	0.63256	0.0352986	0.921955	-0.315809	0.260364
PA14_25470		conserved hypothetical protein	PA2985	1.22774	5.32697e-09	1.0444	3.4726e-06	0.0912983	0.741285	-0.0368758	0.825061	0.185206	0.509237	0.185829	0.47042
PA14_25540	ptpA	phosphotyrosine protein phosphatase	PA2978	1.14928	9.89601e-08	0.917899	2.21657e-05	0.0378923	0.892381	-0.0247733	0.894347	-0.0189115	0.953968	0.00094425	0.994569
PA14_25550	murB	UDP-N-acetylpyruvoylglucosamine reductase	PA2977	1.23981	1.04825e-09	1.09846	5.46311e-08	-0.17079	0.486406	-0.0150576	0.951261	0.0760968	0.804	-0.189519	0.428822
PA14_25560	rne	ribonuclease E	PA2976	1.02281	0.00139407	0.803172	0.0114096	-0.178137	0.601163	-0.0254292	0.85607	0.12743	0.71228	-0.0894026	0.808692
PA14_25580	rluC	ribosomal large subunit pseudouridine synthase C	PA2975	1.23255	6.5295e-23	1.15555	9.1017e-21	-0.360906	0.00955168	-0.392924	0.00956585	-0.00920509	0.984392	-0.0439617	0.818347
PA14_25590		putative hydrolase	PA2974	1.09562	5.4642e-22	1.16789	6.12699e-25	-0.281894	0.0301091	-0.183844	0.187267	0.131017	0.444527	0.014768	0.931898
PA14_25600	sppA	putative peptidase	PA2973	0.908523	9.2507e-14	1.20541	1.07776e-23	-0.234257	0.0967722	0.0309697	0.887594	0.459529	0.0013351	0.102295	0.496291
PA14_25620		conserved hypothetical protein	PA2971	1.13356	0.000133015	0.68892	0.0202255	-0.337983	0.279269	-0.0672886	0.549519	-0.203493	0.52226	-0.394012	0.196948
PA14_25640	plsX	fatty acid/phospholipid synthesis protein	PA2969	1.24356	4.48424e-06	0.709037	0.00938772	-0.748234	0.00768718	-0.0542256	0.695573	-0.160481	0.597815	-0.737343	0.00748425
PA14_25670	acpP	acyl carrier protein	PA2966	0.579032	0.0618602	1.017	0.000821376	-0.605601	0.0518016	0.04946	0.688807	0.597283	0.0782996	-0.543482	0.0816519
PA14_25770	pilZ	type 4 fimbrial biogenesis protein PilZ	PA2960	1.24908	3.27337e-09	0.992344	2.65395e-06	-0.332741	0.159752	-0.123937	0.398868	0.102852	0.72845	-0.0238274	0.936571
PA14_25780	ycfH	putative deoxyribonuclease, TatD family	PA2959	1.31774	7.12355e-12	1.15639	2.5942e-09	-0.109575	0.651458	-0.0527316	0.763026	0.116366	0.6816	-0.0481675	0.852742
PA14_25910		putative lipase	PA2949	1.39144	1.06882e-07	0.585694	0.0312693	-0.124234	0.679607	-0.0340672	0.805802	-0.0773556	0.824147	-0.227512	0.445657
PA14_25930		putative cobalamin biosynthesis protein	PA2947	1.0943	1.83108e-05	0.223809	0.447081	-0.42126	0.129713	-0.0351301	0.811404	0.187432	0.540852	-0.620691	0.0217364
PA14_25980	aroF	phospho-2-dehydro-3-deoxyheptonate aldolase	PA2943	1.65076	1.19309e-26	1.54459	1.64845e-23	0.689216	2.1515e-05	-0.0325578	0.884846	-0.167379	0.455426	2.00521	3.18107e-40
PA14_26340		putative membrane protein	PA2916	0.996696	0.00360087	2.22791	5.79581e-12	-0.129134	0.71026	-0.0323512		0.122441		0.143773	0.707335
PA14_26360	btuC	putative permease of ABC transporter	PA2914	0.165753	0.311912	1.0401	3.69391e-12	0.626041	6.10814e-05	-0.0328669	0.867074	-0.300243	0.12651	0.419194	0.0089654
PA14_26390		putative iron transport system substrate-binding protein	PA2913	1.99261	5.4366e-12	3.99823	2.06951e-44	0.319432	0.306272	0.00935785	0.965218	1.4189	8.39005e-06	0.132113	0.69543
PA14_26400		putative ATP-binding component of ABC transporter	PA2912	2.07701	1.70798e-12	4.67613	2.52759e-56	0.213728	0.516329	0.0294726	0.828852	2.20332	1.16033e-12	0.0599624	0.867725
PA14_26420		putative TonB-dependent receptor	PA2911	1.84781	6.58075e-10	4.40476	1.94578e-50	-0.128865	0.704677	0.0606516	0.602346	2.3134	4.36371e-14	-0.270227	0.400336
PA14_26450	yebN	putative membrane protein	PA2910	0.962937	9.20113e-06	1.37993	1.20047e-10	0.417447	0.0597966	-0.0754833	0.580426	0.158778		-0.0818165	0.770779
PA14_27370	deaD	putative ATP-dependent RNA helicase, DEAD box family	PA2840	2.16636	7.72783e-05	1.03231	0.0404005	-1.08265	0.0289963	-0.0839073	0.0776994	-0.495299	0.180434	-1.19937	0.0166101
PA14_27590		conserved hypothetical protein	PA2820	1.83004	2.35829e-24	1.52452	2.05134e-17	0.19053	0.381299	-0.0867382	0.579194	0.114262	0.677936	0.245755	0.234081
PA14_27630	rebB1	putative protein associated with synthesis and assembly of refractile inclusion bodies		1.32403	1.17383e-09	1.2018	2.24635e-07	1.36505	3.92036e-10	-0.0011884	0.992865	-0.0807944	0.803146	1.51255	2.01636e-12
PA14_27640	rebB2	putative protein associated with synthesis and assembly of refractile inclusion bodies		1.62846	1.13499e-08	1.33011	3.39221e-06	1.39963	1.18738e-06	-0.0270623	0.843826	-0.273	0.383707	1.55728	3.26147e-08
PA14_27980	yjbN	putative TIM-barrel protein	PA2795	1.43155	1.19855e-06	1.21577	3.20137e-05	-0.465491	0.126155	-0.062146	0.604616	-0.0190266	0.958951	-0.635882	0.0326889
PA14_28040		conserved hypothetical protein	PA2789	0.966191	3.99274e-06	1.37267	1.86603e-10	0.0458966	0.871894	-0.0116753	0.966246	-0.0575035	0.858225	0.084425	0.768069
PA14_28070		conserved hypothetical protein	PA2786	1.5924	6.64419e-05	1.81442	4.27425e-06	-0.406427	0.284306	-0.0273737	0.789094	-0.131563		-0.207318	0.606359
PA14_28360		hypothetical protein		1.73075	0.000178992	-0.11862	0.803935	0.541277	0.18117	-0.00122849	0.98642	-0.106478	0.740668	0.340182	0.410506
PA14_28380		conserved hypothetical protein	PA2762	1.55308	4.07212e-11	1.68785	6.43407e-13	0.17824	0.517525	-0.0695916	0.59594	-0.0758026	0.820803	0.174501	0.528612
PA14_28390		conserved hypothetical protein	PA2761	4.62851	5.82277e-16	3.78173	1.18833e-11	0.864941	0.0684139	-0.00568831	0.966694	0.104184	0.730543	0.950348	0.0489923
PA14_28440		hypothetical protein	PA2756	1.80539	2.94021e-14	1.40152	2.3865e-09	0.297433	0.258028	-0.0246091	0.896908	0.0293166	0.934734	0.397929	0.113513
PA14_28470		hypothetical protein	PA2754a	0.490665	0.0471495	1.33069	3.07162e-08	0.556229	0.0266277	0.0141786	0.939589	-0.0728959	0.827737	0.981121	4.28684e-05
PA14_28580		conserved hypothetical protein		0.88186	2.40999e-05	1.27865	1.05317e-08	-0.106666	0.687174	-0.0278316	0.86973	0.0271792	0.92963	0.826082	9.44512e-05
PA14_28600		conserved hypothetical protein	PA2747	0.58112	0.0143849	1.13056	5.41429e-07	1.00648	1.61944e-05	-0.043788	0.787305	-0.296364	0.29291	0.967787	2.74481e-05
PA14_28660	infC	translation initiation factor IF-3	PA2743	1.07824	1.58857e-08	1.16305	6.5046e-10	-0.249116	0.261263	-0.0880189	0.577778	0.0271817	0.927039	0.0317348	0.907894
PA14_28670	rpmI	50S ribosomal protein L35	PA2742	1.05391	1.31515e-06	1.32325	6.44412e-10	-0.0459791	0.875032	-0.0416912	0.811404	0.178506	0.52561	0.280619	0.248354
PA14_28680	rplT	50S ribosomal protein L20	PA2741	1.25172	2.78439e-11	1.4752	1.44876e-15	0.101036	0.689924	-0.0488745	0.787835	0.0575525	0.857818	0.241696	0.260932
PA14_28690	pheS	phenylalanyl-tRNA synthetase, alpha-subunit	PA2740	0.488916	0.0843524	1.46845	5.37365e-08	-0.627182	0.0259158	0.0302601	0.891724	0.349292	0.262418	-0.277623	0.34629
PA14_28710	pheT	phenylalanyl-tRNA synthetase, beta subunit	PA2739	0.358552	0.0403551	1.09031	2.58704e-11	-0.00996526	0.975401	0.107538	0.507557	0.1685	0.479299	0.0103404	0.970732
PA14_28750		hypothetical protein		1.13893	4.56958e-09	0.786031	9.65885e-05	0.200572	0.381252	-0.0488916	0.77888	-0.0372078	0.903376	0.119125	0.620499
PA14_28970		hypothetical protein		4.77331	9.43289e-21	3.35291	1.52558e-11	2.87691	1.89926e-08	0.1247	0.0414336	1.41186	0.0116835	3.8559	1.5245e-14
PA14_28980		Possible Fe2+-dicitrate sensor		5.17232	1.76399e-17	4.06287	7.57857e-12	4.33118	1.52215e-12	0.121514	0.00528317	1.78088	0.00801536	4.96147	1.40697e-16
PA14_29300		putative transcriptional regulator	PA2692	1.50522	3.08417e-21	0.668783	0.00013856	1.05245	6.26476e-11	0.0733273	0.67008	0.204912	0.356896	0.876494	5.37964e-08
PA14_29320		putative NADH dehydrogenase, FAD-containing subunit	PA2691	1.84051	0.00580683	-0.103082	0.869185	3.57586	3.55264e-06	0.0153667	0.828975	-0.00228307	0.996502	2.85929	0.000106872
PA14_29360	pfeS	two-component sensor PfeS	PA2687	3.3937	4.94289e-22	2.52416	2.72915e-13	1.40654	6.93077e-05	0.666435	0.0668841	0.896735	0.0229791	1.86898	8.12807e-08
PA14_29375				3.39872	1.34499e-20	2.26122	2.94012e-10	1.14677	0.00163268	0.642333	0.0746461	1.03926	0.0117075	1.89717	1.65116e-07
PA14_29590		putative transcriptional regulator	PA2667	0.120906	0.712243	1.39215	5.90971e-07	-0.858462	0.00299139	0.142665	0.265042	0.660196	0.0392045	-0.323534	0.290625
PA14_29600	ptpS	putative 6-pyruvoyl-tetrahydropterin synthase	PA2666	1.66354	5.48176e-06	1.14737	0.00151123	-0.485057	0.176275	-0.0424308	0.684567	0.0537522	0.886927	-0.195167	0.606725
PA14_29820		putative exported protein	PA2651	1.14171	8.9392e-06	1.53353	1.60813e-09	-0.12624	0.678806	0.0250205	0.870201	0.260879	0.379933	0.0359266	0.91732
PA14_30150	trmU	tRNA (5-methylaminomethyl-2-thiouridylate)-methyltransferase	PA2626	1.22678	5.31409e-09	1.32044	1.99099e-10	-0.527244	0.0184754	-0.112676	0.451684	0.032226	0.921684	-0.721164	0.000811436
PA14_30160	mutT	putative NUDIX hydrolase	PA2625	0.875652	0.000464619	1.08808	1.21278e-05	0.0711803	0.817568	0.0210838	0.918086	0.0335704	0.919665	-0.0116497	0.97786
PA14_30180	idh	monomeric isocitrate dehydrogenase	PA2624	1.50905	3.96626e-09	1.97311	4.91964e-15	-0.246728	0.383488	-0.00830831	0.97342	0.303355	0.305649	-0.140858	0.63971
PA14_30370		putative desulfoviridin gamma subunit	PA2608	1.44844	7.99256e-12	1.3472	3.01828e-10	0.27269	0.263948	-0.0138626	0.955062	-0.136967	0.651026	0.512113	0.0218927
PA14_30380		putative DsrH family protein	PA2607	1.03256	2.29325e-08	0.987015	2.29311e-07	0.094597	0.694246	-0.0251079	0.897492	-0.16634	0.520733	0.284591	0.173525
PA14_30460		putative flavin-dependent oxidoreductase	PA2600	0.0444788	0.879052	1.65127	2.08664e-12	0.00251758	0.992883	0.0522581	0.728543	-0.0633344	0.850739	-0.15776	0.582665
PA14_30490		putative lavin-dependent oxidoreductase	PA2598	-0.721174	0.0013841	1.20436	3.79499e-08	-0.282433	0.260324	0.0840978	0.560294	0.107168	0.723278	-0.29978	0.224992
PA14_30550	ssuA	putative periplasmic aliphatic sulfonate-binding protein	PA2594	-0.0805564	0.805273	1.26095	9.05011e-06	-0.272362	0.377201	-0.0151209	0.928168	-0.154741	0.635171	-0.158409	0.626033
PA14_30600		putative permease	PA2589	-0.430151	0.0223596	-0.398094	0.0494218	1.15322	4.45285e-11	-0.0103535	0.972106	-0.262101	0.260772	1.05136	1.21375e-09
PA14_30620		putative transcriptional regulator, AraC family	PA2588	-0.726964	1.3538e-06	-0.794207	1.57021e-07	1.03983	2.88611e-12	0.0102245	0.972726	-0.113837	0.61838	0.82988	2.15315e-08
PA14_30670	pgsA	CDP-diacylglycerol--glycerol-3-phosphate 3-phosphatidyltransferase	PA2584	1.08462	4.62847e-06	1.19586	4.23036e-07	-0.456965	0.0738765	-0.0341085	0.845142	0.0683443	0.844963	-0.377858	0.141683
PA14_30720		tRNA-Cys		3.12734	7.1498e-06	1.45099	0.0230191	0.275863	0.493672	0.00360437		0.0488957		0.126112	0.779961
PA14_31200		conserved hypothetical protein		1.21902	3.3542e-06	1.07248	0.000163566	0.0175034	0.959504	-0.0419606	0.744791	0.0355193		0.373334	0.190847
PA14_31230		hypothetical protein		1.13679	0.00363799	0.41154	0.314228	0.179044	0.623423	-0.0178372		-0.0627783		0.0370766	0.934107
PA14_31450		hypothetical protein		0.63333	0.000141752	0.270433	0.164583	1.09461	1.28615e-11	-0.0233659	0.9136	-0.308523	0.1516	0.611542	0.000274255
PA14_31460		putative transport protein	PA2558	1.49785	4.41179e-12	1.15846	1.1144e-07	0.062015	0.825131	-0.270168	0.168975	-0.107722	0.720279	-0.00340692	0.990063
PA14_31500		putative acyl-coenzyme A synthetases/AMP-(fatty) acid ligases	PA2555	0.333446	0.550512	1.81347	0.00188594	1.39628	0.013235	0.0520957	0.174486	-0.162613	0.558053	1.17765	0.0273365
PA14_31580		putative acyl-CoA dehydrogenase	PA2550	-0.198609	0.70673	0.331637	0.507639	1.74766	0.000983443	0.056532	0.293149	0.183089	0.543302	1.05802	0.0263113
PA14_31820	hisC	putative aminotransferase	PA2531	3.56647	1.22056e-26	2.83496	5.7644e-18	3.18587	1.09147e-21	0.598679	0.0766422	0.271017	0.403085	2.93057	3.70463e-19
PA14_31930		hypothetical protein		-0.324186	0.305234	0.971746	0.003939	1.0473	0.000356049	0.0755038		0.292088		0.499906	0.107482
PA14_31950	cztS	putative heavy metal sensor histidine kinase	PA2524	0.0896812	0.638643	0.19515	0.316003	1.07892	7.16898e-12	0.124942	0.434568	-0.281088	0.186611	0.342158	0.0489673
PA14_31960	czrR	putative DNA-binding heavy metal response regulator	PA2523	-0.310496	0.129124	-0.565842	0.024057	1.60144	1.22075e-19	0.346034	0.0931741	-0.570304	0.0147386	0.305159	0.14134
PA14_32380	oprN	multidrug efflux outer membrane protein OprN precursor	PA2495	1.58916	2.15637e-12	1.7452	2.11102e-13	1.64139	2.17595e-12	0.110511	0.399913	0.198529	0.502014	1.45779	3.25515e-10
PA14_32390	mexF	RND multidrug efflux transporter MexF	PA2494	1.36813	1.02186e-11	1.08857	1.0357e-07	1.22241	2.50031e-09	0.0468579	0.796789	-0.0564811	0.863951	1.14746	1.32464e-08
PA14_32400	mexE	RND multidrug efflux membrane fusion protein MexE precursor	PA2493	1.59496	1.62444e-09	1.34102	2.31783e-06	1.39395	6.31535e-07	0.0548001	0.66371	0.0666312	0.850739	1.29727	2.5564e-06
PA14_32450		putative transcriptional regulator, AraC family	PA2489	0.85509	7.23577e-07	1.06543	3.60787e-09	0.294326	0.14019	-0.0149634	0.955062	0.247561	0.274498	0.213995	0.300755
PA14_32470		hypothetical protein	PA2487	0.366936	0.217968	0.395838	0.240322	0.237025	0.460902	0.0368142	0.781182	0.0658146	0.853447	1.10807	0.000143016
PA14_32480		hypothetical protein	PA2486	0.106547	0.778581	0.436901	0.216189	0.413579	0.224144	0.0632017	0.52064	0.258245	0.438076	1.20884	0.000369195
PA14_32520		putative flavin-dependent oxidoreductase	PA2483	0.881859	8.08652e-05	0.922638	3.62591e-05	1.79777	7.00072e-16	0.0497224	0.766554	0.0352484	0.914205	1.7284	2.54018e-15
PA14_32710		probable sigma-70 factor, ECF subfamily	PA2468	3.48308	9.27116e-27	2.01821	2.73083e-10	1.57159	1.77401e-06	0.739401	0.0413198	0.740949	0.0404545	1.9064	3.36363e-09
PA14_32720		probable transmembrane sensor	PA2467	3.46635	1.76043e-24	2.2605	1.17947e-11	1.4784	1.48525e-05	0.720884	0.0496198	0.904171	0.0181559	1.77724	1.15076e-07
PA14_32740	optS	probable TonB-dependent receptor	PA2466	2.15399	5.19385e-16	2.03995	6.57081e-15	1.26258	2.8702e-06	0.752308	0.014012	0.820342	0.0077937	1.46342	2.97365e-08
PA14_32750		hypothetical protein	PA2465	0.926379	0.000360058	1.08699	4.95083e-05	0.48227	0.0629272	0.0329597	0.825061	0.196162		0.460849	0.078625
PA14_32770		hypothetical protein	PA2464	0.464555	0.14957	1.11881	0.000404765	-0.258014	0.433977	0.0275391	0.828778	0.074529	0.833777	-0.357149	0.279107
PA14_32780		hypothetical protein	PA2463	1.27546	5.22422e-08	1.27718	3.84492e-08	-0.105862	0.713581	0.000385178	0.998408	0.163158	0.579878	-0.340603	0.181175
PA14_32820		hypothetical protein		1.77128	9.25911e-06	0.737147	0.0676591	0.0428097	0.916005	0.0087909	0.949171	0.130467	0.700112	0.170155	0.675082
PA14_32905		hypothetical protein		6.94928	9.73237e-19	6.5672	2.37125e-17	6.67884	5.65869e-17	0.0810027	3.64128e-05	2.79688	0.00129206	6.86573	1.69426e-18
PA14_32930		hypothetical protein	PA2450	3.86436	2.93553e-31	4.08497	1.96433e-35	3.99234	1.75016e-32	1.33026	0.000933932	0.744863	0.0444737	4.14405	3.36972e-36
PA14_33050		hypothetical protein	PA2441	1.35358	9.16375e-18	0.550878	0.000915329	1.44787	1.14482e-20	0.23617	0.168123	0.268155	0.195013	1.30458	1.96569e-17
PA14_33060		hypothetical protein	PA2440	2.61933	2.96996e-12	1.42997	0.000127498	1.04612	0.00462729	0.0216988	0.860498	0.358107	0.298474	1.45101	8.17282e-05
PA14_33070		hypothetical protein	PA2439	2.66132	8.48131e-26	2.09269	6.71678e-17	0.156782	0.596306	-0.0323939	0.838088	1.60535	7.59275e-10	1.12558	8.66688e-06
PA14_33080		hypothetical protein	PA2438	2.12016	1.17622e-54	2.2821	1.34483e-62	0.443677	0.00382335	0.0189837	0.924351	2.01287	3.69437e-51	1.86573	1.98223e-43
PA14_33110		hypothetical protein	PA2437	2.55422	9.22784e-67	2.70952	4.77488e-76	0.668313	3.41513e-05	0.0308712	0.8792	1.99898	1.39499e-43	2.18763	1.18442e-51
PA14_33130		probable cation-transporting P-type ATPase	PA2435	1.6463	1.29352e-51	1.67643	2.09235e-54	0.60715	9.31562e-08	-0.086283	0.585061	0.959221	1.7202e-18	1.3736	6.72097e-38
PA14_33150		hypothetical protein	PA2434	1.23	3.98378e-24	1.33165	1.44931e-27	0.693572	3.19412e-08	0.0486351	0.800004	1.05083	2.65767e-18	1.60119	2.21127e-42
PA14_33170		putative transcriptional regulator	PA2432	0.709251	4.57973e-07	1.31757	5.61178e-19	0.191328	0.276658	-0.0522224	0.783056	0.460279	0.00801536	0.597933	5.02659e-05
PA14_33240		hypothetical protein	PA2428	0.757285	5.32691e-05	1.11573	4.74706e-08	0.778979	4.46546e-05	0.198829	0.243826	0.0503962	0.870179	0.756651	7.30177e-05
PA14_33250		hypothetical protein	PA2427	8.23293	1.6369e-22	6.37766	3.46924e-15	5.65419	1.17967e-11	0.055498	0.0170477	2.19024	0.0118437	5.5699	9.59368e-12
PA14_33260	pvdS	sigma factor PvdS	PA2426	6.46365	6.87722e-11	3.80988	4.11837e-05	2.40718	0.00526134	0.037436	0.0436445	3.17501	0.00344074	2.79584	0.00180717
PA14_33270	pvdG	PvdG	PA2425	10.5235	1.42149e-22	9.25076	1.3643e-19	7.5721	5.11284e-13	0.0432266	0.00115122	3.77879	0.000806929	7.37516	7.31433e-13
PA14_33280	pvdL	PvdL	PA2424	8.2565	1.17909e-12	7.96453	3.51618e-12	7.81909	4.12703e-11	0.0318269	0.00422413	0.275269	0.0147386	7.92302	9.02955e-12
PA14_33360		hypothetical protein		1.38455	1.51218e-07	2.07888	3.61272e-16	0.236672	0.415615	-0.198852	0.185174	0.0234986	0.950999	0.750606	0.00408064
PA14_33450	treA	periplasmic trehalase precursor	PA2416	-0.283469	0.16233	-0.35746	0.0802781	1.08442	1.21024e-08	0.0409697	0.839736	-0.0522234	0.862082	1.09878	3.88427e-09
PA14_33460		putative membrane protein	PA2415	0.462726	0.0288458	0.359009	0.119077	1.08697	1.95879e-07	0.00144637	0.998408	0.0433497	0.895753	1.37514	1.15391e-11
PA14_33480	sndH	L-sorbosone dehydrogenase	PA2414	0.187869	0.541557	-0.572776	0.0425325	1.18775	2.1515e-05	0.0170722	0.917022	0.0177397	0.973392	1.35185	7.62957e-07
PA14_33500	pvdH	L-2,4-diaminobutyrate:2-ketoglutarate 4-aminotransferase, PvdH	PA2413	7.37695	1.8786e-35	7.11689	3.53085e-34	6.54881	7.25425e-28	2.83996	5.06368e-05	2.18458	0.000869448	6.34807	3.13433e-27
PA14_33510		putative MbtH-like protein	PA2412	7.90396	6.43092e-22	7.86932	2.2991e-22	6.9576	5.22404e-17	0.0751027	7.74599e-05	3.46508	0.000123163	6.83235	5.20379e-17
PA14_33520		putative thioesterase	PA2411	8.59448	2.22182e-22	8.00081	3.18032e-20	6.87198	1.2859e-14	0.0600949	0.000171087	3.40902	0.000406616	6.82058	6.33961e-15
PA14_33530		putative ABC transporter, periplasmic substrate-binding protein	PA2410	4.83069	2.8981e-16	5.09508	2.56749e-18	4.60548	1.63802e-14	2.54554	0.00027547	2.03678	0.00200956	4.62861	3.68292e-15
PA14_33540		putative permease of ABC transporter	PA2409	5.68094	1.13986e-16	5.98585	1.08325e-18	4.95035	1.21256e-12	0.0980503	0.00186092	1.96898	0.00934508	4.96167	3.80112e-13
PA14_33550		putative ATP-binding component of ABC transporter	PA2408	5.64243	1.92562e-16	5.81881	8.48402e-18	4.61772	3.32631e-11	0.0999137	0.00115122	1.8388	0.0131633	4.58737	1.75362e-11
PA14_33560		putative adhesion protein	PA2407	5.55991	7.01643e-16	5.97457	1.59154e-18	3.89738	2.32663e-08	0.0880427	0.00431719	1.96655	0.00953779	4.09872	2.03246e-09
PA14_33570		conserved hypothetical protein	PA2406	5.0714	9.12418e-24	5.4334	1.0715e-27	4.17249	3.33766e-16	1.87409	0.00183974	1.18066	0.0288769	4.27745	1.53076e-17
PA14_33580		conserved hypothetical protein	PA2405	4.93978	5.8396e-17	5.43178	1.43765e-20	4.78703	1.50606e-15	2.64055	0.000171087	1.8835	0.00441303	4.78129	4.55223e-16
PA14_33590		conserved hypothetical protein	PA2404	5.03223	5.34477e-15	5.58364	2.23544e-18	4.58993	2.55017e-12	0.124795	0.00105691	2.02435	0.00490335	4.65097	5.022e-13
PA14_33600		putative iron-regulated membrane protein	PA2403	5.28465	1.69821e-19	5.49505	1.57178e-21	3.47187	4.85697e-09	0.102171	0.0234085	1.45189	0.020365	3.51687	1.3471e-09
PA14_33610		probable non-ribosomal peptide synthetase	PA2402	7.52831	4.23558e-25	8.04106	3.59056e-29	7.11221	4.24971e-22	3.889	8.33275e-06	3.25969	4.28133e-05	7.10658	7.46401e-23
PA14_33630	pvdJ	PvdJ	PA2400	7.00834	2.25694e-24	7.60937	3.35413e-29	6.84942	7.40586e-23	0.126568	2.28749e-05	3.11545	3.52897e-05	6.84178	1.26406e-23
PA14_33650	pvdD	pyoverdine synthetase D	PA2399	6.81033	1.40908e-25	6.99607	1.23334e-27	6.59583	1.31021e-23	3.11739	5.06368e-05	2.64165	0.000234272	6.62225	1.21823e-24
PA14_33680	fpvA	ferripyoverdine receptor	PA2398	6.1782	4.97337e-23	5.85108	2.38994e-21	4.73056	8.38692e-14	0.129932	0.00138062	2.31575	0.000806929	5.0233	6.34115e-16
PA14_33690	pvdE	pyoverdine biosynthesis protein PvdE	PA2397	5.61524	1.32336e-37	5.09904	3.33405e-32	2.8843	8.25378e-11	0.130843	0.0886867	0.978209	0.0368496	2.95014	1.22693e-11
PA14_33700	pvdF	pyoverdine synthetase F	PA2396	7.06928	3.50128e-21	6.45505	2.30692e-18	4.37377	7.46609e-09	0.0775394	0.00200176	2.97577	0.000304383	4.75012	1.53447e-10
PA14_33710	pvdO	PvdO	PA2395	9.29351	7.54486e-24	8.82259	1.995e-22	6.68209	6.67456e-13	0.0551402	0.000214077	3.96673	7.6439e-05	7.04975	1.03504e-14
PA14_33720	pvdN	PvdN	PA2394	8.60664	3.05488e-22	8.25597	3.49218e-21	6.25531	2.96998e-12	0.0590222	0.000253669	3.75229	0.00010729	6.47084	1.81548e-13
PA14_33730		putative dipeptidase precursor	PA2393	8.64031	6.63188e-22	8.34529	3.60692e-21	5.31093	4.32324e-09	0.0561368	0.00078444	3.59568	0.000245853	5.21358	3.89974e-09
PA14_33740	pvdP	PvdP	PA2392	8.41887	1.24139e-25	7.80005	6.29575e-23	5.7867	1.06554e-12	0.0698881	0.00098704	2.95297	0.000806929	5.71284	7.31433e-13
PA14_33750	opmQ	putative outer membrane protein precursor	PA2391	6.34234	6.84142e-25	6.47984	9.63426e-27	4.96681	1.44595e-15	0.125262	0.00328879	1.81974	0.00768896	5.1649	2.72172e-17
PA14_33760		putative ATP-binding/permease fusion ABC transporter	PA2390	6.16757	6.51492e-39	5.8384	2.28926e-36	4.03311	2.60532e-17	1.45098	0.00852916	1.20149	0.0197896	4.10699	1.49281e-18
PA14_33770		putative ABC export system, membrane fusion protein	PA2389	6.36929	6.54568e-28	6.31226	2.41033e-28	3.68621	3.46013e-10	0.0875975	0.0566998	1.2942	0.0317152	3.70846	1.13453e-10
PA14_33800		putative sigma-70 factor, ECF subfamily	PA2387	2.31537	1.18905e-44	1.93469	3.84108e-32	0.40177	0.0286798	-0.0537876	0.76737	-0.0686375	0.803778	0.408168	0.0233488
PA14_33810	pvdA	L-ornithine N5-oxygenase	PA2386	8.92227	3.20181e-20	8.17537	1.05224e-17	6.16309	2.95435e-10	0.0493668	0.000134765	4.20496	6.84621e-05	5.94816	5.4903e-10
PA14_33820	pvdQ	penicillin acylase-related protein	PA2385	8.1332	3.50128e-21	7.25538	1.07838e-17	6.89029	2.62132e-15	0.0650428	4.81554e-05	3.62282	0.000122824	6.76173	2.5199e-15
PA14_33830		conserved hypothetical protein	PA2384	7.81676	5.88834e-23	6.66237	7.02679e-18	6.54635	1.99863e-16	0.0750906	0.000587515	2.33099	0.0068986	6.43658	1.58315e-16
PA14_33840		putative transcriptional regulator	PA2383	3.81436	1.09447e-52	3.40347	1.46349e-43	3.2342	3.85852e-38	0.43664	0.0916476	0.192385	0.532745	3.23902	1.46109e-39
PA14_33910		putative ABC-type transport protein, periplasmic component	PA2377	5.1944	2.26578e-153	4.82354	1.40267e-131	4.89712	1.44206e-132	0.388663	0.0888956	0.0254987	0.937415	5.47426	2.56012e-171
PA14_34150	sfnR	putative sigma54-dependent transcriptional regulator	PA2359	0.936443	0.0345772	3.36632	2.72068e-13	0.00440353	0.992883	-0.031076	0.720635	-0.322006	0.34105	0.0231816	0.960004
PA14_34170		hypothetical protein	PA2358	4.55519	2.11864e-11	3.89048	3.08373e-09	0.296198	0.464466	-0.0180186	0.763026	-0.00771373	0.983399	0.606945	0.194055
PA14_34180	msuE	NADH-dependent FMN reductase	PA2357	1.06515	0.00898973	0.65403	0.143536	0.219723	0.571522	-0.0265656		-0.127867		0.179861	0.668898
PA14_34190	msuD	FMNH2-dependent methanesulfonate sulfonatase	PA2356	1.13559	0.0021731	1.45228	0.000164597	0.264042	0.480509	0.0234307		0.0293058		0.309192	0.417181
PA14_34200	msuC	putative FMNH2-dependent monooxygenase	PA2355	0.759966	0.000508096	1.04734	3.9287e-05	0.635657	0.00681314	-0.000319111	0.998161	0.113825		0.512732	0.0343504
PA14_34340	mtlZ	fructokinase	PA2344	0.404693	0.0684675	-0.0668906	0.795511	1.22606	6.34693e-09	0.0109702	0.966694	-0.216213	0.427857	0.968702	3.86328e-06
PA14_34450		putative transcriptional regulator, AraC family	PA2332	0.679112	3.39115e-07	1.22532	1.5704e-18	0.561476	6.55771e-05	0.115222	0.469897	0.190823	0.320587	0.553754	7.59286e-05
PA14_34610		hypothetical protein		1.93294	0.00137853	1.02956	0.0722677	0.665638	0.147658	-0.0188451		-0.047354		1.21723	0.0235702
PA14_34630	gnuT	gluconate permease	PA2322	1.39731	9.43508e-07	0.648966	0.0260708	0.572085	0.0518016	-0.018538	0.907526	-0.0843839	0.822157	0.535251	0.0667158
PA14_34640	gntK	gluconokinase	PA2321	2.66615	5.96356e-21	1.72057	2.26642e-09	1.65098	1.27702e-08	-0.00850712	0.969672	0.0243334	0.944222	1.47429	2.50792e-07
PA14_34660	gntR	transcriptional regulator GntR	PA2320	2.60183	3.5507e-30	2.07133	5.80705e-20	1.65302	1.07886e-12	-0.00938241	0.923928	-0.0590687	0.832392	1.20713	1.46571e-07
PA14_34670		putative enzyme of the cupin superfamily	PA2318	1.12113	3.67473e-18	1.35872	1.09971e-23	1.13937	2.93448e-18	0.0181849	0.94431	-0.0426013	0.859187	1.06113	3.19938e-16
PA14_34680		putative amino acid oxidase	PA2317	1.1311	8.80513e-22	1.4628	2.37742e-34	0.509677	4.37787e-05	-0.0959779	0.555723	-0.0999768	0.609514	0.539335	1.19303e-05
PA14_34730		putative transcriptional regulator, XRE family	PA2312	1.7477	1.01517e-05	3.92569	1.29086e-23	0.284774	0.446789	-0.0150355	0.912631	-0.103127	0.757784	0.200445	0.623286
PA14_34740		hypothetical protein	PA2311	2.44511	0.000588027	5.85333	1.32418e-14	0.0282839	0.940611	-0.00102159	0.991777	0.0202825	0.934194	0.0179904	0.969477
PA14_34870	chiC	chitinase	PA2300	-4.22367	3.49951e-36	-5.84196	1.24108e-67	1.03382	0.00225191	-0.00747856	0.970385	-0.530895	0.129459	0.43297	0.198251
PA14_34880		putative transcriptional regulator, GntR family	PA2299	-2.43915	1.69378e-24	-1.74539	3.85363e-13	1.17531	6.27227e-07	-0.0477719	0.758906	-0.400132	0.140993	0.733645	0.00177298
PA14_34960	opbA	probable glucose-sensitive porin	PA2291	0.902676	2.35399e-07	0.250697	0.188558	0.734134	4.24251e-05	-0.0230752	0.915589	-0.440633	0.0392045	1.09124	2.209e-10
PA14_34970	gcd	glucose dehydrogenase	PA2290	0.707519	0.00189482	-0.214199	0.379095	0.981751	1.82758e-05	-0.00264449	0.992333	-0.436755	0.101747	1.25249	2.0098e-08
PA14_34990		putative TonB-dependent receptor	PA2289	1.25126	8.34716e-09	0.576749	0.00902576	1.22474	2.64785e-08	-0.0782906	0.597923	-0.456107	0.0763038	1.5121	1.93874e-12
PA14_35370	ptxS	transcriptional regulator PtxS	PA2259	1.26353	4.58959e-09	2.03242	1.6726e-21	1.35431	6.36068e-10	0.108691	0.453296	0.34053	0.198054	1.50009	2.67283e-12
PA14_35420	pvcB	pyoverdine biosynthesis protein PvcB	PA2255	-0.37188	0.12047	0.0443981	0.888839	1.01734	4.5815e-06	0.019026	0.923928	-0.0818063	0.794707	0.735846	0.00109914
PA14_35430	pvcA	pyoverdine biosynthesis protein PvcA	PA2254	-0.21559	0.408684	0.294002	0.327466	1.19236	6.27775e-07	0.0660108	0.610787	-0.0514227	0.886813	0.927043	0.00011942
PA14_35490	lpdV	lipoamide dehydrogenase-Val	PA2250	-2.35479	1.75913e-09	-1.46697	0.000137589	1.13462	0.00341996	0.985811	0.0235229	-0.229378	0.465669	0.836457	0.0254819
PA14_35500	bkdB	lipoamide acyltransferase component of branched-chain alpha-keto acid dehydrogenase complex E2	PA2249	-2.54779	2.44117e-10	-1.52424	0.000107155	1.04524	0.0081609	0.730321	0.063195	-0.303966	0.353428	0.802587	0.0344437
PA14_35730		hypothetical protein		1.12078	1.48296e-05	0.693768	0.0119	-0.0324988	0.92058	-0.113133	0.344322	-0.149839	0.636677	0.1616	0.595771
PA14_35780		hypothetical protein		-0.708732	0.0272691	-0.0293268	0.935779	0.23947	0.471792	1.1738	0.00188387	0.443612	0.188445	0.39424	0.229939
PA14_36200		putative binding protein component of ABC transporter	PA2204	4.03941	2.37911e-10	5.58794	1.18294e-18	0.290338	0.469656	0.0158155	0.828975	0.16864	0.534365	0.689902	0.145506
PA14_36220	gltJ	putative amino acid permease	PA2203	3.85978	5.65158e-10	4.86387	2.5412e-15	0.323295	0.425594	0.0134315	0.860758	0.015981	0.958294	0.318594	0.468933
PA14_36230	glnP	putative amino acid transport system permease	PA2202	1.62037	8.84271e-06	2.76586	2.46604e-14	0.249347	0.489911	-0.00828598	0.963495	-0.0223003	0.949115	0.11891	0.765807
PA14_36260		putative signal transduction protein	PA2200	1.41792	2.22184e-08	1.73533	5.29496e-12	0.554312	0.036367	0.0176025	0.923928	0.0778753	0.822009	0.404038	0.132659
PA14_36390		putative methylase	PA2179	-9.12721e-05	0.99991	-0.174115	0.604557	0.739022	0.00925323	0.0144106	0.93879	0.00922489	0.983122	1.11288	5.37671e-05
PA14_36450		conserved hypothetical protein	PA2176	0.200253	0.54119	0.446724	0.139453	0.622383	0.0384824	0.00997122	0.964154	0.06845	0.850739	1.02846	0.00048355
PA14_36460		hypothetical protein	PA2175	0.507373	0.0478142	0.629626	0.0162213	0.927225	0.000314672	-0.0167404	0.924114	-0.0103282	0.991869	1.03409	4.14694e-05
PA14_36550		conserved hypothetical protein	PA2167	-0.563297	0.0505578	-0.582723	0.0515245	1.09632	0.000124563	0.0270405	0.859372	-0.119672	0.717952	0.968357	0.000572239
PA14_36580	glgB	putative glycosyl hydrolase	PA2164	-0.522483	0.0389459	-0.202197	0.484076	0.775967	0.00242247	0.100847	0.436418	0.0288631	0.946094	1.10923	6.975e-06
PA14_36590	malQ	putative 4-alpha-glucanotransferase	PA2163	-0.225686	0.445816	-0.28559	0.328701	1.06047	0.000127621	0.089067	0.451152	0.0114122	0.989436	1.34098	7.57206e-07
PA14_36605		probable glycosyl hydrolase	PA2162	-0.158947	0.590804	-0.270562	0.346896	1.05905	8.08184e-05	0.0640325	0.629475	-0.0747443	0.804793	1.28898	9.32703e-07
PA14_36620		conserved hypothetical protein	PA2161	-0.229593	0.404876	-0.501711	0.0915656	1.09993	2.435e-05	0.136883	0.293838	0.0901015	0.785096	1.45718	9.25175e-09
PA14_36630	glgX	putative glycosyl hydrolase	PA2160	-0.362422	0.219009	-0.720604	0.0110255	0.864884	0.00250506	0.0547774	0.672558	-0.15419	0.632075	1.13237	5.10667e-05
PA14_36660		putative Zn-dependent alcohol dehydrogenase	PA2158	-0.332721	0.257474	-0.585173	0.0416853	0.980229	0.000548687	0.0281459	0.845142	-0.0578377	0.872448	1.08454	9.537e-05
PA14_36670		conserved hypothetical protein	PA2157	-0.0718121	0.836069	-0.469252	0.146322	1.03752	0.00087982	0.0135329	0.944721	-0.0413103	0.914492	1.236	5.34714e-05
PA14_36680		putative metal-dependent hydrolase	PA2156	0.190737	0.563791	-0.162974	0.640215	1.0747	0.000329412	-0.00747438	0.972726	-0.195906	0.540415	1.15074	8.92367e-05
PA14_36710	glgB	1,4-alpha-glucan branching enzyme	PA2153	-0.229761	0.445311	-0.729091	0.0091524	0.864624	0.00224825	0.0368778	0.811404	-0.113563	0.728776	1.12523	5.37885e-05
PA14_36730		putative trehalose synthase	PA2152	-0.484415	0.0895276	-0.851939	0.00221825	0.797637	0.00466988	0.0220884	0.902492	-0.169164	0.575272	1.00683	0.000271522
PA14_36850		hypothetical protein	PA2143	0.0621094	0.778122	-0.152859	0.540226	0.98821	2.55603e-07	-0.0114774	0.957167	0.0170809	0.963808	1.17091	3.34759e-10
PA14_36880		putative ompetence-damaged protein	PA2141	-0.491603	0.153912	-0.658073	0.104224	1.28924	0.00016163	0.0206004	0.866996	-0.213209	0.51774	1.3612	4.99583e-05
PA14_36890		putative metallothionein	PA2140	-0.143905	0.743187	-0.407545	0.389488	1.02981	0.0110196	0.00511836	0.964154	-0.025742		1.22536	0.00237916
PA14_36900		conserved hypothetical protein		-0.63588	0.109692	-0.829685	0.0873283	0.691234	0.0691762	-0.0175334		-0.332738		1.2607	0.00108094
PA14_36910		putative ATP-dependent DNA ligase	PA2138	0.190738	0.513727	0.503238	0.0623545	1.33332	3.84443e-07	0.0214186	0.896908	-0.222242	0.464848	1.24561	1.34045e-06
PA14_36920		putative histidine kinase	PA2137	0.180889	0.44764	1.43171	1.78599e-09	1.84785	6.36088e-17	0.0962164	0.456202	-0.126013	0.691959	1.66622	2.62126e-14
PA14_37220		putative LysR-family transcriptional regulator	PA2115	1.10178	7.15557e-05	0.938473	0.00105184	-0.275801	0.367852	-0.0213778	0.888951	0.0433885	0.905708	-0.24225	0.438658
PA14_37410		hypothetical protein	PA2095	0.791981	0.00514572	1.34792	1.62483e-06	0.147995	0.645867	-0.0191862	0.900151	-0.102486	0.762196	0.16478	0.617767
PA14_37570		ring-hydroxylating dioxygenase, large terminal subunit	PA2083	0.187889	0.313155	1.13989	4.31025e-11	0.0193858	0.936729	0.100128	0.532552	0.255067	0.254534	0.213084	0.282214
PA14_37830	iscS	putative pyridoxal-phosphate dependent enzyme	PA2062	0.354336	0.168194	2.36549	1.17403e-23	-0.075796	0.802195	0.0260658	0.880942	-0.0139943	0.967375	-0.112529	0.709225
PA14_37990		putative sigma-70 factor, ECF subfamily	PA2050	0.522986	0.21183	1.27018	0.00377842	0.324278	0.386561	0.0160669		-0.0107376		0.457067	0.245074
PA14_38000		conserved hypothetical protein		2.25358	2.48496e-14	1.62708	2.96776e-08	0.131473	0.697419	-0.0850462	0.420155	0.0774522	0.829144	-0.0338056	0.928187
PA14_38010		conserved hypothetical protein	PA2049	1.18238	2.34516e-14	0.880151	3.13179e-08	0.353343	0.0437008	0.0164496	0.966962	0.0687203	0.761281	0.174366	0.35265
PA14_38040		putative transcriptional regulator, AraC family	PA2047	0.899395	3.15115e-08	1.08304	4.81186e-11	0.232877	0.222771	-0.0431584	0.828778	-0.0968285	0.710112	0.142745	0.47042
PA14_38060		conserved hypothetical protein	PA2045	1.59498	5.09134e-11	1.50793	8.27139e-10	-0.000785939	0.997711	-0.0336519	0.833546	0.137216	0.664206	0.1473	0.615434
PA14_38080		putative cysteine proteases	PA2044	1.20213	8.36036e-06	1.60188	1.75881e-09	-0.129321	0.680697	0.0190497	0.916221	0.315005	0.308014	-0.10643	0.73485
PA14_38140		putative glutamine synthetase	PA2040	1.42597	1.81307e-06	0.776343	0.00972287	-0.00225285	0.993703	-0.00138499	0.993363	-0.137885	0.683399	0.058049	0.882776
PA14_38200	ilvG	putative phosphonopyruvate decarboxylase	PA2035	2.31401	8.0915e-26	2.34299	6.9708e-27	2.94264	1.74831e-40	0.795979	0.0023688	0.373121	0.162962	2.95462	3.81449e-42
PA14_38210		putative methylase	PA2034	5.7108	4.19552e-23	4.55692	8.4931e-16	5.47852	4.81628e-21	2.72584	5.83576e-05	1.53894	0.014268	5.41337	2.57462e-21
PA14_38220		putative siderophore-interacting protein	PA2033	6.31127	5.11949e-26	4.80739	2.71931e-16	5.62506	1.20292e-20	2.84859	5.06368e-05	1.96873	0.00305462	5.66399	1.17506e-21
PA14_38360	ugd	putative UDP-glucose 6-dehydrogenas	PA2022	1.21202	1.94556e-10	0.902381	7.15209e-06	0.0869368	0.727102	-0.062635	0.70249	-0.144108	0.594703	0.221367	0.321334
PA14_38395		Resistance-Nodulation-Cell Division (RND) multidrug efflux membrane fusion protein precursor	PA2019	3.38626	5.65937e-30	3.53943	1.42002e-33	1.8579	9.37034e-10	0.046521	0.699532	0.0465355	0.898911	1.85601	5.04253e-10
PA14_38410	amrB	RND multidrug efflux transporter	PA2018	2.67269	8.23592e-50	3.11077	2.57869e-68	1.75787	1.02438e-21	0.0627753	0.718171	0.0217711	0.937415	1.8864	1.03839e-25
PA14_38430	gnyR	Regulatory gene of gnyRDBHAL cluster, GnyR	PA2016	0.624732	0.0661931	1.08376	0.00107126	0.961857	0.00466026	0.0822714	0.374786	-0.0389399	0.915399	1.12645	0.000689741
PA14_38530	fahA	fumarylacetoacetase	PA2008	-1.29404	0.0028459	-1.45477	0.000783839	0.90129	0.0317085	0.0525211	0.462273	-0.000606363	0.997132	1.12078	0.0089592
PA14_38550	maiA	maleylacetoacetate isomerase	PA2007	-1.20133	0.00158099	-1.76268	4.00293e-06	0.921685	0.0142017	0.0805443	0.305432	-0.00449972	0.989436	1.14051	0.00250455
PA14_38560	pcaK	putative MFS transporter	PA2006	-0.351081	0.253925	-0.70211	0.0287692	1.46085	1.23924e-06	0.106196	0.32101	-0.111695	0.737945	1.56797	1.08942e-07
PA14_38730	yhhS	putative MFS transporter	PA1993	1.73586	7.53868e-07	1.75771	4.21278e-07	0.0637119	0.867923	-0.0648119	0.436348	-0.117295	0.728776	-0.0451601	0.913848
PA14_39050	braZ	branched-chain amino acid transport carrier	PA1971	1.1958	0.00031341	1.47967	5.5523e-06	-0.235867	0.491913	-0.064015	0.535288	-0.169883	0.605389	-0.148155	0.682211
PA14_39130	ybiT	putative ATP-binding component of ABC transporter	PA1964	1.71554	4.11405e-09	1.67648	5.82191e-09	-0.450983	0.136083	-0.0795524	0.49805	-0.0299619	0.924454	-0.521105	0.0785135
PA14_39200		putative nicotinamide mononucleotide transporter	PA1958	1.10938	3.45844e-06	0.42886	0.0910525	0.0163433	0.953641	-0.077897	0.565326	-0.15973	0.586806	-0.363435	0.159952
PA14_39500		conserved hypothetical protein	PA1934	2.28817	1.05363e-13	2.28477	8.80741e-14	1.49221	2.19703e-06	0.063038	0.574005	0.410297	0.210315	1.67441	5.69259e-08
PA14_39570		hypothetical protein	PA1929	1.18076	0.000124751	0.255812	0.490207	0.29301	0.372053	-0.0131267	0.929002	-0.00140415	0.996502	-0.105477	0.777259
PA14_39610		conserved hypothetical protein	PA1926	1.52694	8.03386e-25	2.05753	5.04333e-45	0.0548765	0.787131	0.0150699	0.962865	0.921527	2.75819e-09	-0.0893817	0.651063
PA14_39620		conserved hypothetical protein	PA1925	3.83377	1.20033e-57	4.85117	2.50924e-113	0.050021	0.87165	-0.0192519	0.901774	3.53461	6.87751e-61	0.572934	0.0250879
PA14_39630		conserved hypothetical protein	PA1924	5.07684	7.8442e-47	6.64747	3.86573e-87	0.397096	0.283351	-0.0171511	0.8645	5.36356	6.22506e-57	1.44562	0.000118704
PA14_39640		putative CobN/Magnesium chelatase	PA1923	4.12315	1.85285e-237	5.50158	0	0.373214	0.0178941	-0.104487	0.514591	4.50287	0	1.10757	6.4595e-16
PA14_39650	cirA	putative TonB-dependent receptor	PA1922	4.83248	5.62728e-122	6.36898	1.13239e-223	0.223552	0.40429	-0.0612883	0.651272	5.48445	9.92e-167	1.13012	4.13707e-07
PA14_39660		conserved hypothetical protein	PA1921	1.98642	3.14458e-14	3.65755	3.00838e-43	1.10595	7.45817e-05	0.245948	0.172709	3.53539	1.0021e-40	1.41371	2.31925e-07
PA14_39670		hypothetical protein		1.54326	1.71301e-05	3.34248	6.52786e-15	0.642541	0.116567	0.0249982		3.38873		1.51443	0.000483358
PA14_39780	hvn	putative halovibrin	PA1914	-4.55683	4.34258e-16	-3.15811	1.24316e-08	1.5508	0.00348748	0.0224927	0.747078	-1.10529	0.0485783	1.33884	0.0090686
PA14_39800		probable sigma-70 factor, ECF subfamily	PA1912	3.48568	3.52676e-23	2.59007	7.13133e-14	1.6069	6.45264e-06	0.722714	0.0530338	0.82598	0.0350829	2.42005	3.48976e-12
PA14_39810		putative transmembrane sensor	PA1911	3.71862	2.24418e-21	2.48834	9.88777e-11	2.34872	2.80664e-09	1.24029	0.00649481	0.966997	0.0254034	2.75157	1.26329e-12
PA14_39820	ufrA	putative tonB-dependent receptor protein	PA1910	2.51669	4.29298e-23	2.00572	1.67513e-15	1.36866	1.13658e-07	0.546739	0.0540844	0.557614	0.0580528	1.63578	7.94475e-11
PA14_39830		putative membrane protein	PA1909	2.15235	4.27343e-14	2.05092	8.68989e-13	0.971152	0.000890814	0.210138	0.165799	0.586018	0.0697703	1.19688	2.88966e-05
PA14_40230		putative secretion protein	PA1877	-2.95278	2.47216e-08	-2.50613	2.57963e-06	1.3118	0.00864485	0.0171376	0.828778	-1.1675	0.0373499	1.13197	0.01891
PA14_40260		conserved hypothetical protein	PA1874	-3.92288	7.66316e-13	-2.69004	4.4229e-07	1.36406	0.00780699	0.0240571	0.737534	-1.39381	0.0195907	1.1235	0.0216945
PA14_40270		putative cation transporter	PA1873	-0.436918	0.0775107	-1.12253	1.45993e-05	1.50979	5.34491e-11	0.0881728	0.535288	-0.229485	0.4254	1.58771	1.28217e-12
PA14_40280		conserved hypothetical protein	PA1872	-0.263976	0.106725	-0.878197	1.46809e-08	1.68894	1.62926e-29	0.251014	0.135103	-0.218368	0.287261	1.67352	5.46688e-30
PA14_40290	lasA	staphylolytic protease preproenzyme LasA	PA1871	-1.98077	3.81934e-10	-3.69194	5.46242e-32	1.4112	1.15079e-05	0.0930132	0.369021	-0.290667	0.367338	1.23247	9.537e-05
PA14_40770	cysI	sulfite reductase	PA1838	0.232634	0.586417	1.44471	0.000274183	-0.758391	0.0516191	0.00472193	0.987547	0.0369829	0.921955	-0.951206	0.0151773
PA14_40780		conserved hypothetical protein	PA1837	-0.187387	0.560242	1.06468	0.000230293	-0.297702	0.336094	0.0247318	0.870201	0.126026	0.712858	-0.388618	0.201962
PA14_41060	rnhA	ribonuclease H	PA1815	1.18438	2.1568e-08	0.767502	0.000369178	-0.151578	0.552933	-0.0978777	0.50032	-0.0204631	0.94867	-0.212619	0.383274
PA14_41200		tRNA-Asp		1.01364	1.90443e-05	0.905375	0.000467862	-0.601428	0.027173	0.0466806	0.756113	0.28585	0.325287	0.0812502	0.800789
PA14_41280		putative beta-lactamase	PA1797	2.92086	6.65191e-17	1.74134	4.19404e-07	0.882832	0.0109524	-0.0316714	0.792211	-0.221259	0.51944	1.05095	0.00221184
PA14_41290		hypothetical protein		1.02493	0.00105251	1.64883	2.61336e-06	0.491272	0.149024	0.0479797		0.157456		0.570594	0.0950157
PA14_41330		tRNA-His		0.955647	0.0406042	1.4616	0.00785052	0.203487	0.61663	0.011013		0.208612		0.10911	0.816529
PA14_41350	folD	5,10-methylene-tetrahydrofolate dehydrogenase	PA1796	0.976867	0.000260125	1.0166	0.000127024	-0.619457	0.0252482	-0.041101	0.806098	0.149962	0.641783	-0.68548	0.0119685
PA14_41390	ppiB	peptidyl-prolyl cis-trans isomerase B	PA1793	0.495039	0.135338	1.12772	0.000435301	-0.248652	0.457921	0.0189639	0.894561	0.427706	0.206154	0.236956	0.49099
PA14_41400		putative UDP-2,3-diacylglucosamine hydrolase	PA1792	0.939314	5.24621e-17	1.29703	1.40703e-30	-0.170773	0.222462	0.0227246	0.920953	0.271613	0.0671198	0.191559	0.142463
PA14_41563	cobA	uroporphyrin-III C-methyltransferase	PA1778	1.09002	8.15844e-05	0.32694	0.269411	-0.115516	0.720421	-0.0560312	0.66924	-0.209883	0.501355	-0.0171603	0.963247
PA14_41610	crfX	conserved hypothetical protein	PA1774	1.04508	1.21841e-06	0.540825	0.0152383	-0.625228	0.00597182	-0.766884	0.00386271	-0.640794	0.0117116	-0.602993	0.00727295
PA14_41650	estX	putative esterase	PA1771	0.772111	0.0120169	1.17718	0.000112035	-0.335082	0.29488	0.0114482	0.955062	0.189003	0.559676	-0.572789	0.0667956
PA14_41690		conserved hypothetical protein	PA1768	1.56329	1.62664e-05	1.02974	0.00382592	-0.615578	0.083285	-0.055262	0.568609	0.0714478	0.855005	-0.637352	0.0694463
PA14_41820	pabB	para-aminobenzoate synthase component I	PA1758	1.4643	2.2816e-62	1.16683	2.02847e-38	0.488546	1.68166e-07	-0.150667	0.246492	-0.0386364	0.822824	0.549105	1.45014e-09
PA14_41840	cysH	3'-phosphoadenosine-5'-phosphosulfate reductase	PA1756	0.436349	0.177019	1.38241	7.11615e-06	-1.031	0.00127254	-0.0647354	0.543758	-0.0537372	0.882459	-1.06288	0.000737582
PA14_42000		hypothetical protein	PA1743	0.791852	0.0423039	1.68554	0.000164487	0.336134	0.389434	0.0350333		-0.283605		0.575766	0.154654
PA14_42010		putative glutamine amidotransferase	PA1742	0.791303	2.07366e-07	1.09556	2.29812e-13	-0.170298	0.361803	-0.0438037	0.825061	0.00829698	0.970295	0.0752684	0.69325
PA14_42220		putative integral membrane sensor domain	PA1727	1.14373	7.00162e-14	1.08245	8.47553e-13	-0.533054	0.00115452	-0.277172	0.110922	-0.105524	0.668731	-0.641201	5.79571e-05
PA14_42250	pscL	type III export protein PscL	PA1725	0.872062	0.00415984	1.30441	1.31533e-05	0.347762	0.271284	0.07829	0.481388	0.531136	0.108512	0.41796	0.177314
PA14_42260	pscK	PscK type III export protein	PA1724	1.88065	3.6302e-07	2.21005	6.77985e-10	0.313483	0.37751	0.0511142	0.610684	0.557633	0.131088	0.400016	0.263802
PA14_42270	pscJ	pscJ type III export protein	PA1723	1.65407	3.75447e-08	1.81256	7.78822e-10	0.455215	0.139221	0.0629769	0.599541	0.296563	0.353461	0.648249	0.0300036
PA14_42280	pscI	type III export protein PscI	PA1722	1.14072	1.10298e-05	1.35903	7.08568e-08	0.426167	0.114432	0.137812	0.321675	0.32215	0.272518	0.744852	0.00361007
PA14_42290	pscH	type III export protein PscH	PA1721	1.33946	1.08103e-06	1.45472	5.60241e-08	0.709784	0.0103591	0.155722	0.255189	0.531883	0.0824308	0.874198	0.00120989
PA14_42300	pscG	type III export protein PscG	PA1720	1.16641	2.12903e-05	1.24432	3.40792e-06	0.805265	0.00337785	0.500262	0.0759653	0.488161	0.109682	0.69959	0.0102317
PA14_42310	pscF	type III export protein PscF	PA1719	0.708781	0.0187582	1.01443	0.000610082	0.382388	0.219164	0.0851629	0.399913	0.557421	0.0925646	0.692519	0.0203331
PA14_42340	pscD	type III export protein PscD	PA1717	1.63041	1.7035e-07	1.53559	5.12063e-07	0.589436	0.0598704	0.0598251	0.594931	0.410709	0.211699	0.77012	0.0124758
PA14_42350	pscC	Type III secretion outer membrane protein PscC precursor	PA1716	1.53107	5.45517e-08	1.28295	3.50735e-06	0.468869	0.108715	0.0214875	0.86973	0.336861	0.275796	0.68244	0.0155309
PA14_42360	pscB	type III export apparatus protein	PA1715	1.84236	3.0294e-09	1.17648	8.81657e-05	0.485042	0.115687	0.0168431	0.918395	0.319935	0.316242	0.787687	0.00864211
PA14_42380	exsD	conserved hypothetical protein	PA1714	1.9595	7.99263e-14	1.05946	4.74632e-05	0.694672	0.010152	0.0390536	0.794806	0.208161	0.49706	0.751485	0.00452277
PA14_42390	exsA	transcriptional regulator ExsA	PA1713	2.98581	2.70552e-18	1.99089	3.23071e-09	0.535445	0.113946	0.000984148	0.988956	0.259405	0.438408	0.73075	0.0280851
PA14_42400	exsB	exoenzyme S synthesis protein B	PA1712	1.52283	3.95605e-12	0.792187	0.000314464	0.566552	0.0130863	-0.016351	0.9397	0.154009	0.594409	0.881537	5.40111e-05
PA14_42410		hypothetical protein	PA1711	1.49182	1.2429e-12	0.161372	0.50257	0.608398	0.00471453	-0.0395741	0.823621	-0.103094	0.723897	0.574327	0.0067747
PA14_42430	exsC	exoenzyme S synthesis protein C precursor	PA1710	1.68611	2.33944e-12	0.524254	0.0312106	0.74383	0.00276451	-0.00736262	0.97663	0.138596	0.665813	0.825983	0.000647694
PA14_42440	popD	translocator outer membrane protein PopD precursor	PA1709	1.12438	3.48709e-07	0.680871	0.00204216	0.80421	0.000381433	-0.0128449	0.972726	0.0264434	0.935928	0.943716	1.92093e-05
PA14_42450	popB	translocator protein PopB	PA1708	1.53536	2.98528e-10	0.861935	0.000374475	0.957627	0.000122791	-0.000431345	0.997676	0.0719411	0.834996	1.1199	3.80541e-06
PA14_42460	pcrH	regulatory protein PcrH	PA1707	1.32813	1.43616e-08	0.669523	0.0042967	0.617387	0.0102549	-0.00233155	0.987232	0.145891	0.635171	0.746846	0.00142783
PA14_42470	pcrV	type III secretion protein PcrV	PA1706	1.34675	1.39599e-07	0.51386	0.049385	0.471291	0.074281	0.0155553	0.935619	0.286237	0.328089	0.66358	0.0107
PA14_42480	pcrG	regulator in type III secretion	PA1705	2.32284	1.31547e-12	1.31597	2.93351e-05	1.10673	0.000411837	-0.0118369	0.959762	0.109953	0.749759	1.19878	9.91065e-05
PA14_42670		putative membrane protein	PA1689	0.791219	0.00152213	1.01074	3.76439e-05	0.262074	0.34102	0.0689502	0.608938	0.115856	0.717952	0.312188	0.245074
PA14_42680		conserved hypothetical protein	PA1688	1.42711	2.20928e-06	0.777831	0.00994037	-0.184179	0.57609	-0.0755149	0.502814	-0.228713	0.478365	-0.240294	0.462794
PA14_42750		putative MFS metabolite transporter	PA1682	0.813273	0.000430063	1.38273	2.15491e-09	-0.174288	0.522556	0.0409352	0.811853	0.141173	0.657016	-0.297803	0.250939
PA14_42760	aroC	chorismate synthase	PA1681	0.811294	0.00346054	1.14072	2.99291e-05	-0.596239	0.0369477	-0.00580475	0.979902	0.196748	0.532285	-0.946216	0.000689741
PA14_42830		conserved hypothetical protein	PA1676	0.904069	1.13172e-05	1.16829	2.55176e-07	0.85549	7.64364e-05	0.219234	0.207799	0.287219	0.273718	0.722708	0.000950042
PA14_43530		putative glutathione S-transferase	PA1623	0.830431	1.39442e-07	1.02958	5.87089e-11	-0.0720935	0.726056	0.0455553	0.811404	0.183398	0.408706	-0.0555149	0.795317
PA14_43580		putative transcriptional regulator	PA1619	1.20383	2.92615e-08	1.37766	6.83696e-10	-0.00905727	0.976639	0.0128283	0.962837	0.0462928	0.892106	-0.0818475	0.776612
PA14_43710		putative methyl-accepting chemotaxis transducer	PA1608	0.976048	2.79964e-05	1.37633	1.96674e-09	-0.900269	0.000193762	-0.0563714	0.738791	0.0108141	0.979661	-0.518169	0.0327413
PA14_43770		putative transcriptional regulator	PA1603	0.860195	2.03706e-08	1.06009	1.18519e-10	-0.316684	0.0869668	-0.536021	0.014012	-0.0557148	0.834996	-0.124445	0.538486
PA14_43780		putative oxidoreductase	PA1602	0.108348	0.757563	2.19744	6.11013e-13	-0.538616	0.090736	-0.0685352	0.525833	-0.437981	0.186289	-0.648228	0.0388305
PA14_43790		putative aldehyde dehydrogenase	PA1601	-0.567589	0.230988	1.57569	0.00126731	-1.85666	0.000285638	-0.0494134	0.401907	-0.329694	0.319954	-1.93366	0.000124851
PA14_43920	braB	branched chain amino acid transporter	PA1590	1.25275	0.000125804	0.909599	0.00490439	-0.375446	0.261621	-0.00534191	0.992333	0.0362401	0.917337	-0.388941	0.240463
PA14_43950	sucC	succinyl-CoA synthetase beta subunit	PA1588	0.390478	0.0388745	1.11625	3.22668e-10	-0.577155	0.00233382	0.0947138	0.55101	0.350366	0.118243	-0.322625	0.0997999
PA14_44230		hypothetical protein		2.35363	1.85831e-05	0.36251	0.481152	0.0557042	0.897764	-0.0476832		-0.486666		0.0180763	0.974076
PA14_44270		putative redox protein	PA1564	1.32497	5.72272e-22	1.59486	1.72708e-28	-0.28549	0.0975352	-0.181755	0.260625	0.0053325	0.994549	-0.0682231	0.724066
PA14_44311		hypothetical protein		4.87202	2.33652e-34	3.59756	4.87461e-20	1.62657	4.98858e-05	-0.0336513	0.75334	1.29118	0.00436637	1.54669	8.00683e-05
PA14_44580		conserved hypothetical protein	PA1536	0.969107	0.000142016	1.09766	1.92589e-05	-0.0934878	0.762219	-0.018513	0.918086	0.116732	0.717952	0.074118	0.818625
PA14_44610	recR	recombination protein RecR	PA1534	1.24082	1.04653e-13	1.09558	5.76009e-11	0.0444617	0.84755	0.00135905	0.997759	0.106541	0.694211	0.130817	0.528612
PA14_44780		putative transcriptional regulator	PA1520	1.11843	4.92459e-16	1.41712	7.08473e-25	-0.571121	0.000135625	-0.139742	0.356154	0.373087	0.0329829	-0.261066	0.0994523
PA14_44820		putative transthyretin family protein	PA1518	0.867113	0.00777556	0.511175	0.125658	-0.815072	0.0156022	-0.00431713	0.983302	1.58612	9.32434e-06	-0.0307216	0.936329
PA14_44830		putative polysaccharide deacetylase	PA1517	0.261301	0.519048	0.0903023	0.825425	-0.527573	0.14679	0.00898071	0.964138	1.49522	0.000406616	-0.224363	0.554662
PA14_44840		conserved hypothetical protein	PA1516	0.224137	0.579999	0.0333539	0.935779	-0.603735	0.0997664	0.0100296	0.95609	1.24206	0.0045153	-0.0997574	0.805842
PA14_44850	alc	allantoicase	PA1515	0.583713	0.0648429	0.499389	0.117129	-0.140001	0.687861	-0.0157843	0.920953	1.10903	0.00178683	0.25395	0.447815
PA14_44970	moaA2	molybdopterin biosynthetic protein A2	PA1505	3.01028	4.16585e-183	3.65183	4.17503e-275	2.22294	5.27159e-99	-0.0201246	0.928168	0.230526	0.124759	2.51849	1.80491e-131
PA14_44980		putative transcriptional regulator, TetR family	PA1504	0.932698	0.000320429	1.14603	7.50981e-06	-0.51149	0.0600521	-0.0741917	0.570819	0.029442	0.931277	-0.749272	0.00455155
PA14_45110	cysP	sulfate-binding protein of ABC transporter	PA1493	0.0653803	0.883921	2.32451	2.39552e-09	-0.928854	0.0157552	0.0589722	0.487373	0.424932	0.234431	-0.8914	0.0187844
PA14_45120		hypothetical protein	PA1492	0.877828	0.00124707	1.63369	1.63749e-09	0.115179	0.720469	0.014288	0.936274	-0.0985121	0.765213	0.222025	0.466796
PA14_45370	ccmB	heme exporter protein CcmB	PA1476	1.5566	1.533e-11	-0.038355	0.891815	0.187208	0.489002	-0.0215776	0.905582	-0.0375205	0.91243	0.247611	0.341233
PA14_45440		conserved hypothetical protein	PA1469	1.02722	3.77545e-06	0.362676	0.146011	0.295783	0.235038	0.0365618	0.828778	-0.0670124	0.840625	0.12342	0.654103
PA14_45470		putative glutathione S-transferase	PA1466	0.908068	2.0189e-09	1.06474	6.38743e-12	0.0688024	0.733656	-0.00720629	0.981297	-0.0355733	0.890692	0.341671	0.0374659
PA14_45930		conserved hypothetical protein	PA1433	0.0505504	0.728947	1.07557	1.2157e-19	0.201039	0.159362	0.0937903	0.588962	0.0811973	0.699971	0.0455119	0.777376
PA14_45950	rsaL	regulatory protein RsaL	PA1431	0.853233	0.00139116	0.381033	0.169341	0.457652	0.101409	-0.0825356	0.468139	0.0479714	0.892545	1.08153	4.69272e-05
PA14_46630		putative phenazine biosynthesis protein	PA1367	0.0832127	0.781556	3.97017	3.60061e-57	0.0187224	0.958464	0.0789355	0.51896	0.26	0.385273	0.111765	0.72841
PA14_46640		probable siderophore receptor	PA1365	1.65897	1.86978e-05	5.32699	1.83e-43	0.681476	0.0667665	0.978274	0.0268401	0.864982	0.0409365	0.961297	0.0111232
PA14_46650		putative transmembrane sensor	PA1364	1.72862	1.44467e-07	1.2136	0.000179451	-0.0900867	0.802357	0.754885	0.0396084	0.518015	0.131755	-0.00907411	0.983034
PA14_46660		putative sigma-70 factor, ECF subfamily	PA1363	2.30299	2.57745e-11	1.2265	0.000266101	-0.438464	0.19594	0.0601891	0.54735	0.529925	0.133997	-0.177816	0.627823
PA14_46680	norM	putative multidrug efflux transporter	PA1361	1.5282	4.1835e-18	1.7784	4.4368e-24	0.25244	0.224543	0.00305881	0.991375	0.124703	0.636677	0.0985778	0.666473
PA14_46700	ybiF	putative membrane protein	PA1360	1.32639	1.70182e-19	1.90344	9.44432e-39	0.658551	1.84386e-05	-0.0258669	0.907952	0.0980168	0.689456	0.457013	0.00417323
PA14_46710		putative transcriptional regulator	PA1359	0.572844	0.0015477	1.08941	1.29387e-09	0.0385096	0.871679	-0.057607	0.742661	0.157416	0.529804	-0.0286342	0.912003
PA14_47070		conserved hypothetical protein	PA1329	0.710303	0.0388623	1.58184	1.10622e-05	0.356758	0.309384	-0.0491582		-0.112466		0.161889	0.678325
PA14_47080		putative transcriptional regulator	PA1328	0.301824	0.168235	1.58262	6.64874e-15	0.355067	0.116567	0.0257604	0.895027	0.00291547	0.995573	0.323045	0.151943
PA14_47090		putative protease	PA1327	2.21138	3.10273e-13	3.59279	2.27379e-33	0.170525	0.605818	-0.031706	0.818291	-0.603701	0.0737324	0.0774382	0.834042
PA14_47100	ilvA2	threonine dehydratase, biosynthetic	PA1326	7.24469	1.84059e-129	8.60355	1.06511e-187	0.103745	0.759577	0.0257108	0.85777	0.162319	0.620592	0.151805	0.674839
PA14_47110	yybH	conserved hypothetical protein	PA1325	7.11479	2.28367e-94	8.19028	1.36479e-130	-0.202449	0.586908	0.0190006	0.884663	0.139715	0.682765	-0.00523054	0.987172
PA14_47140	pfuA	putative TonB-dependent receptor	PA1322	1.34272	8.34026e-17	1.28993	3.16415e-15	0.922117	1.88069e-08	0.167046	0.305432	0.202263	0.365501	1.05977	3.28374e-11
PA14_47150	cyoE	cytochrome o ubiquinol oxidase protein CyoE	PA1321	4.81657	2.6535e-86	4.78448	5.74517e-90	3.07716	2.27025e-36	-0.0116269	0.962865	0.0986045	0.737945	3.28455	1.17634e-42
PA14_47160	cyoD	cytochrome o ubiquinol oxidase subunit IV	PA1320	4.14267	1.85508e-56	4.19542	1.35877e-61	2.88372	1.34686e-28	-0.0178632	0.923928	-0.167291	0.59316	2.9291	1.87237e-30
PA14_47180	cyoC	cytochrome o ubiquinol oxidase subunit III	PA1319	4.25869	1.71979e-65	4.31883	2.6968e-70	2.86608	1.64775e-30	-0.0409612	0.794806	0.0614968	0.857138	3.17337	3.11897e-38
PA14_47190	cyoB	cytochrome o ubiquinol oxidase subunit I	PA1318	4.10905	7.01009e-60	4.37139	4.58734e-70	2.64032	2.75235e-25	-0.0217628	0.900151	0.0767539	0.823635	2.91987	9.7724e-32
PA14_47210	cyoA	cytochrome o ubiquinol oxidase subunit II	PA1317	4.50945	2.20373e-81	5.11636	1.62577e-108	2.36514	3.95851e-23	-0.0356163	0.852377	0.212617	0.478365	2.91372	9.7504e-36
PA14_47230		putative MFS transporter	PA1316	0.967937	1.5632e-05	0.813011	0.00030494	1.09413	1.48755e-06	0.533454	0.0373942	0.563398	0.0329829	1.17018	1.46571e-07
PA14_47350		conserved hypothetical protein	PA1305	1.4393	1.28365e-07	1.2395	4.71375e-06	-0.391846	0.181128	-0.114776	0.343427	-0.0776658	0.82301	-0.24826	0.406915
PA14_47370		putative signal peptidase	PA1303	2.07128	7.22642e-18	2.11466	1.39481e-17	1.58569	1.11495e-10	0.422444	0.0971544	0.359904	0.217067	1.46867	1.79028e-09
PA14_47380	hxuC	putative heme utilization protein precursor	PA1302	3.67048	3.83956e-18	3.80697	7.28622e-20	3.25276	2.72601e-14	1.85004	0.000214077	1.64435	0.000479933	3.51907	5.70552e-17
PA14_47390		putative transmembrane sensor	PA1301	6.51455	5.25962e-17	5.37138	1.37086e-12	4.62688	3.21438e-09	0.0709533	0.00305157	2.10222	0.0112991	4.70443	8.0813e-10
PA14_47400		putative sigma-70 factor, ECF subfamily	PA1300	6.66779	1.42794e-17	5.38828	1.04219e-12	4.24115	4.81068e-08	0.0657618	0.00948515	2.09807	0.0110331	4.63825	1.19105e-09
PA14_47410	ycgN	conserved hypothetical protein	PA1299	1.33736	2.87446e-06	0.927984	0.00256365	0.85789	0.00334402	0.040972	0.754046	-0.0333858	0.924045	1.00741	0.000458412
PA14_47810		putative membrane protein	PA1270	0.437822	0.110412	1.0927	1.31702e-05	0.346902	0.195518	-0.0219938	0.896908	-0.259464	0.374991	0.346464	0.189892
PA14_47820		putative transcriptional regulator	PA1269	0.765145	1.17462e-07	1.28195	1.17339e-17	-0.388832	0.0213832	-0.0233823	0.920953	0.342642	0.0643385	-0.131279	0.485158
PA14_48090	aprF	alkaline protease secretion outer membrane protein AprF precursor	PA1248	0.992462	3.87907e-07	0.444555	0.0241211	0.88825	7.49549e-06	0.0587662	0.738791	0.0852037	0.768168	1.35208	1.74333e-12
PA14_48100	aprE	alkaline protease secretion protein AprE	PA1247	1.0654	2.47549e-08	0.546688	0.00460188	1.17041	1.08348e-09	0.0860405	0.592442	0.0670063	0.824147	1.56291	5.976e-17
PA14_48115	aprD	alkaline protease secretion protein AprD	PA1246	2.05852	2.05976e-18	1.75485	4.27665e-14	2.17258	4.98831e-20	0.431217	0.0808662	0.312531	0.267105	2.71118	1.20711e-31
PA14_48140	aprX	conserved hypothetical protein	PA1245	3.03206	4.17653e-17	2.26784	1.70275e-10	3.16741	4.29788e-18	1.15764	0.00603543	0.530485	0.143295	3.47808	2.56688e-22
PA14_48790		putative lipoprotein	PA1199	0.925102	0.000159617	1.40984	6.32391e-09	-0.0189756	0.955239	0.0325998	0.835554	0.199906	0.49706	0.183021	0.515137
PA14_48830		putative transcriptional regulator	PA1196	-1.04095	1.58579e-06	1.31433	5.94967e-10	0.328872	0.166837	0.0563923	0.727822	0.253471	0.34405	0.819344	0.000144555
PA14_48870	ydaO	putative ATPase of the PP-loop superfamily	PA1192	1.40779	7.37684e-07	1.30137	3.62431e-06	-0.47725	0.109429	-0.0261527	0.8645	0.110413	0.740668	-0.413803	0.16391
PA14_48880	intT	putative bacteriophage integrase		0.963595	1.02786e-08	1.09982	2.54606e-10	0.408012	0.0278085	0.0657419	0.710998	0.118078	0.647437	0.652861	0.000170272
PA14_48980		hypothetical protein of bacteriophage Pf1	PA0719	0.291802	0.43429	1.02945	0.00377981	0.550655	0.11294	0.0120416	0.935474	0.216865	0.511083	0.478352	0.168294
PA14_49000		hypothetical protein of bacteriophage Pf1		0.554912	0.221866	1.38519	0.00278103	0.309713	0.438921	0.0114753		0.166044		0.455886	0.277761
PA14_49010		hypothetical protein		0.965698	0.0263699	1.99618	9.99193e-06	0.729226	0.0813026	0.0259634		0.12926		0.662363	0.109002
PA14_49050	yohC	putative membrane protein	PA1190	-0.309557	0.36305	1.26893	5.8848e-05	0.318938	0.331892	-0.0394953	0.738791	-0.350423	0.28185	0.183779	0.601673
PA14_49180	phoP	two-component response regulator PhoP	PA1179	0.110742	0.631932	0.48006	0.0199204	1.10906	5.27378e-08	0.32323	0.115128	0.130019	0.647814	0.76089	0.000184157
PA14_49200	oprH	PhoP/Q and low Mg2+ inducible outer membrane prote	PA1178	-0.0951896	0.759246	0.471274	0.123022	1.46364	1.83422e-06	0.204065	0.172709	0.279463	0.378559	1.26321	2.69201e-05
PA14_49290		conserved hypothetical protein	PA1170	1.18151	2.02561e-05	0.822974	0.00336158	-0.219964	0.474318	-0.553821	0.0728566	-0.443592	0.1516	-0.093377	0.779897
PA14_49310		hypothetical protein	PA1168	-0.326423	0.178424	-0.510467	0.0592064	0.59813	0.0122879	0.00071034	0.998408	0.010237	0.979799	1.27335	1.56615e-08
PA14_49380	dapE	succinyl-diaminopimelate desuccinylase	PA1162	3.11135	2.30759e-19	3.16864	1.38745e-20	0.494717	0.14723	0.000712604	0.99751	0.116763	0.728776	0.444348	0.193737
PA14_49390	rrmA	rRNA methyltransferase	PA1161	3.16891	1.56031e-32	3.50698	1.95404e-40	1.20399	1.13525e-05	0.0687649	0.580426	0.363416	0.234239	1.3651	4.22137e-07
PA14_49400		conserved hypothetical protein	PA1160	1.71964	1.99434e-21	1.94164	2.32509e-26	0.427894	0.0347045	0.0509729	0.78025	0.13961	0.598565	0.653401	0.000633671
PA14_49510	pyoS3I	immunity protein S3I structureal gene		1.55611	1.70967e-08	1.66821	1.15373e-09	1.78135	2.50843e-10	0.678033	0.0313441	0.709061	0.0264957	2.31063	3.82826e-17
PA14_49520	pyoS3A	pyocin killing protein		1.72684	4.05185e-16	1.75568	5.30029e-17	1.81043	2.88708e-17	0.342433	0.111347	0.494475	0.0510757	2.17322	3.21868e-25
PA14_49560	toxA	exotoxin A precursor	PA1148	5.60574	2.74182e-51	5.01011	9.10841e-43	4.32952	5.632e-31	0.0205154	0.854626	0.053423	0.882459	4.27574	2.50749e-31
PA14_49570		probable amino acid permease	PA1147	2.22994	3.20964e-07	1.44791	0.000669701	0.610771	0.120652	-0.0182645	0.860498	0.00702342	0.984392	0.269292	0.505639
PA14_49720		hypothetical protein	PA1134	4.8716	8.09021e-56	5.17357	1.92244e-63	4.21883	3.63062e-41	0.862575	0.0228814	0.847539	0.0214018	4.39995	4.73109e-46
PA14_49730		hypothetical protein	PA1133	1.49163	2.28656e-19	1.32306	3.69775e-14	0.67203	0.000113144	0.0220133	0.917619	0.0136239	0.959318	0.784326	4.08117e-06
PA14_49750		probable MFS transporter	PA1131	1.00289	1.9042e-06	-0.430235	0.0535823	0.227815	0.352919	-0.0843319	0.564659	-0.188784	0.49706	0.200421	0.416854
PA14_49990		hypothetical protein	PA1112b	1.43134	2.36757e-09	1.75606	1.38667e-13	-0.723815	0.00381898	-0.162846	0.268789	-0.111023	0.702936	-0.719846	0.00336218
PA14_50000		hypothetical protein	PA1112a	1.19672	2.0896e-07	1.47999	7.89022e-11	-0.322884	0.207324	-0.0782622	0.577778	-0.245547	0.384668	-0.353217	0.158659
PA14_50030		hypothetical protein	PA1110	1.01851	1.67532e-06	0.643791	0.00315037	-0.00646855	0.979055	-0.0330192	0.853569	-0.109382	0.71359	-0.189646	0.440949
PA14_50440	flgF	flagellar basal-body rod protein FlgF	PA1081	0.660956	0.00232165	1.16196	4.72385e-08	-0.245071	0.3243	-0.00175719	0.992292	-0.048014	0.8822	0.587542	0.00782894
PA14_50480	flgB	flagellar basal-body rod protein FlgB	PA1077	0.611405	0.0174173	1.0478	2.76443e-05	-0.493966	0.0619353	-0.0742436	0.604765	-0.0417465	0.893483	0.32106	0.232411
PA14_50950		hypothetical protein	PA1034	1.52164	4.78995e-08	1.22728	1.41675e-05	-0.0234168	0.94733	-0.0180003	0.916221	0.0724395	0.84047	0.103001	0.761304
PA14_51230		tRNA-Ser		0.974925	0.00215502	1.01153	0.00255181	0.146589	0.679635	0.0813134	0.407391	0.0367773		0.0331964	0.936735
PA14_51250	yycJ	Putative metal-dependent hydrolase	PA1012	1.39858	3.08228e-12	1.50168	5.33991e-14	0.0817388	0.751409	0.0327485	0.860498	0.162066	0.553971	-0.0156628	0.959832
PA14_51270	dapA	dihydrodipicolinate synthase	PA1010	0.885559	0.00205862	1.13418	6.60364e-05	-0.791733	0.00687516	-0.0125687	0.951173	0.291917	0.350602	-0.973437	0.000695258
PA14_51280		Putative glycine cleavage system transcriptional repressor	PA1009	1.06403	0.00225514	1.16059	0.00077055	-0.730879	0.0369697	-0.0204174	0.876776	0.321614	0.339412	-0.602888	0.081046
PA14_51300	perM	conserved hypothetical protein	PA1007	1.24517	2.94687e-05	0.989315	0.000900604	-0.122101	0.718839	-0.0208912	0.888951	-0.0329984	0.924454	-0.492919	0.107482
PA14_51310	yrkI	conserved hypothetical protein	PA1006	1.70164	1.81108e-05	1.49123	0.00015493	-0.370481	0.322855	-0.0120683	0.923928	0.000801773	0.999644	-0.450029	0.241514
PA14_51610		hypothetical protein		0.539158	0.0803438	-0.131052	0.747624	0.719517	0.0217448	0.015924		0.0937782		1.28308	2.60725e-05
PA14_51670		conserved hypothetical protein	PA0976	1.50587	1.86911e-14	0.817669	3.25576e-05	-0.017336	0.959812	-0.116972	0.432921	-0.0388087	0.903376	-0.00294066	0.988254
PA14_51680		probable radical activating enzyme	PA0975	2.00729	1.27966e-14	1.71331	2.98285e-11	-0.440816	0.115863	-0.0963761	0.433657	-0.267451	0.373713	-0.165488	0.584323
PA14_51690		conserved hypothetical protein	PA0974	1.21757	1.41466e-11	0.994358	3.15155e-08	0.310607	0.125806	0.0266696	0.893169	0.166281	0.509237	0.365844	0.0598489
PA14_51730	tolA	TolA protein	PA0971	1.30562	4.50623e-14	1.4488	2.57981e-17	0.292841	0.138643	0.158763	0.327608	0.46735	0.0271818	0.539086	0.00285637
PA14_51740	tolR	TolR protein	PA0970	0.776433	0.000598043	1.03152	3.12853e-06	-0.0597037	0.839067	0.316285	0.132282	0.686667	0.00895541	0.140219	0.598638
PA14_51750	tolQ	TolQ protein	PA0969	0.797878	0.000679941	1.23182	8.41328e-08	-0.218032	0.412788	0.107015	0.439366	0.566141	0.0383937	0.00951974	0.977617
PA14_51770	ybgC	conserved hypothetical protein	PA0968	1.74448	4.83538e-15	1.66326	4.77741e-14	0.110082	0.689932	0.0389239	0.825061	0.325885	0.229509	0.280546	0.25734
PA14_51780	ruvB	Holliday junction DNA helicase RuvB	PA0967	1.0194	4.46828e-10	1.00295	1.14787e-09	0.0260854	0.919458	-0.00891788	0.967985	0.155976	0.513122	0.0744017	0.745603
PA14_51790	ruvA	Holliday junction DNA helicase RuvA	PA0966	1.07856	1.17654e-09	0.885418	6.9417e-07	0.0351822	0.89922	-0.0717411	0.660632	0.101842	0.7193	-0.0117379	0.970269
PA14_51800	ruvC	Holliday junction resolvase RuvC	PA0965	1.19975	8.19255e-11	1.11415	1.84573e-09	-0.136613	0.552881	-0.0649713	0.704446	0.119775	0.664129	-0.0916817	0.698055
PA14_51830		probable dna-binding stress protein	PA0962	0.484462	0.10018	-0.180996	0.563726	0.685262	0.018836	0.0456054	0.742045	0.239547	0.44792	1.12596	8.03415e-05
PA14_51840		probable cold-shock protein	PA0961	0.744273	0.0430483	1.08863	0.00313097	-0.538877	0.135053	0.0122165	0.934636	0.240375	0.472472	-0.317771	0.389788
PA14_51940		hypothetical protein	PA0952	2.26554	2.53351e-26	2.65809	6.61223e-37	0.0153071	0.962165	0.0225923	0.906393	0.0767645	0.793071	0.510648	0.023686
PA14_51950		hypothetical protein	PA0951a	2.94318	2.08397e-35	3.02451	1.68792e-38	0.324948	0.21943	0.0578778	0.699806	0.0850201	0.794707	1.22766	2.70016e-07
PA14_52080		hypothetical protein	PA0941	0.673198	0.0099055	0.0889017	0.769508	0.928173	0.000347292	0.000849641	0.998408	-0.0511368	0.888231	1.10401	1.36805e-05
PA14_52090		hypothetical protein	PA0940	0.546218	0.0146008	-0.0158261	0.95849	1.34449	6.20586e-10	0.0401362	0.813979	0.0604954	0.855627	1.37509	1.14857e-10
PA14_52120		hypothetical protein		1.54609	4.31122e-19	1.62478	1.84452e-19	1.071	1.73456e-09	0.0276978	0.877553	-0.0135342	0.966043	1.51871	1.49281e-18
PA14_52130		hypothetical protein	PA0938	1.24684	2.37659e-08	1.21072	4.35393e-08	0.569701	0.0154485	0.0429861	0.799141	0.0263534	0.936445	0.435824	0.0642419
PA14_52210	cysM	cysteine synthase B	PA0932	1.10275	3.4475e-05	0.743854	0.00520985	-0.252827	0.381094	-0.0514845	0.728323	0.0707013	0.85112	-0.405987	0.145253
PA14_52230	pirA	siderophore receptor protein	PA0931	2.63308	1.29893e-05	1.99738	0.000600759	1.97802	0.000989772	2.13696	0.00360514	1.97946	0.00459647	2.20184	0.000247293
PA14_52240	pirS	two-component sensor	PA0930	2.16612	5.61938e-28	1.44605	1.29543e-13	0.389793	0.0724375	0.0722177	0.635577	0.30715	0.217463	0.517517	0.0120132
PA14_52250	pirR	two-component response regulator	PA0929	3.04969	3.32439e-41	1.67717	5.80088e-14	-0.238057	0.35861	-0.0102007	0.972053	0.330721	0.225737	0.131489	0.632046
PA14_52550		tRNA-Arg		1.73618	1.16469e-08	1.27737	2.81785e-05	-0.431493	0.176635	-0.0468182	0.698152	-0.116989	0.727901	-0.21386	0.522797
PA14_52560		tRNA-Ser		1.63921	2.26933e-10	0.769142	0.00366511	0.104402	0.735009	-0.00985961	0.967985	0.0750638	0.831685	0.3035	0.280869
PA14_52960		hypothetical protein	PA0874	0.555089	0.122752	2.25235	1.16263e-11	-0.573767	0.0900227	-1.20727	0.00408871	-0.100917	0.765213	-0.277179	0.419543
PA14_53000	phhB	pterin-4-alpha-carbinolamine dehydratase	PA0871	-0.222161	0.204441	0.983373	8.0385e-10	0.620612	0.000230647	0.692872	0.00022926	0.185535	0.407647	1.01272	2.65214e-10
PA14_53180		possible sulfurtransferase	PA0858	0.794336	3.64537e-09	0.810007	1.96191e-09	-0.54814	0.000115717	-0.0356466	0.85607	1.29557	5.84946e-23	-0.586546	2.79673e-05
PA14_53190	bolA	morphogene protein BolA	PA0857	0.884127	2.87154e-05	1.02635	1.00269e-06	-0.14876	0.564494	0.0457018	0.794806	0.318145	0.21826	-0.0366801	0.911769
PA14_53200		conserved hypothetical protein	PA0856	0.788563	0.000711961	1.06696	3.22176e-06	-0.440882	0.0748939	-0.00080863	0.995717	0.343718	0.211699	-0.214337	0.413985
PA14_53250	cpbD	chitin-binding protein CbpD precursor	PA0852	-3.01959	2.8455e-25	-4.56596	4.80869e-57	1.25939	2.1515e-05	0.0271668	0.856336	-0.286768	0.357826	0.829939	0.00452277
PA14_53410		probable transcriptional regulator	PA0839	1.36192	0.00640731	0.906085	0.058709	1.40689	0.00458971	0.0216448	0.794806	0.24265	0.438076	0.817317	0.0679339
PA14_53430	slyD	peptidyl-prolyl cis-trans isomerase SlyD	PA0837	1.22525	9.46637e-07	1.16441	2.40051e-06	-0.465634	0.078465	-0.0536856	0.715049	-0.054234	0.873491	-0.497252	0.0538196
PA14_53650		hypothetical protein		1.08578	7.56128e-09	0.763961	0.000110007	-0.114418	0.634106	0.0140721	0.959181	0.211484	0.392625	0.0613104	0.8093
PA14_53690		hypothetical protein	PA0818	1.59853	2.52207e-06	1.72371	7.00472e-07	0.468552	0.174641	-0.0156881	0.910152	-0.00747498	0.984392	0.362457	0.304681
PA14_53840		hypothetical protein	PA0805	0.934969	1.09845e-06	1.40787	7.71423e-14	1.33676	4.86516e-12	0.527456	0.0180015	0.363971	0.122332	1.53617	3.83789e-16
PA14_53850		probable oxidoreductase	PA0804	0.532465	2.70577e-05	1.02455	1.19887e-15	0.574402	1.62124e-05	0.0440014	0.825018	-0.144134	0.460306	0.635684	7.37928e-07
PA14_53890		hypothetical protein	PA0800	1.64515	3.68558e-06	0.986075	0.0050458	-0.152972	0.679607	-0.00351321	0.987232	-0.0757431		-0.328783	0.358209
PA14_54000	prpD	propionate catabolic protein PrpD	PA0792	-0.487734	0.0530216	-0.761146	0.00199087	1.39527	2.15992e-08	0.508722	0.0579122	0.204809	0.493029	1.03895	2.48555e-05
PA14_54010		probable transcriptional regulator	PA0791	0.0750738	0.731944	-0.471668	0.0152326	1.36385	4.58269e-14	0.42366	0.0439599	0.0522006	0.869632	0.924955	2.9511e-07
PA14_54050		conserved hypothetical protein		0.701041	6.73337e-07	1.10192	3.80811e-14	0.568493	0.000114266	0.00841677	0.978184	0.0566299	0.824147	0.324637	0.036517
PA14_54180		hypothetical protein	PA0781	6.9569	0	8.10124	0	-0.350084	0.074062	-0.0149254	0.936274	7.39511	0	5.27182	5.25427e-249
PA14_54190	pruR	proline utilization regulator	PA0780	3.66095	6.44329e-84	4.7615	2.71219e-146	-0.111145	0.658255	-0.0241996	0.900658	3.52355	1.81761e-80	2.16801	1.18873e-30
PA14_54300	recO	DNA repair protein RecO	PA0772	1.18401	2.53685e-05	0.413757	0.162265	0.156808	0.621357	-0.0454313	0.738791	-0.115188	0.727901	0.0361727	0.921493
PA14_54350	lepB	signal peptidase I	PA0768	1.02038	4.43439e-06	0.753462	0.00067991	-0.170706	0.510014	-0.0136972	0.909735	0.00999456	0.985533	-0.124503	0.647638
PA14_54370	lepA	GTP-binding protein LepA	PA0767	1.1991	0.000115809	0.801876	0.00954952	-0.745792	0.01726	-0.022468	0.888951	0.0989672	0.774413	-0.726648	0.0191262
PA14_54400	mucC	positive regulator for alginate biosynthesis MucC	PA0765	1.11607	1.90269e-23	1.23328	1.56638e-26	0.00492034	0.976839	0.0768169	0.651272	0.358621	0.0129731	0.517255	1.59504e-05
PA14_54430	algU	sigma factor AlgU	PA0762	1.35397	9.91287e-17	0.867309	1.2448e-07	0.235213	0.227718	-0.136197	0.407391	0.21122	0.356518	0.637052	0.000170759
PA14_54490		hypothetical protein	PA0758	1.33113	1.49041e-05	1.60344	1.5791e-07	-0.338814	0.29048	0.0476397	0.699806	0.344138	0.304716	-0.157477	0.646536
PA14_54750		hypothetical protein	PA0736a	0.384635	0.252885	0.894971	0.0211784	1.58315	6.2076e-06	0.0730499		0.232031		1.2333	0.000395536
PA14_54790		hypothetical protein	PA0734	1.09289	6.6383e-08	1.08603	6.47589e-07	0.303162	0.197774	-0.140931	0.316204	-0.0845725	0.779615	0.150353	0.559364
PA14_54800	rsuA	putative pseudouridylate synthase	PA0733	1.1919	8.06122e-05	0.9876	0.00124152	-0.0764013	0.828681	-0.0445751	0.72084	-0.127581	0.706998	-0.223271	0.498544
PA14_54840		tRNA-Gly		0.567639	0.199606	1.19266	0.00602915	-1.01584	0.0277352	-0.0518317		-0.151391		-0.570731	0.175803
PA14_54850		hypothetical protein		1.55451	2.82727e-10	1.33413	9.91897e-08	-0.194523	0.496184	-0.0152716	0.935213	0.0674619	0.85054	-0.0418958	0.898671
PA14_54860		hypothetical protein		2.3578	3.87234e-35	1.88341	1.44499e-22	1.68121	2.87458e-18	0.343618	0.100948	0.318387	0.195013	2.46177	1.03206e-39
PA14_54870		hypothetical protein		3.96574	6.90948e-21	2.38186	9.21044e-09	1.73458	4.26641e-05	1.20158	0.0131182	1.63129	0.00052443	2.54508	1.40464e-09
PA14_54900		hypothetical protein		1.33882	2.04241e-16	0.722626	2.91662e-05	0.500436	0.00464827	0.0267418	0.897889	0.149893	0.531232	0.703196	3.00932e-05
PA14_54940		putative siderophore biosynthesis enzyme		1.21991	1.60653e-29	0.230468	0.0594398	0.441157	0.000156302	0.0144905	0.945453	-0.0610062	0.737945	0.890698	3.21676e-16
PA14_54950		hypothetical protein		1.29318	2.37632e-11	0.612247	0.00358667	0.2332	0.310589	0.00624319	0.981297	-0.0264375	0.93335	0.504871	0.014314
PA14_54960		hypothetical protein		2.63495	4.50589e-18	1.50958	8.06565e-07	0.29302	0.354881	0.000876227	0.996144	0.175624	0.597301	1.0599	0.000523838
PA14_54970		possible ABC transporter protein		1.48791	1.50127e-14	0.69449	0.00068427	0.168465	0.47613	-0.0196497	0.923928	0.0450903	0.888177	0.505536	0.0138646
PA14_54980		poossible ABC-type transporter protein		2.84866	5.47343e-21	2.13025	1.87815e-12	0.477672	0.125746	0.00447013	0.985265	0.0672773	0.850739	1.31364	1.60801e-05
PA14_55000		possible ABC-type transporter, periplasmic component		4.19491	4.88128e-50	3.44457	4.28694e-35	1.32872	4.79518e-06	0.0416993	0.753771	0.0831492	0.811286	2.56194	5.91204e-20
PA14_55020		possible ABC-type transporter, permease component		1.73543	2.34536e-13	1.28326	7.57341e-08	0.339057	0.194698	0.00213682	0.992292	-0.0118443	0.975926	0.709627	0.00339992
PA14_55030		possible ABC-type transporter, permease component		1.40739	8.75983e-07	0.8617	0.00296909	-0.344339	0.262433	-0.046387	0.72084	-0.107426	0.743297	0.0880239	0.799669
PA14_55040		putative ATP-binding component of ferric enterobactin transport		1.49566	3.27255e-09	0.535265	0.0439991	0.210553	0.474434	-0.043659	0.764759	-0.274063	0.352992	0.51349	0.0502018
PA14_55050		possible TonB-dependent receptor		1.25687	1.57964e-22	0.581645	1.18145e-05	0.109986	0.508362	-0.0171973	0.947245	0.177341	0.34398	0.456561	0.000803591
PA14_55160	toxR	transcriptional regulator ToxR	PA0707	5.43143	1.00336e-29	4.99242	7.66509e-26	3.82234	4.61379e-15	0.0743983	0.225308	0.687628	0.113169	3.71054	9.26432e-15
PA14_55170	cat	chloramphenicol acetyltransferase	PA0706	1.47893	4.5537e-10	1.37536	9.73029e-09	0.640802	0.0103791	0.00822616	0.974921	0.100919	0.748915	0.655409	0.00775319
PA14_55180	migA	probable glycosyl transferase	PA0705	1.12566	2.56516e-14	1.14718	7.85256e-15	-0.457911	0.00438574	-0.310712	0.0746461	-0.0154297	0.958558	-0.429967	0.00655584
PA14_55540		probable transmembrane sensor	PA0676	2.63036	9.57013e-19	2.4989	1.87801e-17	2.26519	2.77275e-14	1.15125	0.00115122	0.747567	0.027614	2.02418	4.94696e-12
PA14_55550		probable sigma-70 factor, ECF subfamily	PA0675	2.53009	3.3163e-15	2.96561	2.7161e-20	2.22296	7.54178e-12	1.29195	0.00112018	1.08802	0.00352688	2.47966	6.30806e-15
PA14_55560	pigC	hypothetical protein	PA0674	3.81252	2.06188e-15	3.62142	1.02091e-14	2.96539	6.20586e-10	1.46433	0.00860154	1.25513	0.0167076	3.14978	2.19371e-11
PA14_55570	pigB	hypothetical protein	PA0673	2.73227	9.12709e-15	2.86202	2.1944e-16	2.41446	1.44907e-11	1.19625	0.00408871	0.960561	0.01647	2.73002	6.68332e-15
PA14_55580	nemO	heme oxygenase	PA0672	5.42741	2.16737e-14	3.96735	9.71362e-09	3.62633	4.20502e-07	0.0744912	0.0102481	1.93575	0.0117116	3.99625	1.39494e-08
PA14_55631		23S ribosomal RNA		-0.25747	0.577625	0.183449	0.674928	0.227184	0.0582175	0.0123871	0.10034	7.76332	0.000122196	5.68749	0.000832294
PA14_55640	sbcD	exonuclease SbcD	PA4281	1.18569	1.08523e-16	1.04243	1.07508e-12	0.109124	0.554262	-0.229343	0.174498	0.300794	0.105079	0.209607	0.209359
PA14_55860		putative pilus assembly protein	PA4300	-1.98605	2.18408e-07	-1.37043	0.000413171	1.08817	0.00402208	0.0253755	0.813874	-0.962521	0.0247798	0.869571	0.0184704
PA14_56090		conserved hypothetical protein	PA4317	0.272152	0.430349	1.34363	5.82328e-05	0.0275578	0.946101	0.110606	0.260479	0.306052	0.352992	-0.0295888	0.942704
PA14_56100		putative membrane protein	PA4318	0.960879	2.3047e-05	1.44542	2.56022e-10	0.0145689	0.961761	0.0527755	0.738791	0.201136	0.485256	0.0956407	0.741011
PA14_56110		putative membrane protein	PA4319	0.883845	3.62585e-06	1.34735	7.09113e-12	0.119869	0.624734	0.189944	0.256638	0.156412	0.558053	0.189631	0.410381
PA14_56130		hypothetical protein	PA4320	0.759815	1.22115e-06	1.07401	1.15606e-11	0.167121	0.386581	0.227756	0.180631	0.163232	0.473339	0.249419	0.160715
PA14_56140		hypothetical protein	PA4321	0.572931	0.00023828	1.26373	7.4547e-16	0.477845	0.00452449	0.16567	0.30639	0.259584	0.207442	0.618739	0.000107996
PA14_56180		conserved hypothetical protein	PA4324	1.01963	8.53743e-27	0.878883	8.23047e-20	0.386501	0.000163219	-0.193397	0.121535	-0.00669062	0.97616	0.522627	8.12612e-08
PA14_56510		conserved hypothetical protein	PA4345	0.582012	0.00865093	0.221289	0.360833	0.818603	0.000247207	0.0155499	0.940254	0.114912	0.706093	1.08601	5.5396e-07
PA14_56660		probable xenobiotic reductase B	PA4356	1.11417	2.55378e-09	0.780601	3.33396e-05	-0.104024	0.661134	-0.0427381	0.818291	0.29517	0.216758	-0.26499	0.203297
PA14_56670		conserved hypothetical protein	PA4357	1.24628	1.12028e-05	0.762442	0.00677401	-0.814323	0.00482832	-0.0411143	0.786262	0.348823	0.263691	-0.727824	0.0105588
PA14_56680		putative ferrous iron transport protein B	PA4358	1.9583	9.07308e-09	1.83217	4.80913e-08	-0.707367	0.03626	-0.00253703	0.990113	0.740567	0.0485783	-0.335987	0.328055
PA14_56690	feoA	putative iron transport protein	PA4359	2.6328	1.92029e-12	2.80444	2.79153e-14	-0.120673	0.75134	0.0217729	0.85777	1.43535	0.000592355	0.540082	0.132277
PA14_56700		conserved hypothetical protein		1.05336	1.94896e-07	1.53485	1.73661e-14	-0.512508	0.0199134	-0.0709499	0.651272	0.31295	0.214025	-0.34045	0.129447
PA14_56750		conserved hypothetical protein	PA4364	1.25694	0.000619102	1.54024	6.28508e-05	0.282267	0.451351	-0.00647705		-0.0792433		0.391561	0.288979
PA14_56840		putative thiol oxidoreductase	PA4371	1.88227	1.93678e-10	1.00094	0.000601174	-0.420823	0.167791	0.00856986	0.970385	0.325397	0.304716	-0.531374	0.0747313
PA14_56880		putative membrane fusion protein	PA4374	1.05134	2.53926e-06	0.973191	1.56159e-05	-0.176293	0.505076	-0.000906433	0.990117	0.213911	0.448295	-0.365087	0.13604
PA14_57020	groES	Hsp10 protein	PA4386	-2.36815	2.03954e-07	-0.234375	0.606122	-0.476981	0.22234	0.0864522	0.174478	1.41925	0.00686352	-0.384675	0.343945
PA14_57040		conserved hypothetical protein	PA4388	0.503369	0.00927808	1.27996	1.48868e-11	0.0359666	0.887539	0.113553	0.456202	0.472297	0.0373499	0.247963	0.251929
PA14_57060		conserved hypothetical protein	PA4390	1.94795	3.71734e-12	2.3552	2.61358e-17	0.509303	0.0821513	0.043998	0.761685	0.638652	0.0510757	0.626476	0.0280745
PA14_57070		conserved hypothetical protein	PA4391	1.10888	3.60651e-08	1.03255	3.6297e-07	-0.188377	0.435981	-0.0465479	0.792211	0.11757	0.68458	-0.116077	0.647638
PA14_57250		conserved hypothetical protein	PA4405	1.65344	2.76236e-10	1.27317	1.27111e-06	-0.0158592	0.961335	-0.0702675	0.577778	0.00731109	0.984392	0.193539	0.51726
PA14_57470		putative methyltransferases	PA4422	1.05027	4.87975e-09	0.700468	0.000152388	-0.239752	0.258964	-0.142642	0.362694	0.0354704	0.902483	-0.387056	0.0487675
PA14_57490		putative endonuclease	PA4424	1.18107	4.28693e-09	0.788778	0.000164613	0.269332	0.24271	0.0934832	0.535651	0.103515	0.727901	0.162739	0.497309
PA14_57680		putative hydrolase	PA4440	1.49764	2.01928e-11	0.990352	1.12254e-05	0.03672	0.899102	-0.0157391	0.940295	0.194247	0.496175	-0.0089981	0.977617
PA14_57710	cysN	ATP sulfurylase GTP-binding subunit/APS kinase	PA4442	0.668244	0.116077	2.2712	1.71358e-07	-0.661327	0.0969511	0.0195612	0.845142	0.110285	0.745713	-0.949763	0.0219892
PA14_57720	cysD	ATP sulfurylase small subunit	PA4443	2.31964	0.000154713	3.70339	3.40853e-09	-0.44194	0.293472	0.000530665	0.996144	0.128809	0.651946	-0.408891	0.35663
PA14_57820		conserved hypothetical protein	PA4451	1.97268	6.59678e-08	1.29595	0.000288066	-0.393705	0.266559	-0.0468192	0.644334	0.0591886	0.8727	-0.481311	0.172149
PA14_57880		putative toluene tolerance ABC efflux transporter	PA4456	1.11228	0.000153519	0.563132	0.0580601	-0.422754	0.165323	-0.0487674	0.711375	0.0306053	0.933315	-0.58603	0.0485588
PA14_57890	yrbH	putative sugar isomerase	PA4457	1.0669	2.39697e-08	1.25177	2.88543e-11	-0.887568	7.18605e-06	-0.110661	0.470618	0.209753	0.405631	-0.886886	4.82466e-06
PA14_57930		putative ATP-binding component of ABC transporter	PA4461	1.03282	5.13708e-10	1.16731	1.27115e-12	-0.156548	0.443865	-0.0304999	0.888951	0.166893	0.480124	0.0331129	0.890867
PA14_57970		putative ATP kinase	PA4465	0.776253	8.30894e-08	1.09525	9.09189e-15	-0.153671	0.383089	-0.0941049	0.575094	0.0820049	0.727901	0.113894	0.522263
PA14_57980		putative phosphoryl carrier protein	PA4466	1.60847	1.68962e-14	1.5849	4.02932e-14	0.203982	0.410825	-0.0354249	0.835722	0.0142307	0.958558	0.368035	0.105659
PA14_57990		putative heavy-metal transporter	PA4467	7.60423	1.14737e-24	6.34017	3.30447e-18	5.92956	2.61355e-15	0.0891513	0.000199431	2.22305	0.00644439	6.09576	1.11089e-16
PA14_58000	sodM	superoxide dismutase	PA4468	7.14085	1.91178e-24	6.18198	2.9347e-19	6.05211	1.33025e-17	3.60077	1.97041e-05	2.76283	0.000335886	6.33679	7.59299e-20
PA14_58010		conserved hypothetical protein	PA4469	7.27949	2.67123e-17	6.35471	5.4989e-14	6.20369	1.11616e-12	0.0630089	0.000157808	3.1354	0.000870129	6.57036	1.5245e-14
PA14_58030	fumC1	fumarate hydratase	PA4470	7.39234	3.73118e-12	5.99975	7.35247e-09	5.77133	9.02511e-08	0.0381265	0.00237245	0.502242	0.00757557	6.12787	7.64636e-09
PA14_58040		conserved hypothetical protein	PA4471	7.77493	2.70608e-17	5.89047	4.38787e-11	4.56611	6.38782e-07	0.0401296	0.0732904	2.33349	0.0131633	5.8272	1.37282e-10
PA14_58170	gatC	Glu-tRNA(Gln) amidotransferase subunit C	PA4482	0.681981	0.00585169	1.33287	4.1842e-08	-0.719821	0.00519463	-0.0364477	0.845142	0.291735	0.312059	-0.577797	0.0234771
PA14_58320		putative two-component sensor	PA4494	1.29326	5.53678e-19	0.538266	0.000308193	-0.152723	0.393304	-0.0881338	0.610726	0.146863	0.509237	0.180449	0.296216
PA14_58410		putative outer membrane porin	PA4501	-2.35325	4.80982e-35	-1.0009	1.10291e-06	-0.814118	4.75663e-05	1.20128	7.06455e-08	-0.0900646	0.747376	-0.681012	0.000587555
PA14_58550	lpxO1	lipopolysaccharide biosynthetic protein LpxO1	PA4512	1.5256	1.11447e-13	1.24445	1.24187e-09	-0.106457	0.683028	-0.165444	0.288173	0.104763	0.728776	-0.0460529	0.868058
PA14_58560	piuB	probable oxidoreductase	PA4513	1.46982	1.73305e-06	0.634659	0.0396477	0.374994	0.234627	0.720213	0.0370518	0.685617	0.0456654	0.330725	0.300053
PA14_58580	piuC	putative iron-regulated protein	PA4515	2.10566	6.38234e-09	1.10351	0.00182217	-0.423491	0.227718	0.0141947	0.920953	0.588398	0.113866	0.149434	0.693723
PA14_58600		conserved hypothetical protein	PA4516	1.77662	1.84467e-08	0.932432	0.00276817	-0.341508	0.288189	0.0446072	0.717861	0.309371	0.335176	-0.0242203	0.953893
PA14_58710		tRNA-Thr		1.62353	0.00229271	1.36901	0.0105111	-0.50986	0.240597	-0.0123434		0.185699		0.314951	0.470893
PA14_58720		conserved hypothetical protein		3.60934	3.09009e-12	2.48002	8.52835e-07	0.0109983	0.979437	0.0239501	0.779421	0.226992	0.470927	0.713109	0.107496
PA14_58730	pilA	type IV pilin structural subunit	PA4525	1.57125	7.11893e-07	2.22027	1.42501e-12	0.486729	0.1281	1.07388	0.00397919	1.11381	0.0020203	1.73524	4.32825e-08
PA14_58770	pilD	type 4 prepilin peptidase PilD	PA4528	1.06479	2.79126e-11	0.69549	1.90508e-05	-0.131341	0.51042	-0.00594775	0.981297	0.211951	0.333223	0.0859448	0.679723
PA14_58870	ndh	NADH dehydrogenase	PA4538	0.684606	3.47761e-14	1.01225	2.24645e-29	0.673684	2.21466e-13	0.0152079	0.961229	0.0530501	0.74328	0.626815	4.84745e-12
PA14_59220		pyocin S5	PA0985	0.806612	0.00251792	0.742657	0.00484459	1.44925	7.05362e-08	0.109615	0.3823	0.269108	0.377559	1.97673	5.6122e-14
PA14_59230		colicin immunity protein	PA0984	4.31097	3.4721e-17	3.03529	1.84528e-09	1.17537	0.0139881	0.0289051	0.708049	0.267509	0.394669	1.49608	0.00219099
PA14_59380		conserved hypothetical protein		0.81777	8.64274e-05	-0.298811	0.173232	1.05877	4.26195e-07	-0.00720932	0.99751	0.1405	0.600094	1.11636	5.6139e-08
PA14_59400		conserved hypothetical protein		0.944951	3.52527e-06	0.0417888	0.876862	1.02051	7.36301e-07	0.0122456	0.966425	0.113484	0.688929	1.06951	1.31022e-07
PA14_59410		hypothetical protein		0.901047	4.81524e-06	0.00597903	0.988528	1.11125	2.11419e-08	0.0534509	0.75009	0.117818	0.674769	1.22683	2.32122e-10
PA14_59430		conserved hypothetical protein		0.766193	0.000840565	-0.0165959	0.963165	1.11654	9.85192e-07	0.0144114	0.95674	0.14665	0.611727	1.25	2.07219e-08
PA14_59960		Putative protein-disulfide isomerase	PA0982	0.61904	0.000176042	1.28638	1.54552e-15	0.280133	0.132094	0.112197	0.483232	0.311279	0.133117	0.56664	0.000717331
PA14_60030		hypothetical protein		0.592213	0.0047743	0.524021	0.0132044	0.950209	6.08326e-06	0.0741298	0.624998	0.0638051	0.850739	1.22715	1.87299e-09
PA14_60160		tRNA-Pro		1.58074	0.000677711	1.00982	0.0228169	-0.688841	0.106792	-0.0214771		-0.113012		-1.53928	0.0037522
PA14_60180		tRNA-Asn		0.523863	0.169505	1.25566	0.000855558	-1.40326	0.000748421	-0.0182134	0.882514	-0.0433246		-2.18583	1.4252e-06
PA14_60210	rluD	ribosomal large subunit pseudouridine synthase D	PA4544	1.22604	1.19864e-06	0.989885	7.77196e-05	-0.459728	0.0864177	-0.0797275	0.54885	0.00448462	0.990188	-0.558087	0.0315525
PA14_60230	comL	competence lipoprotein ComL	PA4545	1.78933	1.83949e-05	1.22848	0.0025654	-1.18564	0.00445578	-0.0413822	0.645228	0.108301	0.748915	-1.31976	0.00140693
PA14_60240		conserved hypothetical protein		1.16048	8.5371e-08	0.769289	0.000924554	-0.0921294	0.741285	-0.206032	0.215517	-0.113772	0.7193	-0.198675	0.446587
PA14_60280	fimU	type 4 fimbrial biogenesis protein FimU		1.9194	8.51233e-10	2.20344	1.6838e-12	0.0782535	0.828381	0.00845697	0.960508	0.315283	0.325647	0.725795	0.0208075
PA14_60290	pilW	type 4 fimbrial biogenesis protein PilW		1.12823	2.5321e-07	1.36925	2.55061e-10	0.00289108	0.999812	0.0498482	0.763593	0.414217	0.115811	0.513195	0.0247644
PA14_60300	pilX	type 4 fimbrial biogenesis protein PilX		1.5313	6.74085e-08	1.6356	6.32547e-09	-0.166193	0.603755	0.0311784	0.835826	0.37974	0.226402	0.483209	0.0971859
PA14_60330	lytB	penicillin tolerance protein, LytB	PA4557	0.878905	3.82155e-05	1.35488	8.91873e-11	-0.228242	0.343507	0.000249475	0.987232	0.355323	0.168714	-0.130117	0.618713
PA14_60350		probable peptidyl-prolyl cis-trans isomerase, FkbP-type	PA4558	0.455329	0.00353006	1.11386	1.56813e-13	0.100679	0.615183	0.0673922	0.699806	0.20313	0.333223	0.009267	0.969342
PA14_60360	lspA	lipoprotein signal peptidase	PA4559	0.395469	0.0158895	1.12342	5.9624e-13	0.0287799	0.897918	0.0594689	0.758906	0.285709	0.162962	0.0625429	0.759202
PA14_60380	ribF	riboflavin kinase/FAD synthase	PA4561	1.2999	5.85091e-06	1.15384	5.08182e-05	-0.237325	0.447818	-0.0315998	0.838632	0.140035	0.674158	-0.437834	0.140892
PA14_60460	rplU	ribosomal protein L21	PA4568	1.10293	0.0107388	1.14283	0.00746324	-1.30334	0.00312132	-0.0342173	0.693547	0.118302	0.724974	-1.22775	0.00431086
PA14_60480		conserved hypothetical protein	PA4570	6.30254	3.23841e-19	3.99787	4.34045e-09	4.65229	5.63822e-11	0.0791456	0.00788389	1.77978	0.016657	5.27104	4.04412e-14
PA14_60530		putative membrane-associated protein	PA4574	1.26558	6.63587e-07	0.632109	0.0157246	-0.48892	0.0689325	-0.492082	0.0790412	-0.1927	0.520506	-0.874347	0.00112474
PA14_60620		tRNA-Arg		6.60136	4.26473e-16	4.37103	3.38924e-08	0.103965	0.783778	0.012292	0.830912	0.111761	0.62969	0.274019	0.510662
PA14_60630		putative stomatin/prohibitin	PA4582	2.67782	5.2494e-12	2.44706	2.22188e-10	0.0992	0.800014	0.0188159	0.885854	0.163428	0.624752	0.510566	0.168386
PA14_60650		conserved hypothetical protein	PA4583	2.70081	7.26565e-09	2.19199	1.83183e-06	0.180268	0.651671	0.0163751	0.884846	0.0975323	0.765018	0.503714	0.22058
PA14_60660		putative nucleotidyltransferase	PA4584	2.03373	4.85856e-09	1.45791	2.21657e-05	0.157748	0.66616	0.00192856	0.992333	0.000753885	0.998073	0.33619	0.337531
PA14_60670	rtcA	RNA 3'-terminal phosphate cyclase	PA4585	1.57461	0.000527514	1.22737	0.00612313	0.2029	0.609618	0.0177689	0.875864	-0.0020995	0.993987	0.309601	0.449411
PA14_60870	morA	motility regulator	PA4601	1.26289	1.04704e-21	0.564661	3.32214e-05	0.181139	0.261017	-0.135306	0.39065	-0.0917867	0.674158	0.290657	0.0456274
PA14_61060	fnr-2	putative ferredoxin--NADP+ reductase	PA4615	2.64901	5.5121e-36	1.99712	1.33784e-21	2.13959	9.51458e-24	0.374358	0.0931741	0.371698	0.147764	2.17849	1.97927e-25
PA14_61080	dctP	putative C4-dicarboxylate-binding protein	PA4616	1.98988	1.30984e-07	1.8624	4.95175e-07	-0.38993	0.29038	-0.0170171	0.897492	0.45599	0.207094	-0.142775	0.717035
PA14_61120		putative xanthine dehydrogenase accessory factor X	PA4618	1.02531	2.33549e-19	0.806151	7.56919e-12	0.381905	0.00203066	-0.0213074	0.925631	0.0336794	0.877174	0.165116	0.22058
PA14_61170		putative transmembrane protein	PA4622	0.595886	0.0761043	1.15241	0.000549875	-0.409891	0.22728	-0.0227712	0.859687	0.107907	0.743297	-0.70303	0.0380481
PA14_61190		putative hemolysin activation/secretion protein	PA4624	-0.353169	0.10173	-0.723824	0.000551182	0.871236	3.15134e-05	-0.00924885	0.967909	-0.383346	0.122305	1.31075	8.79303e-11
PA14_61200		conserved hypothetical protein	PA4625	-0.564393	0.028092	-0.470194	0.0719314	1.27119	5.42035e-07	-0.00138743	0.993284	-0.13971	0.660032	1.8669	3.52846e-14
PA14_61220	rsmC	putative ribosomal RNA small subunit methyltransferase C	PA4627	1.25384	2.26999e-06	0.938893	0.000412863	-0.405822	0.150818	-0.0773575	0.535642	-0.0412932	0.906183	-0.690756	0.0114399
PA14_61250	lysP	APC family lysine-specific permease	PA4628	1.35181	1.69332e-06	1.53753	4.11901e-08	-0.316989	0.296645	-0.00129019	0.98642	0.191767	0.544912	-0.365708	0.220917
PA14_61260		putative membrane protein	PA4629	-0.00405752	0.987661	0.0477692	0.901757	1.16386	9.02742e-07	-0.0592118	0.634551	0.247552		-0.286928	0.324778
PA14_61370		conserved hypothetical protein	PA4637	1.41286	1.51159e-06	1.10925	0.00010925	0.0397036	0.908988	-0.0401369	0.766554	-0.166005	0.604081	-0.160617	0.62437
PA14_61600		putative oxidoreductase	PA4657	0.89681	2.24947e-07	0.483133	0.0058794	1.10988	1.64393e-10	0.0281861	0.888951	0.0091207	0.984392	1.3151	9.30739e-15
PA14_61620		putative transcriptional regulator, MerR family	PA4659	0.273209	0.265481	1.03863	6.66857e-06	0.400715	0.106302	0.0568267	0.717861	0.174351	0.55234	0.227116	0.379744
PA14_61700	prfA	peptide chain release factor 1	PA4665	0.788968	0.00022487	1.06774	3.77924e-07	-0.588799	0.00885794	-0.00904849	0.973724	0.184091	0.504241	-0.775042	0.000375421
PA14_61710	hemA	glutamyl-tRNA reductase	PA4666	1.50067	4.41719e-08	1.28769	2.20378e-06	-0.495419	0.0860809	-0.0345019	0.818291	0.100668	0.762079	-0.758776	0.00711431
PA14_61740	lolB	putative lipoprotein localization protein LolB	PA4668	0.965586	1.63833e-08	1.18901	3.09782e-12	-0.0853799	0.709003	0.00556119	0.98556	0.237639	0.292136	0.127295	0.539009
PA14_61750	ipk	isopentenyl monophosphate kinase	PA4669	1.16983	1.86185e-08	1.18329	1.01628e-08	-0.299392	0.202491	-0.0254489	0.895132	0.168978	0.544708	-0.172252	0.483124
PA14_61760		tRNA-Gln		1.61088	2.76161e-07	1.12077	0.000258213	-1.04988	0.00115462	-0.258473	0.132363	-0.291897	0.367338	-1.39925	1.89463e-05
PA14_61820	ychF	putative GTP-binding protein	PA4673	0.557195	0.0162548	1.11616	7.30166e-07	-0.276511	0.280636	-0.00573336	0.980548	0.228058	0.429138	-0.148956	0.58191
PA14_61890		conserved hypothetical protein	PA4679	1.12718	1.06613e-05	0.438517	0.101668	-0.33364	0.233289	-0.0340074	0.826193	-0.0370088	0.917337	-0.617879	0.0198246
PA14_61950		hypothetical protein	PA4683	2.14915	2.64877e-22	2.47345	2.78269e-30	-0.238727	0.353557	-0.00974991	0.973915	0.0932567	0.766041	0.12005	0.662166
PA14_62010	hitB	putative iron ABC transporter, permease protein	PA4688	1.03835	1.14188e-11	1.50184	1.20111e-23	-0.274858	0.118754	0.0114542	0.970385	0.31457	0.11014	-0.0392812	0.842822
PA14_62060		23S ribosomal RNA		-0.784248	0.168091	-0.29054	0.611994	0.140098	0.56632	0.0158505	0.372227	4.00916	0.00748732	0.722639	0.0328755
PA14_62100		putative membrane protein	PA4691	1.7347	1.93986e-22	1.27627	5.26726e-12	0.0753434	0.753692	-0.023979	0.897492	0.084355	0.766632	0.38754	0.0508441
PA14_62110		putative oxidase	PA4692	1.93968	1.17972e-40	1.47603	6.27297e-23	0.305162	0.0768352	0.0245468	0.907673	0.388138	0.0392045	0.361231	0.0269316
PA14_62120	pssA	phosphatidylserine synthase	PA4693	0.699915	0.0233266	1.00049	0.000976013	-0.713189	0.0253378	0.00743766	0.980383	0.279078	0.391924	-0.662106	0.0334331
PA14_62270	phuW	conserved hypothetical protein	PA4705	2.24881	1.53735e-09	2.01196	4.11412e-08	1.3817	0.000227212	1.12983	0.0095786	1.1672	0.00615176	1.35792	0.000224786
PA14_62280	phuV	putative ATP-binding component of ABC transporter	PA4706	3.13238	1.83876e-14	2.86309	1.14719e-12	1.7826	1.49966e-05	1.56328	0.00115122	1.45019	0.00161622	1.77286	1.16161e-05
PA14_62290	phuU	putative permease of ABC transporter	PA4707	3.72012	7.60009e-13	3.5125	5.96241e-12	1.41788	0.00422368	1.34311	0.0225743	1.53344	0.00844772	1.68546	0.000736442
PA14_62300	phuT	putative periplasmic binding protein	PA4708	3.82466	1.9174e-09	2.7515	7.84441e-06	1.93488	0.00163242	2.13832	0.00430891	1.88927	0.00817063	1.89534	0.00163697
PA14_62330	phuS	putative hemin degrading factor	PA4709	4.81615	8.33651e-11	2.91497	3.48505e-05	0.669948	0.133086	1.65181	0.0401827	1.71041	0.0264957	1.02928	0.0592767
PA14_62350	phuR	putative haem/haemoglobin uptake outer membrane receptor PhuR precursor	PA4710	3.89039	2.76309e-06	2.58932	0.000848925	1.7368	0.0137304	2.90525	0.00397919	3.14473	0.000903747	1.89888	0.00926949
PA14_62360		putative iron-sulfur cluster-binding protein, Rieske family	PA4711	0.808626	1.5541e-08	1.15087	7.94264e-15	0.354177	0.0258738	0.092093	0.582888	0.406311	0.0207514	0.383807	0.0133073
PA14_62430		conserved hypothetical protein	PA4718	1.06926	8.05404e-12	1.03108	6.98235e-11	0.405088	0.0161786	-0.0910096	0.583046	0.129953	0.578019	0.437403	0.00774557
PA14_62720	rpsO	30S ribosomal protein S15	PA4741	0.627377	0.000498691	1.15211	4.02534e-11	0.207405	0.316739	-0.0303138	0.888951	0.190101	0.431954	0.287638	0.146297
PA14_62730	truB	tRNA pseudouridine 55 synthase	PA4742	1.361	3.10051e-09	1.17923	2.71546e-07	-0.000755962	0.999208	-0.0378063	0.823353	0.00390154	0.992968	0.0465251	0.875789
PA14_62740	rbfA	ribosome-binding factor A	PA4743	0.721382	0.00035437	1.36882	3.80483e-12	-0.201455	0.393304	0.00264852	0.991944	0.186457	0.482699	-0.0959333	0.703421
PA14_62780	yhbC	conserved hypothetical protein	PA4746	2.40624	3.53154e-07	0.777056	0.0790132	-1.61428	0.000684064	-0.094506	0.123162	-0.2408	0.455426	-1.6388	0.000421103
PA14_62790		tRNA-Met		3.64719	5.04948e-09	1.22825	0.0221724	-0.134571	0.743129	-0.0349063	0.530325	-0.151926		-0.687723	0.141316
PA14_62800		tRNA-Leu		1.61198	6.78792e-07	1.65713	3.48731e-07	-0.0657434	0.857285	-0.0402099	0.731565	-0.041423	0.909845	-0.107989	0.775857
PA14_62830	tpiA	triosephosphate isomerase	PA4748	1.0757	1.81843e-05	0.481492	0.0596881	-0.650811	0.0121701	-0.0998711	0.439366	-0.250582	0.391987	-0.705959	0.00552725
PA14_62850	folP	dihydropteroate synthase	PA4750	1.349	5.78197e-14	1.32098	1.59867e-13	-0.0146657	0.929488	0.0478857	0.817831	0.248967	0.28682	0.188149	0.373786
PA14_62880	yhbY	putative RNA-binding protein	PA4753	2.34373	7.97909e-22	1.9334	5.71056e-16	-0.500957	0.0548022	-0.38086	0.109748	-0.164026	0.587863	-0.528357	0.0388305
PA14_62890		conserved hypothetical protein	PA4754	1.08086	9.87738e-08	1.22285	1.15373e-09	-0.0647535	0.802034	0.0987121	0.535642	0.313122	0.216336	-0.0658282	0.805842
PA14_63020	fur	ferric uptake regulation protein	PA4764	1.21767	5.73384e-07	0.921751	0.000152095	-0.302897	0.260495	0.0284579	0.866996	0.0540559	0.873523	-0.431859	0.0890527
PA14_63030	omlA	outer membrane lipoprotein OmlA precursor	PA4765	1.6712	1.62622e-06	1.5844	4.48672e-06	-0.862268	0.0138204	-0.0543615	0.597311	0.238915	0.487435	-0.829333	0.0162114
PA14_63110		putative S-adenosylmethionine decarboxylase proenzyme	PA4773	3.60709	5.32267e-14	2.49489	9.55295e-08	-0.127659	0.754405	-0.0122616	0.9136	2.1614	4.534e-05	-0.262239	0.528612
PA14_63120		putative spermidine synthase	PA4774	3.26341	1.22293e-13	2.10494	8.71269e-07	-0.162237	0.667883	-0.0203246	0.85607	1.91765	8.89608e-05	-0.272733	0.523619
PA14_63130		conserved hypothetical protein	PA4775	3.45364	3.65597e-17	2.44002	1.25873e-09	0.045967	0.911856	-0.025807	0.817831	1.74361	0.00012564	0.0850779	0.8553
PA14_63150	pmrA	two-component response regulator	PA4776	2.76442	2.04077e-14	2.36895	2.57949e-11	-0.0526027	0.891923	-0.0367147	0.764759	1.43508	0.000378511	0.00595575	0.986789
PA14_63160	pmrB	two-component sensor	PA4777	2.84979	1.91398e-18	2.47728	8.72664e-15	0.114624	0.737153	-0.061216	0.51323	1.25307	0.000588774	0.237724	0.475428
PA14_63220		hypothetical protein	PA4782	2.87905	2.92449e-15	0.649268	0.0683236	0.182574	0.618349	-0.0482044	0.649949	1.17303	0.0045153	-0.0957356	0.809419
PA14_63330		putative glycerolphosphodiesterase	PA4792	1.90452	4.92747e-37	1.11388	5.93857e-13	1.85743	9.27098e-37	0.0237287	0.916997	0.03852	0.888177	1.75515	6.95276e-34
PA14_63350		putative acetyltransferase, GNAT family	PA4794	1.50071	7.32281e-19	1.45115	7.12571e-17	0.57231	0.00180143	0.00152925	0.993753	0.0210418	0.941391	0.873451	5.31702e-07
PA14_63360		putative peroxiredoxin	PA4795	1.31521	9.17099e-10	1.6814	2.19019e-14	0.143593	0.593294	-0.0220691	0.902492	-0.0523309	0.876289	0.389575	0.101501
PA14_63370		putative glycine cleavage system H protein	PA4796	1.2786	3.8818e-14	1.21152	7.98336e-12	0.1736	0.413548	-0.0162437	0.954041	-0.0375259	0.898995	0.317707	0.0996128
PA14_63650		conserved hypothetical protein	PA4815	1.39833	2.31377e-07	1.39031	4.56887e-07	-0.0856846	0.793984	-0.00190916	0.992292	0.210046	0.499448	-0.2165	0.495997
PA14_63720		putative membrane proteins	PA4820	-0.302555	0.470728	0.319155	0.548188	1.35616	0.001184	0.0987858		0.488131		1.33274	0.00138141
PA14_63900		putative hemolyin III	PA4833	2.32448	2.27677e-38	2.82071	1.16135e-56	1.48834	5.71206e-16	0.371674	0.0717684	1.93401	7.68796e-27	1.79395	1.69047e-23
PA14_63910		putative membrane protein	PA4834	6.00499	0	6.28518	0	1.57187	2.49335e-31	0.025307	0.90974	5.50231	0	4.17703	4.86944e-244
PA14_63920		conserved hypothetical protein	PA4835	6.47462	0	6.50663	0	0.0533596	0.789523	-0.102082	0.539429	5.5678	0	4.18961	1.50357e-222
PA14_63940		conserved hypothetical protein	PA4836	7.82687	0	8.08456	0	-0.0327498	0.884422	0.024606	0.89938	6.99568	0	5.71038	0
PA14_63960		putative uter membrane protein precursor	PA4837	7.73765	0	7.95454	0	-0.641904	0.000344028	-0.133234	0.405225	7.53306	0	5.61274	1.96385e-300
PA14_63970		putative membrane protein	PA4838	4.76827	2.59618e-277	5.0378	0	-0.292133	0.0997664	0.0299714	0.853699	4.0853	5.36477e-210	2.68776	3.96169e-88
PA14_64090	aroQ1	3-dehydroquinate dehydratase	PA4846	1.8226	6.07678e-06	1.16358	0.00297702	-1.30775	0.00137208	-0.0912628	0.233543	-0.158174	0.631883	-1.00504	0.0104153
PA14_64170		conserved hypothetical protein	PA4851	1.01658	0.000114904	0.700794	0.00892838	-0.373304	0.180927	-0.0612568	0.651272	0.0924118	0.810298	-0.625642	0.0198246
PA14_64220	purD	phosphoribosylamine--glycine ligase	PA4855	-0.458902	0.0808441	1.12621	6.83429e-06	-0.145407	0.621849	0.0777283	0.560551	0.184898	0.542997	-0.261661	0.347646
PA14_64610		putative fatty acid desaturase	PA4888	1.23227	0.0234952	1.74824	0.0016621	-0.492993	0.258028	-0.0288835	0.68762	-0.0665206	0.827737	-0.350858	0.419799
PA14_64620		putative oxidoreductase	PA4889	1.61938	0.00694166	1.90634	0.00160687	-0.58824	0.187431	-0.0335269	0.513165	-0.111268	0.688777	-0.697597	0.148776
PA14_64640		putative transcriptional regulator, TetR family	PA4890	1.0871	0.00290553	1.18664	0.00104011	-0.680337	0.0598704	-0.0701945	0.435314	-0.0644193	0.850553	-0.695177	0.0533252
PA14_64680	ureJ	urease accessory protein	PA4894	1.89641	2.15126e-19	1.83214	4.35714e-19	1.14041	7.71206e-08	0.0364391	0.835722	0.187954	0.498586	1.31813	1.91249e-10
PA14_64690		putative transmembrane sensor	PA4895	5.2807	3.68251e-32	4.41077	5.01566e-24	3.88922	3.05983e-18	1.87269	0.000359538	1.48966	0.00274431	3.9809	1.23554e-19
PA14_64700		putative sigma-70 factor, ECF subfamily	PA4896	6.20353	1.54148e-20	4.81804	1.34324e-13	4.15295	5.75867e-10	0.0871184	0.0105106	1.87317	0.00999403	4.38798	2.49656e-11
PA14_64710		putative extracellular heme-binding protein	PA4897	3.29163	7.78533e-31	2.63612	7.97248e-21	1.93792	2.24595e-11	0.596238	0.0562931	0.6379	0.0478455	2.25503	1.58274e-15
PA14_64850		putative ornithine cyclodeaminase	PA4908	0.16084	0.526219	0.0536449	0.863083	1.03808	2.17934e-06	0.0356528	0.835554	-0.0334009	0.917944	0.915182	2.79673e-05
PA14_64860	livF	putative ranched-chain amino acid ABC transporter, ATP-binding protein	PA4909	0.797229	9.40093e-06	0.273729	0.21713	1.04545	3.21764e-09	0.070873	0.653629	-0.232716	0.33762	1.16575	1.44557e-11
PA14_64870	braF	putative branched-chain amino acid ABC transporter, ATP-binding protein	PA4910	0.931234	7.43379e-08	0.545285	0.00696785	1.11089	4.70929e-11	-0.0421294	0.819663	-0.179059	0.473339	1.23152	1.00236e-13
PA14_64880	braE	putative permease of ABC branched-chain amino acid transporter	PA4911	1.37134	6.74722e-09	0.782564	0.00289646	0.901621	0.00017671	-0.0148845	0.929711	-0.0476409	0.890992	1.17807	4.25753e-07
PA14_64950	pncA	nicotinamidase	PA4918	0.487569	0.147288	1.59359	2.15523e-06	-0.112053	0.757093	0.0240476	0.852887	0.746863	0.0432283	0.153581	0.676093
PA14_65150	rplI	50S ribosomal protein L9	PA4932	-0.153009	0.60846	1.0085	0.000111248	-0.0591379	0.865296	0.149929	0.265042	0.260254	0.387235	-0.168537	0.577482
PA14_65160		putative membrane protein	PA4933	-0.0234486	0.940817	1.08897	0.000252344	-0.0921813	0.785221	0.0975616	0.422823	0.212291	0.514306	-0.179362	0.590194
PA14_65210		tRNA-Leu		1.22007	0.00095864	0.541255	0.138287	-0.960501	0.00923571	-0.0873388		-0.366649		-1.84824	1.93159e-05
PA14_65250	hisX	putative ATP phosphoribosyltransferase	PA4939	1.09154	1.56873e-06	1.06233	1.87718e-06	-0.175229	0.492959	-0.0167651	0.935619	0.0517943	0.888028	-0.125917	0.64806
PA14_65260		putative transmembrane protein	PA4940	1.93875	2.30304e-13	1.5879	1.5133e-09	-0.127095	0.676286	-0.141773	0.264188	-0.12333	0.70744	0.116548	0.717207
PA14_65320	miaA	delta 2-isopentenylpyrophosphate transferase	PA4945	1.13208	2.95368e-13	0.761316	1.07314e-06	-0.0780466	0.709003	-0.340272	0.0575331	-0.187678	0.390508	0.0222423	0.92311
PA14_65450	motA	chemotaxis protein MotA	PA4954	1.01527	3.02387e-07	0.711914	0.000369024	-0.695658	0.000794928	-0.122535	0.421374	-0.0516587	0.863319	-0.517707	0.0124333
PA14_65560	serB	phosphoserine phosphatase	PA4960	1.0302	3.61482e-07	1.02119	3.43161e-07	-0.370048	0.0992972	-0.0838283	0.573139	-0.0838293	0.781682	-0.41862	0.0524377
PA14_65580	ybcI	putative membrane-bound metal-dependent hydrolase	PA4962	1.00403	2.0453e-07	0.124064	0.618788	0.0520896	0.843405	-0.118897	0.423959	-0.32477	0.176487	-0.0541973	0.830997
PA14_65590		conserved hypothetical protein	PA4963	1.15868	9.79917e-08	0.65701	0.00287476	0.121191	0.647671	-0.0606646	0.712592	0.0575395	0.856268	0.107923	0.683894
PA14_65670		putative esterase	PA4968	1.45442	1.53892e-07	1.17747	1.90646e-05	-0.216166	0.480948	-0.0373208	0.788857	0.105215	0.751044	-0.143063	0.655278
PA14_66080	msbA	transport protein MsbA	PA4997	1.10576	0.00059552	0.656465	0.041996	-0.784355	0.0162848	-0.0529288	0.715382	-0.0632495	0.870179	-0.987249	0.00227506
PA14_66090		putative toluene tolerance protein	PA4998	1.09675	4.51716e-05	0.722275	0.00757062	-0.379735	0.184839	-0.0331409	0.828778	0.0865064	0.801626	-0.539477	0.050288
PA14_66380	ycgO	putative sodium/hydrogen antiporter	PA5021	1.35458	1.10813e-13	1.72526	9.71922e-22	-0.227237	0.296541	0.00710155	0.979988	0.177389	0.486282	-0.0466539	0.852742
PA14_66400	aefA	putative small-conductance mechanosensitive channel protein	PA5022	0.552162	0.000237825	1.01929	2.12012e-12	-0.313672	0.0568959	-0.028824	0.895027	0.122544	0.597843	-0.26342	0.106782
PA14_66410		conserved hypothetical protein	PA5023	1.09326	6.06366e-17	0.17673	0.228818	0.130481	0.417803	0.0836996	0.622425	0.118024	0.570626	-0.0179176	0.929144
PA14_66510	ynfM	putative MFS transporter	PA5030	1.653	4.93333e-21	2.91996	4.33322e-65	-0.622018	0.00119491	-0.335923	0.0942524	-0.0407682	0.892234	0.588835	0.00138252
PA14_66890		conserved hypothetical protein	PA5062	0.727408	0.000267293	1.19208	4.42401e-09	-0.682994	0.00188752	-0.181132	0.255135	-0.056697	0.855662	-0.698131	0.00137211
PA14_66940	hisI	phosphoribosyl-AMP cyclohydrolase	PA5066	1.19851	3.58397e-16	0.901456	1.4155e-09	0.0106657	0.955503	-0.128008	0.417526	0.108546	0.636076	0.117256	0.518768
PA14_66950	hisE	phosphoribosyl-ATP pyrophosphohydrolase	PA5067	1.26553	1.33328e-14	0.840786	4.42505e-07	0.164558	0.413104	-0.0787237	0.66924	-0.0334023	0.905132	0.282526	0.121837
PA14_66970	tatB	Sec-independent protein translocase TatB	PA5069	1.12933	2.01564e-14	1.05652	1.33838e-12	0.152367	0.410825	0.00405581	0.990083	0.311924	0.104499	0.274761	0.0934369
PA14_66980	tatC	sec-independent protein translocase TatC	PA5070	1.45556	2.71553e-15	1.49822	2.1208e-16	-0.254282	0.239638	-0.0437042	0.811404	0.254001	0.2897	0.0884775	0.708594
PA14_66990		conserved hypothetical protein	PA5071	1.22165	1.63022e-11	1.1777	9.36587e-11	-0.175637	0.426158	-0.00629247	0.983302	0.193976	0.431046	-0.0847925	0.722486
PA14_67560	typA	GTP-binding protein TypA/BipA	PA5117	0.514868	0.083173	1.23456	1.35183e-05	-0.612019	0.0382425	-0.00625038	0.998408	0.230084	0.473393	-0.592866	0.0437537
PA14_67580	thiI	thiamin biosynthesis protein ThiI	PA5118	1.35355	1.27927e-05	1.21948	6.49163e-05	-1.14291	0.000319476	-0.523755	0.0865802	-0.117606	0.727289	-1.24639	6.60153e-05
PA14_67720	secB	secretion protein SecB	PA5128	0.804515	0.000727612	1.04563	7.48742e-06	-0.250245	0.345545	0.0276761	0.877584	0.490075	0.0761922	0.05584	0.856826
PA14_67740	grx	glutaredoxin	PA5129	1.68109	6.63587e-07	1.37779	3.91862e-05	-0.554398	0.103232	-0.0265241	0.838088	0.0656849	0.856724	-0.290118	0.406484
PA14_67750	yigN	putative rhodanese-like domain protein	PA5130	2.07173	8.55443e-08	1.49124	8.98704e-05	-0.49909	0.173434	-0.0425131	0.655734	0.110813	0.755522	-0.485393	0.189093
PA14_67780		putative membrane protein	PA5132	1.45574	3.62131e-08	1.02891	0.00014662	0.0381383	0.908988	-0.0379229	0.794806	-0.123063	0.708744	0.00575301	0.987172
PA14_68040	fixR	putative short-chain alcohol dehydrogenase	PA5150	3.17237	6.5007e-80	3.04625	2.20122e-75	2.473	2.61073e-48	0.187141	0.265042	0.0767059	0.777059	2.55406	2.48966e-53
PA14_68050		putative membrane protein	PA5151	1.75701	5.33821e-08	0.768096	0.0185041	0.0303706	0.937168	-0.0215054	0.877553	-0.043149	0.906183	0.0151686	0.972257
PA14_68740	argA	N-acetylglutamate synthase	PA5204	2.32453	7.14277e-42	2.22249	3.98608e-39	1.00699	1.32775e-08	0.0521303	0.781182	0.239244	0.302556	1.03305	2.84664e-09
PA14_68890		putative iron ABC transporter, permease protein	PA5216	1.35388	2.39062e-10	0.227514	0.335747	0.126597	0.631296	0.11553	0.414036	-0.0341057	0.914506	0.11637	0.659274
PA14_69010		conserved hypothetical protein	PA5225	1.03723	3.9921e-14	0.862723	1.05639e-09	-0.303976	0.0563514	-0.121108	0.444538	0.193941	0.320612	-0.19921	0.22303
PA14_69020		conserved hypothetical protein	PA5226	0.991725	5.8177e-06	1.14308	2.24543e-07	-0.0989009	0.718293	0.0105943	0.966694	0.471064	0.069773	0.268896	0.277646
PA14_69190	rho	transcription termination factor Rho	PA5239	1.82284	1.1279e-05	1.0208	0.0115377	-0.988676	0.014948	-0.0408407	0.652689	0.0798607	0.822824	-0.906598	0.0233257
PA14_69250		putative membrane-associated protein	PA5244	2.19985	5.45199e-12	1.28667	4.29001e-05	-0.431215	0.184046	-0.0788108	0.436418	-0.142889	0.67287	-0.331036	0.316947
PA14_69300		putative iron permease protein	PA5248	1.54639	2.36703e-30	1.84815	3.87674e-45	0.0507855	0.777728	-0.069043	0.712523	0.273917	0.122332	0.0428131	0.828471
PA14_69310		putative LysE family efflux protein	PA5249	1.25328	5.99557e-22	1.15036	5.30575e-17	0.223894	0.156881	-0.0841393	0.621038	-0.0218661	0.926173	0.241361	0.113754
PA14_69640	cyaY	putative CyaY protein	PA5275	1.34529	1.13699e-12	0.512335	0.00900255	-0.202683	0.362944	-0.058869	0.738791	0.0365052	0.909037	-0.0968678	0.682091
PA14_70160	bioA	putative pyridoxal-dependent aminotransferase	PA5313	1.70979	1.719e-32	1.25157	4.24319e-17	0.747056	8.27707e-07	-0.012857	0.966446	-0.104992	0.658969	1.01584	3.0258e-12
PA14_70170		conserved hypothetical protein	PA5314	1.33603	7.43959e-14	1.4063	1.09938e-12	0.865854	8.18595e-06	-0.00542656	0.985953	-0.106495	0.715642	1.22457	4.72287e-11
PA14_70370	pyrE	orotate phosphoribosyltransferase	PA5331	1.04864	3.17976e-08	0.817819	1.97219e-05	-0.242839	0.280306	-0.110286	0.462273	0.045924	0.887049	-0.384002	0.0615165
PA14_70390	crc	catabolite repression control protein	PA5332	0.925713	2.19355e-10	1.05591	3.3639e-13	-0.093626	0.613212	-0.0732795	0.683073	0.219948	0.272353	-0.0294933	0.889145
PA14_70430	yicC	putative alpha helix protein	PA5335	0.968544	3.91203e-07	1.10493	5.2392e-09	-0.453639	0.0284179	-0.110124	0.496199	-0.0757271	0.794707	-0.757852	0.000118653
PA14_70440	gmk	guanylate kinase	PA5336	1.54724	2.27746e-09	1.52479	2.5942e-09	-0.55393	0.0424555	-0.0815575	0.529462	0.0575889	0.86996	-0.560051	0.0366299
PA14_70470	spoT	guanosine-3',5'-bis(diphosphate) 3'-pyrophosphohydrolase	PA5338	1.10067	8.66147e-11	1.14278	9.56402e-12	-0.288078	0.137124	-0.0618961	0.75816	0.142182	0.567708	-0.353738	0.0538196
PA14_70490		putative lipoprotein	PA5340	1.1809	8.68516e-29	1.20228	1.08468e-29	0.635562	8.09001e-09	0.05666	0.752095	0.187558	0.217463	0.681653	2.40649e-10
PA14_70510		putative threonine efflux protein	PA5341	1.18314	1.15935e-08	1.38618	2.49746e-11	0.420477	0.0612996	-0.0871715	0.548154	0.0378231	0.910945	0.456582	0.0365431
PA14_70770		putative metal ion transporter	PA5362	1.23758	3.91022e-06	0.913255	0.000601174	-0.68092	0.0139881	-0.0937628	0.436348	0.00138247	0.990573	-0.606861	0.0263743
PA14_71100	yeiH	putative membrane protein	PA5383	3.4859	5.00743e-07	2.45558	0.000212384	-0.414961	0.311093	-0.0142774	0.842548	-0.0474853	0.868038	-0.33831	0.445033
PA14_71110		putative esterase/lipase	PA5384	2.34898	0.0009521	1.39251	0.0336319	-0.11099	0.768694	-0.00449519		0.0146765		-0.104304	0.819188
PA14_71330		putative transcriptional regulator	PA5403	1.02678	0.00340416	1.26855	0.000770075	0.359441	0.315144	-0.0102053	0.94471	0.454893		0.362859	0.323665
PA14_71650	aspA	aspartate ammonia-lyase	PA5429	1.445	4.81235e-10	2.26702	2.04192e-23	-0.139539	0.616334	0.00470151	0.987299	0.481289	0.07763	-0.0538163	0.861876
PA14_72080		conserved hypothetical protein	PA5462	1.62256	5.37648e-09	1.13483	4.6632e-05	-0.417906	0.160598	-0.0779002	0.499695	-0.0589723	0.870179	-0.343513	0.251244
PA14_72360		conserved hypothetical protein	PA5481	0.294697	0.29988	1.30949	7.9011e-07	1.4551	9.8262e-08	0.0444779	0.756229	-0.140056	0.692473	1.49062	1.99102e-08
PA14_72370		conserved hypothetical protein	PA5482	-0.155935	0.577394	0.848791	0.000612611	1.22811	1.19204e-06	0.1096	0.406895	-0.313376	0.279414	0.998208	6.26532e-05
PA14_72410		putative antibiotic transporter	PA5486	1.85197	1.74624e-10	1.55572	6.79011e-08	0.536318	0.0734172	-0.0327931	0.808596	-0.104739	0.755136	0.431938	0.146145
PA14_72550	znuA	putative zinc ABC transporter, periplasmic zinc-binding protein	PA5498	1.60421	1.10626e-28	1.83128	2.31002e-37	-0.882742	1.00832e-08	-0.106837	0.451152	1.50233	1.10151e-25	1.07517	8.84807e-14
PA14_72560	np20	transcriptional regulator np20	PA5499	1.28061	1.58018e-09	1.09256	2.20495e-07	-0.817698	0.000210614	-0.195649	0.24305	1.21049	5.46691e-08	1.22985	5.76396e-09
PA14_72580	znuC	zinc ABC transporter, ATP-binding protein ZnuC	PA5500	1.30474	2.46526e-22	1.54165	3.18012e-31	-0.617728	1.58775e-05	-0.2078	0.176943	1.01043	1.22468e-13	1.06831	1.71209e-15
PA14_72590	znuB	permease of ABC zinc transporter ZnuB	PA5501	1.36672	9.24202e-41	1.51972	4.88848e-50	-0.253247	0.0356385	-0.136238	0.345233	0.90429	4.55089e-19	0.876959	5.84687e-18
PA14_72620	abc	putative ATP-binding component of ABC transporter	PA5503	1.71176	1.15642e-07	2.26245	1.11421e-12	-0.815291	0.0129273	-0.0681641	0.524387	0.0314905	0.928754	-1.15032	0.000419545
PA14_72630	yaeE	putative permease of ABC transporter	PA5504	1.06509	5.01887e-06	1.90869	6.99062e-17	-0.585576	0.0179112	-0.00525696	0.97663	0.130689	0.672769	-0.68528	0.00484036
PA14_72740	dctB	putative sensor histidine kinase	PA5512	1.14679	6.166e-07	0.691593	0.00301866	0.0310381	0.915455	-0.0373241	0.82088	-0.0347659	0.914506	-0.261185	0.306276
PA14_72960	kgtP	putative MFS dicarboxylate transporter	PA5530	2.56363	2.86559e-40	3.78844	4.37828e-91	0.804459	7.16304e-05	0.1326	0.384199	0.39592	0.101587	1.09888	2.00184e-08
PA14_72970	tonB	periplasmic protein tonB	PA5531	2.08176	1.37043e-13	0.853086	0.00232913	0.486352	0.100151	0.0643957	0.606147	0.498593	0.113825	1.13911	5.16556e-05
PA14_72980		Putative GTPases (G3E family)		3.77524	2.8362e-71	3.75487	1.74385e-73	0.209105	0.404623	0.0158409	0.949171	3.25767	1.8588e-55	1.27825	2.44573e-09
PA14_72990		conserved hypothetical protein	PA5533	3.32493	3.73471e-100	3.35502	1.59541e-105	0.103288	0.623475	-0.0495396	0.807619	2.84588	1.27845e-77	1.27405	7.6431e-16
PA14_73000		conserved hypothetical protein	PA5534	5.77756	1.04138e-119	5.88654	6.2878e-128	-0.412533	0.149629	-0.0579623	0.651272	6.15425	2.77132e-140	3.25863	2.2362e-39
PA14_73010		putative cobalamin synthesis protein/P47K family protein	PA5535	6.23389	3.51585e-140	6.2756	1.30174e-146	-0.177447	0.547179	-0.0447881	0.75816	6.3562	1.90803e-150	3.29684	7.38316e-41
PA14_73020		putative C4-type zinc finger protein, DksA/TraR family	PA5536	7.47514	5.53797e-209	7.2039	1.42714e-217	-1.11328	0.000394843	-0.0787328	0.471815	6.2373	1.33066e-163	3.69493	2.18834e-56
PA14_73030		conserved hypothetical protein	PA5537	3.51271	2.64293e-61	3.47827	4.60876e-62	-0.0224512	0.942626	-0.0460169	0.781182	3.01895	3.21137e-47	1.64997	1.09517e-14
PA14_73040	amiA	N-acetylmuramoyl-L-alanine amidase	PA5538	6.12769	6.28802e-208	5.81521	3.94193e-200	-0.0765615	0.77415	-0.0407924	0.814288	5.63152	6.87031e-188	2.66853	4.39051e-42
PA14_73050		conserved hypothetical protein	PA5539	7.34526	0	7.01691	0	0.0669127	0.735009	-0.24302	0.18865	6.15964	0	2.61486	9.63375e-78
PA14_73060	cynT	putative carbonic anhydrase-related protein	PA5540	6.58753	0	6.38465	0	-0.0308341	0.893779	-0.18962	0.264823	5.60367	0	2.31297	3.37773e-64
PA14_73070	pyrQ	dihydroorotase	PA5541	5.5214	0	6.00121	0	0.23931	0.194422	0.0521719	0.787835	5.41947	0	2.38338	4.67432e-59
PA14_73090		putative beta-lactamase	PA5542	1.00513	2.39207e-06	2.05758	1.49348e-22	0.199796	0.426379	0.407049	0.0749977	1.13569	6.02896e-07	0.0617108	0.828767
PA14_73100		conserved hypothetical protein	PA5543	0.600082	0.000555177	1.45376	4.27132e-12	0.725469	0.00039743	0.180879	0.253589	0.789938	0.000311047	0.316572	0.168294
PA14_73320	atpI	ATP synthase protein I	PA5561	1.04147	0.000718153	0.129382	0.707952	-0.176682	0.594549	-0.0818083	0.444802	-0.295779	0.355549	-0.344006	0.282161
PA14_73360	gidB	glucose inhibited division protein B	PA5564	0.724203	3.61628e-06	1.00365	7.36417e-11	-0.148959	0.445079	-0.0102119	0.970385	0.150104	0.493692	-0.0667061	0.749928

## Sheet: Table SF10. Downregulated_any
Table SF10. Genes downregulated in at least one condition			Legend	Monoculture + CP		Coculture + CP		Coculture - Fe		Coculture - Mn		Coculture - Zn		Coculture - Depleted		Cutoff: L2FC < -1 in any culture condition, padj < 0.01
Locus_tag	Gene	Protein	PAO1_locus_tag	L2FC_a	padj_a	L2FC_b	padj_b	L2FC_c	padj_c	L2FC_d	padj_d	L2FC_e	padj_e	L2FC_f	padj_f
PA14_00080		conserved hypothetical protein	PA0007	-1.10002	0.000185855	-1.27336	1.26299e-05	-0.0249874	0.95143	-0.0394516	0.755999	-0.612236	0.0624375	-0.00346459	0.990194
PA14_00100	glyQ	glycyl-tRNA synthetase alpha chain	PA0009	0.129587	0.593083	0.589897	0.00527285	-0.980555	6.09729e-06	0.0153605	0.951636	0.183253	0.49706	-1.37879	5.33054e-11
PA14_00210		putative lysin domain	PA0020	-0.550725	0.0220984	-0.743514	0.00162419	-1.13772	2.02129e-06	0.0310831	0.859372	0.23668	0.405147	-1.26299	7.98173e-08
PA14_00240		putative translation factor	PA0022	-0.904676	8.75868e-09	-1.1331	3.03445e-11	-0.160836	0.3967	0.0428313	0.828778	-0.0558459	0.833722	-0.567564	0.000421431
PA14_00250	qor	quinone oxidoreductase	PA0023	-1.17462	2.46319e-08	-1.59563	9.97434e-14	-0.289235	0.215136	0.0686615	0.651272	0.0177562	0.948364	-0.773068	0.000296791
PA14_00280	hemF	coproporphyrinogen III oxidase, aerobic	PA0024	-0.194804	0.436126	-1.07741	1.41101e-06	-2.53648	2.73741e-29	-0.598083	0.0189811	-0.186895	0.505215	-2.49374	4.11711e-29
PA14_00290	aroE	shikimate dehydrogenase	PA0025	0.022125	0.927958	-0.329446	0.114735	-0.979715	8.73443e-07	-0.126179	0.411902	-0.0161192	0.958558	-1.22338	4.50992e-10
PA14_00320		conserved hypothetical protein	PA0028	-0.156804	0.52715	-1.1486	5.77638e-07	0.7753	0.000611751	0.0131016	0.958921	-0.44546	0.0910315	0.763592	0.000584364
PA14_00440	trpA	tryptophan synthase alpha chain	PA0035	-1.50635	1.38578e-15	-1.16775	2.93368e-09	1.00162	1.75933e-07	0.289578	0.134184	0.193365	0.44792	0.744342	9.84296e-05
PA14_00450	trpB	tryptophan synthase beta chain	PA0036	-1.36044	9.21016e-14	-0.998445	1.07585e-07	0.240629	0.261017	0.0835907	0.589204	0.283606	0.228172	0.0861399	0.714694
PA14_00480		conserved hypothetical protein	PA0039	-0.651688	0.0704482	-1.61701	6.14291e-06	0.147611	0.693356	0.00526762	0.979168	-0.215863	0.509611	0.266342	0.469928
PA14_00590		putative lipoprotein	PA0047	-1.0845	1.19863e-05	0.0738282	0.806546	0.153041	0.59796	0.730491	0.011913	0.0769644	0.824147	-0.140235	0.638879
PA14_00620		conserved hypothetical protein	PA0049	-1.01719	3.6166e-05	-0.262953	0.360833	0.189679	0.490715	0.00810187	0.972726	-0.362646	0.206154	0.0317151	0.921546
PA14_00630		hypothetical protein	PA0050	-1.76453	4.22693e-18	-3.4628	1.3357e-24	0.0736321	0.774098	0.0976734	0.504334	-0.491724	0.0475261	0.315663	0.161183
PA14_00640	phzH	potential phenazine-modifying enzyme	PA0051	-2.51742	3.46548e-24	-2.77497	1.3759e-22	0.122828	0.680697	0.0416144	0.794172	-0.468513	0.103208	-0.369763	0.154377
PA14_00650		conserved hypothetical protein	PA0052	-1.49238	0.002328	-2.70109	1.30475e-07	0.407942	0.315561	-0.0172028	0.84439	-0.385675	0.263532	0.415301	0.332253
PA14_00670		conserved hypothetical protein	PA0055	-0.777379	2.58734e-05	-0.381483	0.0535823	-1.0698	1.6609e-08	0.145251	0.357442	0.508965	0.0195907	-1.09495	3.86358e-09
PA14_00820		conserved hypothetical protein	PA0070	-2.15672	3.90764e-07	-1.63973	9.07136e-05	0.296259	0.435981	0.0947917	0.180631	0.084281	0.811286	0.432546	0.273407
PA14_00830		conserved hypothetical protein	PA0071	-1.05559	4.97387e-09	-0.632098	0.00081525	0.24863	0.232127	0.315836	0.106086	0.052156	0.851453	0.428296	0.0246242
PA14_00860		putative ATP-binding component of ABC transporter	PA0073	-1.29575	1.22293e-13	-0.595549	0.00710109	0.777014	8.69593e-06	0.638016	0.00199248	-0.108996	0.68474	0.866949	4.11079e-07
PA14_00875	ppkA	serine/threonine protein kinase PpkA	PA0074	-1.34316	2.72502e-07	-0.669358	0.0117604	0.626957	0.0194096	0.479905	0.0810142	0.0328084	0.924454	0.744666	0.0048476
PA14_00890		putative serine/threonine phosphoprotein phosphatase	PA0075	-1.15995	1.64753e-06	-0.189159	0.515948	0.647354	0.010345	0.477969	0.0705086	0.252781	0.380973	0.972163	6.64862e-05
PA14_00910		conserved hypothetical protein	PA0077	-1.6598	1.62881e-08	-0.646037	0.0292634	0.682349	0.0223459	0.577805	0.0668841	0.0477102	0.898995	0.774565	0.00864211
PA14_00925		hypothetical protein	PA0078	-1.75347	9.79515e-11	-0.773109	0.00550294	0.459871	0.103893	0.607217	0.0435019	-0.0136606	0.960884	0.419376	0.134239
PA14_00940		conserved hypothetical protein	PA0079	-1.4846	4.75089e-11	-0.485594	0.0418619	0.573291	0.0154071	0.71232	0.00724547	0.0878445	0.789124	0.665692	0.0040806
PA14_00960		putative lipoprotein	PA0080	-1.47369	3.33098e-10	-0.587682	0.0221724	0.39672	0.11816	0.350909	0.121027	0.163669	0.583826	0.670472	0.00526562
PA14_00970		conserved hypothetical protein		-0.953307	0.000132401	-1.02739	8.27629e-05	0.557629	0.0301114	0.086327	0.512657	-0.117023	0.71758	0.558628	0.0270578
PA14_01010		conserved hypothetical protein	PA0083	-1.97393	4.82815e-10	-0.513284	0.11816	0.428358	0.180121	1.35214	0.000331912	0.396567	0.226395	0.610552	0.0536791
PA14_01020		conserved hypothetical protein	PA0084	-2.11041	1.65873e-10	-0.5627	0.086124	0.682274	0.0377361	1.29659	0.000996739	0.289534	0.374991	0.81185	0.0130179
PA14_01030		conserved hypothetical protein	PA0085	-2.02824	3.31996e-06	-0.761963	0.0706988	0.746339	0.06272	1.20612	0.0170937	0.114349	0.728776	0.860361	0.0359427
PA14_01040		putative secretion protein	PA0086	-1.70995	2.20158e-12	-0.0635162	0.833838	0.686028	0.00684993	1.23654	2.28749e-05	0.261973	0.370676	0.737367	0.00308532
PA14_01060		conserved hypothetical protein	PA0087	-1.63114	4.88142e-08	0.0146069	0.961326	0.318256	0.317109	1.02085	0.00413964	0.177832	0.581911	0.558752	0.0672245
PA14_01070		conserved hypothetical protein	PA0088	-1.69027	1.69217e-10	-0.174551	0.567397	0.630417	0.0220817	1.19115	0.000150174	0.129835	0.694707	0.648518	0.0158412
PA14_01080		conserved hypothetical protein	PA0089	-1.51346	9.66402e-09	-0.333243	0.282158	0.852799	0.00167629	1.26974	5.06368e-05	0.22088	0.473393	0.996674	0.000185842
PA14_01100	clpB	putative ClpA/B-type chaperone	PA0090	-2.22797	1.12623e-10	-0.654916	0.0569004	0.763221	0.0253014	1.33226	0.00110526	0.110213	0.738861	0.791685	0.0194934
PA14_01110		hypothetical protein	PA0091	-1.69229	2.26207e-07	-0.284948	0.418477	0.586911	0.0717456	1.13921	0.00328879	0.174346	0.587776	0.753245	0.0201545
PA14_01120		hypothetical protein	PA0092	-1.00508	0.000219496	-0.29884	0.32954	0.273822	0.354761	0.155534	0.254956	0.126555	0.706998	0.365889	0.204182
PA14_01130		hypothetical protein		-1.11613	6.1682e-05	0.00721829	0.980836	0.398274	0.179197	0.841841	0.0109213	0.459004	0.140993	0.451518	0.120558
PA14_01140		conserved hypothetical protein	PA0093	-1.18613	2.80715e-05	-0.302973	0.328701	0.275382	0.367852	0.461668	0.0946373	0.238112	0.449406	0.211679	0.502075
PA14_01150		hypothetical protein	PA0094	-1.2471	1.41724e-07	-0.365676	0.154631	-0.280313	0.290043	0.112507	0.407391	0.331836	0.235915	-0.326863	0.208683
PA14_01170		conserved hypothetical protein	PA0096	-1.56432	2.13467e-08	-1.18464	0.000280276	0.819249	0.00378886	0.326583	0.132282	-0.198421	0.528663	0.810254	0.00381161
PA14_01180		conserved hypothetical protein	PA0097	-1.25379	7.17225e-07	-0.790825	0.00499723	0.857378	0.000954141	0.56405	0.0469812	-0.157458	0.621868	0.896775	0.00043237
PA14_01190		Putative 3-oxoacyl-(acyl-carrier-protein) synthase	PA0098	-1.22219	8.44219e-10	-0.956163	5.3667e-05	0.898069	8.71034e-06	0.637279	0.00651552	-0.0381141	0.906183	0.888415	8.53618e-06
PA14_01200		hypothetical protein	PA0099	-1.1957	4.75093e-05	-0.941841	0.00213439	0.735582	0.01441	0.200771	0.175388	-0.111792	0.740668	0.938471	0.00140602
PA14_01220		hypothetical protein		-1.29167	4.14744e-06	-0.871566	0.00264401	0.642993	0.0258738	0.501709	0.0790245	-0.0036427	0.988375	0.800077	0.00465364
PA14_01230		hypothetical protein	PA0101	-1.34926	6.66411e-09	-0.854838	0.000642481	0.690889	0.00441095	0.491172	0.0575374	0.00793586	0.983399	0.714941	0.00265847
PA14_01300	coxA	cytochrome c oxidase, subunit I	PA0106	-2.26189	5.93229e-09	-1.10655	0.00373013	0.193799	0.606523	-0.0152214	0.900151	-0.490739	0.180555	-0.251166	0.511568
PA14_01310	coxG	putative cytochrome c oxidase assembly protein	PA0107	-1.92015	5.17786e-07	-1.29892	0.000777996	0.137125	0.720369	-0.0304578	0.78025	-0.77328	0.0559778	-0.184495	0.62912
PA14_01320	coIII	cytochrome c oxidase, subunit III	PA0108	-0.803844	0.0280167	-1.27696	0.000424822	0.0147529	0.973218	-0.0317644	0.766554	-0.508916	0.155795	0.136705	0.730912
PA14_01330		conserved hypothetical protein	PA0109	-0.508975	0.140638	-1.13831	0.000855558	0.298983	0.382251	-0.00576724	0.973915	-0.167712	0.605389	0.423268	0.215927
PA14_01340		conserved hypothetical protein	PA0110	-1.3023	7.97772e-07	-0.850904	0.00302306	0.352493	0.191218	-0.082194	0.513165	-0.581245	0.0481414	-0.0231842	0.95032
PA14_01350		conserved hypothetical protein	PA0111	-1.75212	1.69219e-05	-1.31853	0.00212771	0.440929	0.232127	-0.0371637	0.699806	-0.461274	0.210075	0.0251093	0.958748
PA14_01360	ctaA	putative cytochrome oxidase assembly protein	PA0112	-1.41024	2.89576e-06	-0.782034	0.0139677	0.256093	0.411055	-0.0176068	0.9136	-0.303859	0.333874	-0.0761622	0.827146
PA14_01380	ctaB	putative cytochrome c oxidase assembly factor	PA0113	-1.11913	8.38238e-07	-0.918732	0.00016975	0.170059	0.514935	0.00708547	0.979168	-0.310865	0.254027	-0.0674804	0.815019
PA14_01470		putative transcriptional regulator	PA0120	-1.08998	4.24659e-05	-1.27257	7.05075e-06	0.200166	0.499	0.0431965	0.78203	0.0388608	0.913925	-0.0167903	0.963414
PA14_01480		putative transcriptional regulator	PA0121	-1.01575	0.000389608	-1.15506	0.000116615	0.12909	0.692252	0.0412589	0.764977	-0.101206	0.755112	-0.103413	0.753744
PA14_01490		putative hemolysin	PA0122	-1.86283	1.98132e-15	-3.93634	2.78348e-65	0.0641563	0.84097	-0.0972886	0.468475	-0.638093	0.0207514	-0.0287662	0.92319
PA14_01500		putative transcriptional regulator	PA0123	-2.67158	1.80541e-19	-4.00006	2.68144e-41	0.323218	0.300904	-0.0407531	0.75816	-0.702868	0.0368496	0.0756214	0.836727
PA14_01540		hypothetical protein	PA0126	-2.27895	4.05899e-14	-1.68779	5.13182e-08	-0.320879	0.307162	0.176721	0.185174	0.112811	0.737366	-0.064665	0.858398
PA14_01560	phnA	putative alkylphosphonate uptake protein	PA0128	-0.720481	0.000119628	-0.369033	0.0710902	-2.20621	1.0346e-27	-0.646437	0.00397919	-0.189327	0.441704	-2.28042	3.1276e-28
PA14_01580	gabP	gamma-aminobutyrate permease	PA0129	-1.16378	2.17391e-14	-0.760578	1.32726e-05	-0.330219	0.0530271	0.0938044	0.574719	0.0251719	0.924454	-0.468372	0.00405221
PA14_01730		conserved hypothetical protein	PA0141	-3.3727	7.04209e-26	-2.20646	3.13422e-12	-2.81976	3.61773e-18	-0.0483572	0.614211	-0.0894734	0.794707	-2.65849	6.68437e-17
PA14_01960		putative RND efflux membrane fusion protein precursor	PA0157	-0.744111	7.47551e-05	-1.33593	2.22832e-12	0.186771	0.400832	0.0121592	0.966446	-0.105183	0.706093	0.253054	0.22058
PA14_01990		hypothetical protein	PA0160	0.0488971	0.886617	0.061393	0.847851	-1.80405	1.47406e-10	-1.42687	2.28749e-05	-0.239584	0.431046	-1.70159	1.01714e-09
PA14_02010		hypothetical protein		1.19454	0.000562776	1.91096	3.42596e-12	-1.42166	9.86418e-06	-0.983025	0.011844	-0.166874		-0.819203	0.00775319
PA14_02180	cheB	glutamate methylesterase	PA0173	-2.42065	9.19063e-17	-3.69164	1.24369e-28	-1.18853	4.60946e-05	-0.0312798	0.823353	-0.627261	0.0523872	-1.62384	1.71245e-08
PA14_02190	cheD	putative chemotaxis protein	PA0174	-1.48656	1.08041e-07	-3.08852	4.33545e-22	-1.15813	4.37982e-05	-0.114871	0.33159	-0.730411	0.0213995	-1.30071	3.08994e-06
PA14_02200	cheR	putative chemotaxis protein methyltransferase	PA0175	-2.06363	6.41743e-11	-3.77996	2.78269e-30	-1.00804	0.00135084	-0.0577695	0.592437	-0.654036	0.0587392	-1.26846	5.19481e-05
PA14_02220		putative chemotaxis transducer	PA0176	-2.66915	4.22093e-13	-4.39814	8.93907e-33	-1.02367	0.00526134	-0.0479705	0.615509	-0.856783	0.0360724	-1.39948	0.000133856
PA14_02230	cheW	putative purine-binding chemotaxis protein	PA0177	-1.81299	5.86603e-08	-3.2985	2.48046e-22	-0.830125	0.0130003	-0.0840067	0.436936	-0.854422	0.0237493	-1.0242	0.00194228
PA14_02250	cheA	putative two-component sensor	PA0178	-1.66063	2.38907e-06	-2.31499	3.46627e-11	-0.503619	0.140524	-0.0466567	0.649988	-0.608858	0.101368	-0.632938	0.0647104
PA14_02260	cheY	putative two-component response regulator	PA0179	-1.09048	0.0022577	-1.60794	6.22693e-06	-0.336392	0.338855	-0.0478594	0.626819	-0.271498	0.412929	-0.216685	0.555145
PA14_02270		putative chemotaxis transducer	PA0180	-0.203615	0.381658	-1.0438	6.90767e-07	-0.253437	0.28596	-0.139982	0.365298	-0.364459	0.155705	-0.410273	0.0679339
PA14_02450		putative NAD(P) transhydrogenase, subunit alpha part 1	PA0195	-0.972467	1.67151e-08	-1.69557	5.8709e-21	-0.41784	0.0235704	-0.202822	0.230202	-0.378628	0.0705818	-0.183922	0.353668
PA14_02460		putative NAD(P) transhydrogenase, subunit alpha part 2	PA0195.1	-0.886569	3.6302e-07	-1.05209	4.47246e-06	-0.302177	0.105293	0.00282947	0.991944	-0.0583598	0.828246	0.0389642	0.863018
PA14_02470	pntB	pyridine nucleotide transhydrogenase, beta subunit	PA0196	-1.05272	2.36009e-20	-1.59575	5.04781e-33	-0.589864	3.11675e-07	-0.0628933	0.728543	-0.514576	3.2696e-05	-0.361763	0.00206119
PA14_02510	exbD1	transport protein ExbD	PA0199	-1.57978	1.90454e-07	-0.125208	0.707148	-1.40113	4.41848e-06	-0.16079	0.204837	0.0964318	0.777059	-0.949889	0.00136952
PA14_02520		conserved hypothetical protein	PA0200	-3.17928	2.21487e-18	-0.486962	0.173269	-0.978496	0.00596748	-0.00426953	0.979902	0.249173	0.455899	-0.260473	0.475392
PA14_02550	mdcA	malonate decarboxylase alpha subunit	PA0208	-1.08407	2.56232e-05	0.265355	0.350529	-0.399165	0.14851	0.0221351	0.896706	0.179209	0.557344	-0.394327	0.149081
PA14_02560	mdcB	putative Triphosphoribosyl-dephospho-CoA synthetase	PA0209	-1.06596	0.000289399	-0.0576832	0.886507	0.423188	0.161648	0.0336013	0.794806	0.202932		0.277225	0.379744
PA14_02700		putative aminotransferase, class III	PA0221	-0.805927	8.63629e-05	-1.06228	5.38332e-05	0.39071	0.0691762	0.0817357	0.594931	-0.189897	0.473393	0.334929	0.11923
PA14_02910		putative transcriptional regulator, IclR family	PA0236	-1.29748	1.20333e-09	-2.33886	2.51026e-23	-0.770428	0.000364673	-0.0499772	0.764759	-0.158298	0.56442	-1.45489	5.00303e-12
PA14_03010		putative transcriptional regulator, TetR family	PA0243	-1.25399	2.20106e-16	-1.94413	6.9427e-28	-0.0772633	0.69886	-0.226224	0.172528	-0.383546	0.0392045	-0.954778	4.1974e-10
PA14_03020	aroE	putative shikimate 5-dehydrogenase	PA0244	-1.02602	6.7148e-05	-0.944724	0.000903308	-0.269466	0.27159	-0.115178	0.407391	-0.248003		-0.686931	0.00316453
PA14_03050	pobA	p-hydroxybenzoate hydroxylase	PA0247	-1.24292	5.44079e-08	-0.846424	0.00263525	-0.24248	0.34462	0.0629579	0.672558	-0.0410944	0.900305	-0.480857	0.046658
PA14_03160		hypothetical protein	PA0256	-0.508946	0.0426019	-1.19479	8.9392e-07	0.0576798	0.84755	-0.0640895	0.630005	-0.549573	0.0511228	-0.0328021	0.91532
PA14_03200		hypothetical protein	PA0260	-1.36827	3.29278e-08	-0.755775	0.00284778	-0.163959	0.562221	0.0683835	0.618731	-0.363759	0.206154	-0.117833	0.695071
PA14_03210		hypothetical protein	PA0261	-1.52907	7.33979e-06	-0.952624	0.00753931	-0.114932	0.74999	0.0416981	0.722058	-0.456817	0.186992	-0.199835	0.580162
PA14_03220		hypothetical protein	PA0262	-1.34486	2.74003e-06	-0.68059	0.0192637	-0.229539	0.457863	-0.00520591	0.980548	-0.646177	0.0465329	-0.357685	0.231992
PA14_03240	hcpC	Secreted protein Hcp		-5.35143	4.02912e-16	-4.50875	3.58072e-09	-1.29611	0.0149541	-0.00692836	0.917022	-2.32074	0.0007762	-1.85401	0.00138057
PA14_03490		putative decarboxylase	PA0269	-1.84298	6.10408e-21	-2.20157	8.69405e-27	0.504118	0.015229	0.055368	0.743951	-0.0397574	0.921465	0.140021	0.554662
PA14_03510		conserved hypothetical protein	PA0270	-1.83169	4.52286e-17	-2.04882	6.64598e-20	0.560427	0.0143373	0.0645528	0.672558	-0.152125	0.580354	0.203074	0.417624
PA14_03520		conserved hypothetical protein	PA0271	-1.56788	1.12848e-12	-2.09095	4.58095e-19	0.656015	0.00376753	0.0491289	0.811404	-0.267521	0.320612	0.228723	0.35134
PA14_03530		Probable transcriptional regulator	PA0272	-1.42805	2.27774e-14	-1.53418	2.34518e-15	0.436918	0.0284167	-0.01073	0.970385	-0.316734	0.174378	0.163652	0.448608
PA14_03590		putative membrane protein	PA0276	-1.69451	9.63128e-07	-0.895284	0.0118605	0.956725	0.00500391	0.0750837	0.432438	-0.0550327	0.877593	0.306227	0.378288
PA14_03610	ycaL	putative putative Zn-dependent protease with chaperone function	PA0277	-2.36473	2.806e-17	-0.744591	0.01557	-0.000117192	0.999719	0.102735	0.397157	-0.0783603	0.823324	-0.224614	0.461522
PA14_03800	oprE	anaerobically-induced outer membrane porin OprE precursor	PA0291	-2.8847	8.58854e-51	-1.96609	9.59639e-25	-1.77611	9.13275e-20	0.163314	0.307915	0.0815081	0.780435	-1.70994	4.72934e-19
PA14_03980		putative penicillin amidase	PA0305	-1.39059	5.25677e-35	-1.78925	2.27632e-49	-0.619086	1.22367e-07	-0.0115834	0.967985	-0.266363	0.069931	-1.02623	6.80917e-20
PA14_04000		putative transcriptional regulator	PA0306	-0.477234	0.000451366	-1.18304	7.61965e-18	-0.370425	0.00994204	-0.0511486	0.800927	-0.367988	0.0274826	-0.466845	0.000650394
PA14_04010		hypothetical protein	PA0306a	-1.02948	0.000552381	-2.07787	2.25427e-12	-0.573183	0.0590948	-0.0462243	0.714463	-0.384085	0.230023	-0.453084	0.135937
PA14_04020		conserved hypothetical protein	PA0307	0.469423	0.0547402	-1.1432	8.55612e-06	-0.565811	0.0218416	-0.0406627	0.806098	-0.0186027	0.956843	-0.703952	0.00354226
PA14_04290		putative integral membrane protein	PA0328	-0.980664	3.295e-09	-1.12232	1.1948e-10	-0.092977	0.660636	0.14877	0.352916	-0.164308	0.47958	-0.183806	0.339253
PA14_04300		conserved hypothetical protein	PA0329	-0.803949	0.0119238	-1.72324	7.07542e-08	0.0917665	0.781031	-0.0010393	0.994933	-0.250242	0.429098	0.111107	0.773696
PA14_04310	rpiA	ribose 5-phosphate isomerase	PA0330	0.753817	0.00140894	0.722519	0.0022098	-0.892866	0.000206825	-0.0966598	0.483733	-0.00625552	0.983399	-1.09437	3.60149e-06
PA14_04320	ilvA1	threonine dehydratase, biosynthetic	PA0331	-0.17452	0.524049	0.0236265	0.931012	-1.26048	5.14034e-07	-0.0360662	0.829528	0.0404049	0.909673	-1.68641	7.04132e-12
PA14_04340		putative epimerase	PA0333	-0.738257	0.000134549	-1.04129	2.44908e-07	0.225578	0.308915	0.0119573	0.966962	-0.234379	0.343759	0.221414	0.307584
PA14_04350		putative integral membrane protein		-1.1654	7.97735e-08	-0.696432	0.00260385	0.262958	0.280661	0.0730887	0.623323	-0.220156	0.420805	0.257667	0.286289
PA14_04630	ilvD	dihydroxy-acid dehydratase	PA0353	-0.849302	4.38985e-20	-0.38723	6.34595e-05	-1.15877	2.04603e-35	-0.331269	0.00311808	-0.132728	0.343759	-1.22487	1.88466e-40
PA14_04710		hypothetical protein		-1.24316	4.35657e-10	-0.359935	0.0968643	-0.261174	0.255967	0.170011	0.296373	0.321177	0.191601	-0.230599	0.312623
PA14_04760	coaD	phosphopantetheine adenylyltransferase	PA0363	0.493475	0.164555	0.60681	0.0810429	-1.10773	0.00180143	-0.0281807	0.825018	0.0266559	0.942938	-1.63179	4.94078e-06
PA14_04780		putative oxidoreductase, GMC family	PA0364	-1.3261	1.9008e-19	-1.00034	1.09247e-10	-0.596385	0.000110524	-0.137992	0.387395	0.0307271	0.914552	-1.03343	2.16754e-12
PA14_04980	thiG	thiamine biosynthesis protein, thiazole moiety	PA0381	-0.292937	0.23514	-0.101422	0.691695	-1.72828	4.09834e-13	-0.018738	0.932877	0.325214	0.239587	-1.51242	1.0623e-10
PA14_05050		putative Ham1 protein	PA0387	-1.22394	1.68547e-08	-1.4645	1.48868e-11	-0.33553	0.161084	-0.0261571	0.896657	-0.282145	0.298474	-0.383612	0.0956363
PA14_05060		conserved hypothetical protein	PA0388	-1.53389	6.69312e-09	-1.9191	3.59067e-13	-0.547592	0.0458311	-0.0371952	0.799141	-0.269291	0.375762	-0.411103	0.138595
PA14_05110		conserved hypothetical protein	PA0391	-1.07247	5.64919e-11	-1.62943	2.76223e-23	-0.645646	0.000130583	0.00927929	0.947462	-0.109864	0.66347	-0.781223	1.8368e-06
PA14_05460	bioA	adenosylmethionine-8-amino-7-oxononanoate aminotransferase	PA0420	-0.33603	0.090105	-0.405869	0.0398029	-0.917032	2.04395e-06	-0.00104374	0.996144	0.191809	0.448807	-1.14838	1.17602e-09
PA14_05620	sahH	S-adenosyl-L-homocysteine hydrolase	PA0432	-1.17648	6.69354e-10	-0.75689	7.36225e-05	-0.511304	0.0118522	-0.188559	0.274712	-0.614917	0.00644439	-0.918007	2.32758e-06
PA14_05850		putative transcriptional regulator, LysR family	PA0448	-0.682198	3.67091e-06	-1.02865	2.04771e-10	-0.580007	0.000125069	-0.0193132	0.936778	-0.0737542	0.752404	-0.741069	5.0052e-07
PA14_05880	nfeD	putative membrane-bound protease	PA0451	-0.553893	0.090393	-1.1329	0.000447699	0.283106	0.395574	-0.0476798	0.675231	-0.357605	0.275801	0.557942	0.0822346
PA14_06000	clpA	putative ClpA/B protease ATP binding subunit	PA0459	-2.13062	5.01273e-08	-3.08172	2.2705e-15	-1.66262	2.77961e-05	-0.0418506	0.655734	-0.362537	0.287486	-1.62276	3.03761e-05
PA14_06010		conserved hypothetical protein	PA0460	-1.06876	5.32691e-05	-2.32924	5.51605e-19	-0.883536	0.00099668	-0.0435399	0.749572	-0.358652	0.229849	-0.719994	0.00695739
PA14_06030		putative 1-acyl-sn-glycerol-3-phosphate acyltransferase	PA0461	-0.533688	0.000102849	-1.01337	2.92515e-13	-0.722512	1.68166e-07	-0.0265595	0.899985	-0.124052	0.54116	-0.656073	1.48889e-06
PA14_06120		putative glutathione S-transferase	PA0467	-1.02031	3.27618e-09	-0.89887	9.91462e-07	0.161515	0.426379	0.0145672	0.959102	-0.0589951	0.833777	0.0952747	0.654805
PA14_06200		putative thioesterase	PA0474	-1.13778	0.00634147	-0.477665	0.348015	-0.0318249	0.939597	-0.0252159		-0.0620827		0.047115	0.918487
PA14_06260		putative transcriptional regulator, LysR family	PA0479	-1.46735	2.08859e-12	-1.34729	9.94988e-10	0.0950984	0.718019	0.0854059	0.555723	0.178758	0.513183	-0.30652	0.177743
PA14_06290	glcB	malate synthase G	PA0482	-0.852267	0.00466125	-1.5503	1.84834e-07	-0.812494	0.00778654	0.0059533	0.979902	0.225567	0.484224	-0.740984	0.0137111
PA14_06310		putative ACT domain protein	PA0484	-0.373771	0.270678	-1.23273	0.000148332	0.0464967	0.903491	-0.0308957	0.786262	-0.343794	0.297684	-0.00541631	0.986789
PA14_06600		putative acyl-CoA dehydrogenase	PA0506	-1.74483	7.44159e-21	-1.7074	3.49388e-20	0.262507	0.22026	0.322526	0.105044	-0.0862709	0.780435	-0.0800346	0.752447
PA14_06620		putative acyl-CoA dehydrogenase	PA0507	-1.28358	5.88603e-16	-1.17971	4.50281e-12	-0.120078	0.522556	0.028438	0.888951	-0.0534296	0.842222	-0.654758	4.56976e-05
PA14_06650	nirN	putative c-type cytochrome	PA0509	-3.55415	2.58484e-34	-3.83758	6.87235e-33	-3.60368	3.1248e-38	-0.251243	0.177254	-0.0740339	0.827737	-3.61196	6.00253e-39
PA14_06660	nirE	putative uroporphyrin-III c-methyltransferase	PA0510	-4.04456	3.69304e-37	-4.54309	1.19419e-33	-4.07105	9.48313e-42	-0.165685	0.236411	-0.124113	0.707796	-3.9589	1.87453e-40
PA14_06670	nirJ	heme d1 biosynthesis protein NirJ	PA0511	-3.1262	1.71975e-33	-4.34812	5.8214e-48	-3.62367	7.76606e-47	-0.367726	0.0989124	-0.0900505	0.772308	-3.57374	1.10011e-46
PA14_06680	nirH	heme d1 biosynthesis protein NirH	PA0512	-3.4187	5.05019e-25	-4.54625	1.28485e-28	-4.34273	1.96977e-43	-0.249872	0.168097	-0.109033	0.730982	-4.02567	3.81234e-39
PA14_06690	nirG	heme d1 biosynthesis protein NirG	PA0513	-3.82621	3.00741e-20	-5.1467	2.3837e-25	-5.10869	7.17076e-37	-0.413785	0.111897	-0.171894	0.594494	-4.7397	7.82121e-34
PA14_06700	nirL	heme d1 biosynthesis protein NirL	PA0514	-4.11279	5.27939e-25	-4.90426	2.83329e-27	-4.93155	9.68563e-42	-0.418213	0.111897	-0.30912	0.317635	-4.96513	6.29682e-41
PA14_06710	nirD	heme d1 biosynthesis protein NirD	PA0515	-3.01976	3.11078e-18	-4.9509	8.32167e-34	-4.15722	8.17209e-36	-0.618499	0.0614791	-0.306808	0.333874	-4.00669	2.21961e-34
PA14_06720	nirF	heme d1 biosynthesis protein NirF	PA0516	-3.40685	3.94371e-26	-5.51348	1.76565e-59	-5.22618	3.71682e-61	-0.889671	0.011696	-0.455761	0.145278	-5.24106	4.57045e-63
PA14_06730	nirC	putative c-type cytochrome precursor	PA0517	-3.62691	7.94313e-15	-5.87494	4.65161e-27	-5.437	1.67729e-37	-0.750445	0.0566998	-0.253638	0.430319	-5.77772	2.53307e-39
PA14_06740	nirM	cytochrome c-551 precursor	PA0518	-5.60524	5.63943e-26	-7.3907	5.86007e-36	-7.81457	1.79902e-60	-0.730257	0.0490821	-0.368552	0.263996	-7.74509	9.14844e-58
PA14_06750	nirS	nitrite reductase precursor	PA0519	-4.53062	5.90493e-57	-7.15393	2.16672e-141	-8.21793	1.07155e-184	-1.00323	0.00168166	-0.516862	0.0917451	-8.07614	1.28302e-184
PA14_06770	nirQ	regulatory protein NirQ	PA0520	-0.853856	0.000779621	-3.02437	2.27379e-33	-1.95748	7.55248e-15	-0.158258	0.265975	-0.425942	0.136688	-2.23207	1.37689e-19
PA14_06790	nirO	cytochrome c oxidase subunit	PA0521	-0.984943	0.00150761	-4.2151	6.46588e-35	-3.75986	1.19996e-37	-0.0962357	0.411774	-0.344705	0.248084	-3.88676	1.87453e-40
PA14_06800		hypothetical protein	PA0522	0.184952	0.665788	-3.28059	5.44473e-13	-3.38633	8.70576e-22	-0.0229717	0.888951	-0.344703		-3.55488	3.95051e-22
PA14_06810	norC	nitric-oxide reductase subunit C	PA0523	-3.15241	1.44394e-06	-8.9166	1.54737e-36	-8.87188	9.24417e-40	-0.0288351	0.617833	-0.147867	0.575443	-8.96847	1.02703e-41
PA14_06830	norB	nitric-oxide reductase subunit B	PA0524	-1.95532	7.43224e-06	-7.63753	7.98432e-66	-7.88934	5.07166e-71	-0.0616703	0.408132	-0.420318	0.229849	-8.38263	4.77294e-81
PA14_06840	norD	putative dinitrification protein NorD	PA0525	-1.28403	0.000639636	-5.43505	3.5713e-45	-5.13826	3.5034e-43	-0.0749803	0.399913	-0.478869	0.172638	-5.32545	1.99026e-47
PA14_06860		hypothetical protein	PA0526	-2.43714	3.0564e-08	-5.06972	5.89608e-32	-6.18733	2.39425e-47	-0.0491759	0.597311	-0.27451	0.397113	-6.43976	2.23529e-49
PA14_06870	dnr	transcriptional regulator Dnr	PA0527	-1.1478	2.65996e-08	0.322605	0.135492	-1.57463	6.90324e-14	-0.0553922	0.792211	0.237249	0.355549	-1.5087	3.58712e-13
PA14_06875		rsmY regulatory RNA		-2.17094	0.000171351	-0.864553	0.103462	-1.05916	0.0396705	-0.00083586	0.992292	0.0199943	0.951158	-0.250156	0.569744
PA14_06880		putative transcriptional regulator, LysR family	PA0528	-0.27942	0.144462	-0.0900228	0.691411	-0.961778	2.37807e-07	-0.101604	0.525459	-0.0887528	0.728776	-1.0048	1.21049e-07
PA14_06890		putative sulfurase	PA0529	0.68864	0.0917432	1.45172	0.000281421	-1.94611	3.37728e-06	-2.07989	2.97666e-05	-0.230287	0.473339	-2.05843	5.41933e-07
PA14_06900		hypothetical protein		0.242348	0.620645	1.07143	0.0156156	-2.02598	2.29461e-05	-2.34297	5.06368e-05	-0.210849	0.500485	-2.24462	2.03607e-06
PA14_06920	argD	class III pyridoxal phosphate-dependent aminotransferase	PA0530	0.334604	0.394964	1.0888	0.00253524	-1.8468	9.19831e-07	-2.24535	4.18378e-07	-0.591654	0.11268	-2.36166	1.83709e-10
PA14_06930		putative glutamine amidotransferase	PA0531	-0.0365014	0.932487	0.801207	0.0365699	-1.41551	0.000374254	-1.67073	0.000380424	-0.587497	0.125861	-1.3731	0.000418749
PA14_07030		putative cytochrome c'	PA0541	-1.26772	1.39925e-24	-1.79998	1.01655e-37	-1.15614	2.40887e-20	-0.154271	0.306393	-0.180832	0.295213	-1.2076	1.36795e-22
PA14_07070		putative reductase	PA0545	-1.1618	4.01613e-19	-0.694382	1.02276e-06	-0.910366	6.53233e-12	-0.184285	0.233231	0.150926	0.422892	-1.02816	5.07223e-15
PA14_07090	metK	methionine adenosyltransferase	PA0546	-0.837331	0.000110549	0.243675	0.293164	-1.7123	2.61355e-15	-0.0264378	0.888951	0.0964638	0.720627	-1.73576	3.79358e-16
PA14_07110		putative transcriptional regulator, ArsR family	PA0547	0.67627	0.0378959	0.882604	0.00597951	-1.13555	0.000574507	-0.0930359	0.350357	-0.0818062	0.819789	-1.37801	2.2348e-05
PA14_07130	tktA	transketolase	PA0548	-0.325417	0.152582	0.091499	0.683478	-0.93672	1.8816e-05	0.00648952	0.985953	0.0504786	0.871317	-1.13736	1.40063e-07
PA14_07190	pgk	phosphoglycerate kinase	PA0552	-0.893501	2.93423e-10	-0.331586	0.0285688	-0.993553	5.53649e-12	0.138244	0.381327	0.215778	0.272353	-1.27622	2.08912e-19
PA14_07260		conserved hypothetical protein	PA0558	-0.480645	0.00503271	-1.23715	5.56463e-13	-0.0233224	0.930167	-0.0703347	0.684567	-0.224352	0.29272	-0.381693	0.0300128
PA14_07280	yhiN	putative periplasmic protein	PA0559	-0.406444	0.0274572	-1.32673	6.2345e-13	0.323973	0.0982295	0.00354557	0.990117	-0.139013	0.575443	-0.10014	0.653854
PA14_07355		hypothetical protein	PA0565	-0.711983	0.00271476	-1.45813	1.60335e-09	0.231232	0.383653	-0.0098454	0.967985	-0.32195	0.254027	0.324372	0.205552
PA14_07430		conserved hypothetical protein	PA0572	-0.398784	0.155948	-1.68833	2.10073e-10	0.490223	0.0823279	0.0139814	0.945453	-0.373034	0.218708	0.606754	0.0267842
PA14_07550		conserved hypothetical protein	PA0578	1.92029	1.49865e-08	1.49562	6.86139e-06	-1.00586	0.00357003	-0.207715	0.123337	-0.307303	0.352063	-1.47209	2.17661e-05
PA14_07560	rpsU	30S ribosomal protein S21	PA0579	1.4246	0.000104669	1.09129	0.00254054	-1.40827	0.000192084	-0.718958	0.0647969	-0.204679	0.535293	-1.38676	0.000178714
PA14_07630		hypothetical protein	PA0585	-0.459213	0.179116	-1.59071	1.54033e-05	0.242503	0.478244	-0.0302504	0.809232	-0.264981	0.408754	0.395194	0.232783
PA14_07650	ycgB	putative sporulation protein	PA0586	-0.480491	0.208793	-2.26567	2.38551e-09	0.183063	0.630378	-0.0243701	0.815222	-0.249149	0.450596	0.348605	0.35134
PA14_07660		conserved hypothetical protein	PA0587	-0.674533	0.0570584	-2.20863	4.23879e-10	0.189994	0.603232	-0.0228191	0.809205	-0.344907	0.305649	0.330171	0.356711
PA14_07680	prkA	putative protein kinase	PA0588	-0.635798	0.0890573	-1.65033	9.10249e-06	0.250178	0.496719	-0.014882	0.907952	-0.215024	0.510938	0.323526	0.384376
PA14_07870		putative binding protein component of ABC transporter	PA0604	-1.60722	1.72163e-15	-0.941394	1.18131e-05	-0.0247059	0.932551	0.756683	0.00145793	-0.172242	0.525691	-0.284697	0.20983
PA14_07890		putative permease of ABC transporter	PA0605	-1.08108	1.12636e-09	-0.361488	0.0748738	-0.105655	0.644098	0.536283	0.0105849	-0.0385326	0.898995	-0.110168	0.623349
PA14_07910	rpe	ribulose-phosphate 3-epimerase	PA0607	0.339945	0.36324	0.139426	0.72657	-1.69193	4.76166e-06	-0.0614163	0.522611	0.0403895	0.917238	-2.02689	3.08271e-08
PA14_07930	gph	putative phosphoglycolate phosphatase	PA0608	0.164311	0.61186	-0.0985049	0.765313	-1.38355	4.5152e-06	-0.0615804	0.608023	-0.00976766	0.979799	-1.4344	1.2919e-06
PA14_07950	prtN	transcriptional regulator PrtN	PA0610	-1.49653	5.48549e-06	-1.55045	2.64672e-06	-0.321004	0.336819	-0.00790616	0.966446	-0.0634045	0.86996	-0.309643	0.360824
PA14_08010	gpV	putative baseplate assembly protein V	PA0616	-1.17795	9.4518e-11	-0.935682	1.18249e-06	-0.409411	0.04231	-0.00358857	0.991138	0.114824	0.669128	-0.0606224	0.806471
PA14_08020	gpW	putative baseplate assembly protein W	PA0617	-1.11409	5.07827e-10	-1.05086	6.7745e-08	-0.547244	0.00436916	0.0343675	0.860593	0.0389147	0.898995	-0.169178	0.429464
PA14_08030		putative phage baseplate assembly protein	PA0618	-1.23873	4.0775e-16	-1.04463	6.38189e-11	-0.131663	0.495266	0.204722	0.212631	0.118551	0.610404	-0.0570131	0.784379
PA14_08040	gpI	putative phage tail protein	PA0619	-1.353	2.56007e-13	-1.1945	3.16281e-10	-0.371181	0.0693998	0.0384781	0.866996	0.116716	0.669307	-0.209951	0.32957
PA14_08050		putative tail fiber protein	PA0620	-1.21978	2.70948e-14	-1.09749	1.07733e-11	-0.144373	0.473273	0.161627	0.306393	0.187818	0.394669	-0.0141343	0.964073
PA14_08060		putative tail fiber assembly protein	PA0621	-1.33476	2.76451e-08	-1.12643	5.25489e-06	-0.305324	0.25177	0.0345954	0.835554	0.172805	0.567511	0.0115536	0.97218
PA14_08070	gpFI	putative phage tail sheath protein	PA0622	-1.39957	3.15618e-09	-1.47616	3.10708e-10	-0.33232	0.199339	0.0227369	0.899715	0.0759599	0.822578	-0.254074	0.341236
PA14_08090	gpFII	putative phage tail tube protein	PA0623	-1.41908	7.39919e-10	-1.56542	1.15253e-11	-0.391719	0.116152	0.0188109	0.923928	0.0157606	0.973622	-0.338289	0.172388
PA14_08100		conserved hypothetical protein	PA0624	-1.55127	1.80199e-15	-1.50643	5.12679e-14	-0.319648	0.148641	0.0279658	0.899985	0.07283	0.810042	-0.222093	0.324931
PA14_08110		hypothetical protein		-1.38942	1.36583e-06	-0.603194	0.0529345	-0.451482	0.129636	0.0273708	0.85777	-0.0651728	0.851693	-0.172967	0.590222
PA14_08120		putative tail length determinator protein	PA0625	-1.45852	1.40718e-12	-1.45563	1.44409e-12	-0.208044	0.389318	0.0302157	0.856336	0.0974056	0.7193	-0.122116	0.628583
PA14_08130	gpU	putative tail formation protein	PA0626	-1.31898	9.0161e-16	-1.15926	7.60607e-12	-0.0107788	0.966505	0.114579	0.476074	0.178605	0.443719	-0.00187874	0.994649
PA14_08140	XR2	putative phage protein X	PA0627	-1.35177	2.75018e-12	-0.938995	1.47455e-05	0.0136378	0.959131	0.0303691	0.876776	0.261168	0.284199	0.119438	0.616103
PA14_08150	gpD	putative phage late control gene D protein	PA0628	-1.51799	2.74179e-15	-1.15304	3.85612e-09	-0.144951	0.539161	0.0468467	0.789094	0.0576343	0.850739	-0.0977183	0.690254
PA14_08160	lys	putative lytic enzyme	PA0629	-1.4902	1.14068e-21	-0.944165	2.55833e-08	-0.184964	0.329426	0.0563507	0.756229	0.106767	0.663466	0.0657188	0.733474
PA14_08180		hypothetical protein	PA0630	-1.37419	2.95364e-13	-0.973866	2.4348e-06	-0.0940754	0.689453	0.0174371	0.936274	0.153152	0.557344	0.0630524	0.800085
PA14_08190		hypothetical protein	PA0631	-1.30172	7.86648e-12	-0.754901	0.000288066	-0.318894	0.133144	0.0216293	0.923928	0.00803246	0.983399	-0.32164	0.120856
PA14_08200		hypothetical protein		-1.0174	1.81562e-06	-0.983078	4.97607e-05	-0.182878	0.465651	0.0197227	0.923928	0.073314	0.81818	0.131635	0.610497
PA14_08210		putative major tail protein V	PA0633	-1.09179	7.77751e-07	-1.20044	7.06193e-08	-0.220218	0.364589	0.0129055	0.962865	0.0622577	0.88033	-0.137749	0.602069
PA14_08220		hypothetical protein	PA0634	-0.931725	5.29147e-07	-1.19734	5.91343e-10	-0.186615	0.39268	0.0571132	0.728543	0.139329	0.608459	-0.047688	0.858407
PA14_08240		putative tail length determination protein	PA0636	-1.06912	3.68216e-10	-0.990337	6.42374e-09	-0.107568	0.608722	0.0627531	0.725922	0.224295	0.325287	0.0904664	0.678906
PA14_08250		putative phage minor tail protein	PA0637	-1.15909	3.41846e-12	-0.87388	9.2833e-07	-0.090854	0.644967	0.0356534	0.860498	0.205753	0.364332	0.027135	0.909263
PA14_08260		putative minor tail protein L	PA0638	-1.21545	2.75981e-12	-1.06956	3.229e-09	-0.176506	0.4018	0.0325699	0.877553	0.160131	0.505215	-0.0243122	0.923112
PA14_08270		conserved hypothetical protein	PA0639	-1.17564	3.72765e-16	-0.990395	8.11978e-11	-0.0813022	0.697657	0.026576	0.902492	0.18947	0.331497	0.0558175	0.771055
PA14_08280		putative phage tail assembly protein	PA0640	-1.23501	3.01243e-14	-0.915791	9.14621e-08	-0.0550959	0.803004	0.203106	0.225248	0.351918	0.0829999	0.134672	0.497214
PA14_08300	JF1	putative phage-related protein, tail component	PA0641	-1.30909	5.56882e-12	-1.19396	2.56878e-10	-0.262331	0.226841	0.035397	0.853849	0.145459	0.583992	-0.075353	0.748524
PA14_08420		putative HIT family protein	PA0656	-0.675355	0.0271761	-1.66551	5.16193e-08	-0.01522	0.959097	-0.014812	0.946693	-0.135756	0.694707	-0.0740007	0.843833
PA14_08660		tRNA-Gly		1.53526	0.000228173	0.662175	0.106407	-0.859953	0.0342303	-0.019497	0.85777	-0.106269	0.741326	-1.18586	0.00468412
PA14_08680	tufB	elongation factor Tu	PA4277	-1.31383	1.73765e-06	-1.10022	6.12458e-05	-1.49266	1.06796e-07	0.0727237	0.554189	0.398289	0.190962	-1.75159	2.08773e-10
PA14_08860	rplD	50S ribosomal protein L4	PA4262	-0.327527	0.257673	0.909738	0.000710178	-1.04347	0.000193218	0.0845585	0.48751	0.497288	0.10418	-0.766812	0.00571379
PA14_08990	rpsH	30S ribosomal protein S8	PA4249	0.790498	0.0432868	1.14116	0.0032328	-0.821692	0.0320226	-0.00468783	0.978596	0.16153	0.630971	-1.06843	0.00583657
PA14_09150	katA	catalase	PA4236	-4.5008	4.88266e-20	-4.54897	7.26438e-21	-5.01354	6.69053e-24	-0.0850775	0.109748	-0.703929	0.107292	-5.085	2.02483e-25
PA14_09160	bfrA	bacterioferritin	PA4235	-0.403043	0.000457522	-1.26953	1.72708e-28	-1.8412	7.50373e-61	-0.435933	0.000996739	0.0220887	0.939911	-1.4971	3.81449e-42
PA14_09400	phzS	flavin-containing monooxygenase	PA4217	-2.97311	5.77745e-38	-2.8883	9.29617e-37	0.0437249	0.884422	0.216198	0.212631	0.183393	0.532285	0.120999	0.671004
PA14_09410	phzG1	probable pyrodoxamine 5'-phosphate oxidase	PA1905	-4.90325	1.98817e-85	-6.25909	5.14557e-108	0.14944	0.611734	0.256253	0.174564	0.212549	0.464512	0.413501	0.112798
PA14_09420	phzF1	probable phenazine biosynthesis protein		-3.56466	1.2923e-20	-7.86273	1.08511e-08	0.0880657	0.783723	0.0333132	0.825061	-0.0555026	0.8727	0.00428433	0.991773
PA14_09440	phzE1	phenazine biosynthesis protein PhzE		-5.56113	1.38795e-91	-7.99323	8.22675e-132	-0.556868	0.0470049	-0.0107473	0.961229	-0.362975	0.231893	-0.804748	0.00322098
PA14_09450	phzD1	phenazine biosynthesis protein PhzD		-5.56424	2.53748e-60	-8.27389	9.90113e-66	-0.846602	0.010152	-0.0272838	0.832535	-0.174774	0.588719	-1.10926	0.000678863
PA14_09460	phzC1	phenazine biosynthesis protein PhzC		-4.98439	1.05204e-77	-6.93792	2.78407e-114	0.305464	0.292643	0.650829	0.0319887	0.189403	0.542997	0.237609	0.421358
PA14_09470	phzB1	probable phenazine biosynthesis protein	PA4211	-4.6743	4.2401e-70	-6.88618	5.4807e-121	-0.00393695	0.976639	0.857929	0.00540686	0.677216	0.027614	0.260388	0.370198
PA14_09480	phzA1	probable phenazine biosynthesis protein	PA4210	-3.34373	2.784e-33	-6.35705	7.32745e-28	-0.344971	0.239959	0.461479	0.0852882	0.905252	0.00369273	-0.0217759	0.950376
PA14_09490	phzM	probable phenazine-specific methyltransferase	PA4209	-2.37878	2.10964e-51	-3.8009	7.63446e-111	0.594872	0.000361447	0.132067	0.412105	0.0406487	0.884822	0.741834	4.04854e-06
PA14_09500	opmD	outer membrane protein	PA4208	-4.64547	1.529e-82	-4.72895	3.96928e-85	-0.839081	0.000705648	-0.0197651	0.915589	-0.188965	0.519071	-1.56393	6.23171e-11
PA14_09520	mexI	probable RND efflux transporter	PA4207	-6.22812	1.26237e-161	-4.85601	5.09905e-101	-1.20598	2.33897e-07	0.0288877	0.873288	-0.0538975	0.870179	-2.36375	1.22364e-25
PA14_09530	mexH	RND efflux membrane fusion protein precursor	PA4206	-7.24346	0	-5.30485	7.34095e-170	-1.23803	1.03356e-11	0.0857269	0.592442	0.0159872	0.960623	-2.23608	1.24306e-36
PA14_09540	mexG	putative membrane protein	PA4205	-6.82601	5.13286e-263	-4.88408	1.0032e-128	-1.2685	1.09504e-11	0.142315	0.364636	0.100939	0.717738	-2.07414	2.84621e-30
PA14_09550		putative 3-carboxymuconate cyclase	PA4204	-2.11099	1.17936e-28	-1.47249	1.90669e-13	-0.179379	0.432006	0.075818	0.628393	-0.0793095	0.775727	-0.350519	0.0901186
PA14_09580		hypothetical protein	PA4202	-1.17868	2.3561e-08	-0.816686	0.000155492	-0.35907	0.120767	0.0535166	0.749572	-0.0137711	0.970145	-0.439588	0.0482136
PA14_09610		hypothetical protein	PA4200	-0.56418	3.07798e-05	-1.07609	8.11399e-14	-0.158432	0.315936	-0.0894505	0.594931	-0.107397	0.599385	-0.256716	0.0755686
PA14_09630		putative acyl-CoA dehydrogenase	PA4199	-1.06053	1.77678e-08	-1.66858	7.92067e-19	-0.234916	0.280699	-0.0594593	0.728543	-0.143997	0.570279	-0.405658	0.0376564
PA14_09660		putative AMP-binding enzyme	PA4198	-0.927408	3.74622e-10	-2.28025	4.88056e-46	-1.24588	1.00999e-18	-0.412302	0.0124996	-0.352395	0.0406334	-1.47923	2.24816e-26
PA14_09680		putative two-component sensor	PA4197	-0.112032	0.622821	-1.62704	1.30324e-16	-0.84659	1.48644e-05	-0.62931	0.00455259	-0.361098	0.122467	-0.855969	9.03857e-06
PA14_09690		putative two-component response regulator	PA4196	-0.384674	0.0551085	-1.32488	1.56993e-11	-0.685244	0.000482213	-0.302637	0.122233	-0.313681	0.176487	-0.682109	0.000345315
PA14_10050		hypothetical protein		-1.23999	9.12366e-07	-0.66557	0.0397891	0.418245	0.0909409	0.0144097	0.948203	0.241006		0.385032	0.119282
PA14_10070		putative zinc-dependent oxidoreductase		-1.19613	4.08886e-06	-1.39016	1.3111e-05	0.21783	0.434555	0.0123247	0.959102	-0.0787738	0.810744	0.0206908	0.954237
PA14_10330	ompK	putative outer membrane protein precursor	PA4144	0.620569	0.0229676	-1.77013	3.91206e-10	3.37209	5.72601e-37	0.597327	0.0461681	0.370097	0.211975	3.31693	3.97024e-37
PA14_10340	cvaB	putative toxin transporter	PA4143	1.20431	0.00127403	-1.00053	0.00706766	2.86958	9.64439e-14	0.110493	0.209599	0.284729	0.390343	2.92034	1.02584e-14
PA14_10350		putative secretion protein	PA4142	0.797395	0.0170079	-1.44255	1.26884e-05	2.75576	4.5242e-16	0.140613	0.199446	0.28431	0.38407	2.84724	1.10656e-17
PA14_10360		conserved hypothetical protein	PA4141	-0.907497	0.00601882	-4.24246	5.36835e-38	3.65891	1.1762e-27	0.204216	0.137141	0.123552	0.718061	3.66002	1.30952e-28
PA14_10420	tyrS	tyrosyl-tRNA synthetase	PA4138	-0.550496	0.063506	-1.19373	0.000195582	-0.711352	0.0174074	-0.0404899	0.763026	-0.349038	0.269822	-0.44283	0.140839
PA14_10470	bcr	putative MFS transporter	PA4136	-0.450814	0.0361267	-1.05983	1.31986e-06	-1.16462	3.3783e-08	-0.0487894	0.778284	0.0407732	0.900305	-1.14036	3.99224e-08
PA14_10480		putative transcriptional regulator	PA4135	-0.446194	0.0431486	-0.947487	2.3236e-05	-1.71313	7.84977e-15	0.00382319	0.987545	0.174817	0.529799	-1.5551	7.25092e-13
PA14_10490		hypothetical protein	PA4134	-3.85111	2.05706e-104	-5.01513	9.57177e-88	-4.1978	1.04082e-115	0.0397465	0.840212	-0.0680158	0.810574	-3.54596	1.34396e-91
PA14_10500	ccoN	cytochrome c oxidase subunit (cbb3-type)	PA4133	-5.75482	9.4548e-88	-6.5927	1.01294e-110	-5.51176	9.11727e-80	0.0534083	0.679593	0.236467	0.460667	-4.42859	5.77002e-54
PA14_10530		putative transcriptional regulator, GntR family	PA4132	-3.69506	1.32427e-58	-5.31858	1.23193e-114	-3.004	8.1015e-39	-0.0593618	0.697615	-0.0407455	0.901547	-2.7043	6.74125e-33
PA14_10540	fixG	putative iron-sulfur cluster-binding protein	PA4131	-4.15339	8.70794e-26	-6.88981	5.15014e-63	-4.09812	1.27096e-24	-0.0398525	0.672558	0.000203836	0.984392	-3.64145	1.80995e-20
PA14_10550	cysI	putative sulfite or nitrite reductas	PA4130	-2.9619	3.47505e-13	-4.93714	3.98632e-34	-2.16995	1.52402e-07	-0.0128619	0.918086	0.00919878	0.984392	-1.58932	7.35338e-05
PA14_10560		conserved hypothetical protein	PA4129	-3.35609	2.98547e-29	-5.43852	5.80012e-67	-1.94601	1.17729e-10	-0.00785722	0.970385	-0.0876765	0.804	-1.56209	1.25053e-07
PA14_10570	hpcH	putative 2,4-dihydroxyhept-2-ene-1,7-dioic acid aldolase	PA4128	-3.52574	3.58304e-48	-5.15188	2.26881e-79	-2.09043	5.61338e-18	-0.0274151	0.870699	-0.06627	0.836343	-1.72215	3.50184e-13
PA14_10590	hpcG	2-oxo-hept-3-ene-1,7-dioate hydratase	PA4127	-2.68092	2.06637e-49	-3.51028	7.06978e-54	-2.07753	1.11636e-33	-0.0909891	0.577778	-0.200763	0.369262	-1.72095	9.93341e-25
PA14_10600	hpaX	putative MFS transporter	PA4126	-1.91092	9.83188e-22	-2.31823	2.53236e-24	-1.74392	1.45035e-19	-0.149495	0.345233	-0.268028	0.265755	-1.2293	4.82867e-11
PA14_10610	hpcD	5-carboxymethyl-2-hydroxymuconate isomerase	PA4125	-1.04372	1.27613e-05	-1.40306	3.94342e-07	-0.578574	0.0140032	-0.0663018	0.655734	-0.0876239	0.770368	-0.385769	0.104331
PA14_10620	hpcB	homoprotocatechuate 2,3-dioxygenase	PA4124	-0.896609	3.58983e-09	-1.14617	3.30741e-11	-0.698814	3.40031e-06	-0.0294955	0.890649	-0.0206571	0.93293	-0.433179	0.00445694
PA14_10640	hpaG2	putative 4-hydroxyphenylacetate degradation bifunctional isomerase	PA4122	-0.797551	0.00238194	-1.2007	7.25026e-05	-0.406953	0.12431	-0.0257199	0.878833	-0.0882141	0.786121	-0.159992	0.574446
PA14_10650	hpaG1	putative 4-hydroxyphenylacetate degradation bifunctional isomerase	PA4121	-1.16205	0.000373427	-0.643571	0.0730174	-0.603204	0.055408	-0.031818	0.814288	0.0486851		0.134291	0.694697
PA14_10660	hpaA	putative transcriptional regulator	PA4120	-0.757267	0.00482427	-1.05364	0.000634327	0.171823	0.554881	-0.0415547	0.796789	-0.185254	0.535325	0.0939929	0.765392
PA14_10770		putative sensor/response regulator hybrid	PA4112	-0.236887	0.374262	-1.32527	1.08193e-07	0.47682	0.0718809	-0.0572568	0.687133	-0.709052	0.0149882	0.485332	0.061437
PA14_10950		conserved hypothetical protein	PA4093	-1.08141	4.28616e-06	-0.716452	0.0342587	0.0764447	0.798809	0.189467	0.223699	-0.043239		0.342691	0.180325
PA14_11120	rcsB	putative regulator of capsule synthesis	PA4080	-0.875115	1.93517e-07	-1.54218	2.43083e-16	-0.356025	0.0494777	-0.0272238	0.894347	-0.305254	0.142026	-0.391332	0.025825
PA14_11130		putative short chain dehydrogenase	PA4079	-2.27265	6.21111e-10	-3.43235	1.48155e-20	-0.718689	0.0429626	-0.03731	0.726518	-0.646394	0.0907604	-1.67697	4.42219e-06
PA14_11140		putative nonribosomal peptide synthetase	PA4078	-5.76581	2.21618e-34	-6.45938	2.22002e-43	-1.12144	0.0111525	-0.0179816	0.852377	-0.508802	0.177865	-2.40884	2.28452e-07
PA14_11240		putative transcriptional regulator	PA4070	-1.17506	1.7122e-09	-1.44607	2.3789e-11	0.210945	0.337404	-0.0503811	0.779421	-0.285097	0.231657	-0.0211763	0.936916
PA14_11270	oprG	outer membrane protein OprG precursor	PA4067	-3.90578	2.71391e-45	-1.36369	6.13762e-07	-3.5203	1.20389e-36	-0.0320944	0.828778	0.0567391	0.876114	-2.82528	7.49823e-25
PA14_11320		conserved hypothetical protein	PA4063	6.17051	7.75893e-84	5.67563	3.88405e-74	-1.33572	6.88038e-05	-0.0367262	0.774598	4.70477	6.62347e-51	2.80568	6.50359e-19
PA14_11550	dxs	1-deoxyxylulose-5-phosphate synthase	PA4044	-0.390245	0.116315	-0.250461	0.3312	-1.3608	1.98364e-08	-0.134779	0.339432	-0.0731054	0.827737	-1.63148	5.76136e-12
PA14_11570	xseB	exodeoxyribonuclease VII small subunit	PA4042	0.741996	0.0235449	0.296737	0.396849	-0.666834	0.0440461	-0.0425426	0.722058	0.0744556	0.839655	-1.02628	0.0020706
PA14_11690	ppa	PPase	PA4031	-0.586497	0.0539573	-0.0481129	0.887645	-1.63028	1.08157e-07	0.032155	0.822495	0.4129	0.203698	-1.43638	2.11605e-06
PA14_11760	eutC	putative ethanolamine ammonia-lyase	PA4025	-0.942698	0.000230253	-1.41066	8.01451e-08	0.105142	0.727464	-0.0217594	0.896706	-0.550643	0.0592767	0.0559313	0.863737
PA14_11790		putative amino acid transporter	PA4023	-2.05309	8.54224e-10	-0.626336	0.0958215	0.262713	0.442729	0.953343	0.0131182	-0.285691	0.384668	0.0379413	0.927961
PA14_11810		putative aldehyde dehydrogenase	PA4022	-4.06104	6.93701e-23	-3.77285	2.54319e-17	-0.379965	0.300109	1.16265	0.0121254	-0.948526	0.0345869	-1.1737	0.00308824
PA14_11910		conserved hypothetical protein	PA4015	-1.49689	2.1644e-21	-1.32647	2.97545e-15	-0.554164	0.0011341	0.305379	0.0886867	0.0464624	0.8727	-0.377098	0.0271942
PA14_12350	orf2	conserved hypothetical protein	PA3980	0.253528	0.439691	0.329649	0.303043	-0.986287	0.0014932	-0.0120561	0.944284	0.0910635	0.768168	-1.28948	2.64059e-05
PA14_12410	thiD	phosphomethylpyrimidine kinase	PA3975	0.309582	0.320581	0.226541	0.469251	-0.790107	0.00821066	-0.018428	0.897492	-0.00373963	0.988408	-1.2281	3.34174e-05
PA14_12740		conserved hypothetical protein	PA3952	-1.13957	0.000264236	-0.308619	0.355363	0.0487889	0.894368	0.120457	0.265042	0.378334	0.249127	0.129823	0.716503
PA14_12900		histone-like protein HU form N	PA3940	-1.00923	4.29428e-05	-0.335895	0.192083	-0.961908	0.000136982	0.130426	0.338032	0.375251	0.181095	-0.537798	0.0335475
[truncated: 951 more rows]
