# Supplementary material for: Calprotectin protects Staphylococcus aureus in coculture with Pseudomonas aeruginosa by attenuating quorum sensing and decreasing the production of pseudomonal antimicrobials
Source: mSystems. 2025 Sep 4;10(9):e00576-25. doi: 10.1128/msystems.00576-25 (PMC12455946; doi:10.1128/msystems.00576-25)
Supplement: Tables SF11-SF21 — Gene expression data for S. aureus. [file msystems.00576-25-s0003.xlsx]

## Sheet: Table SF11. CP, Fe, Mn
Table SF11A. Genes upregulated in response to CP treatment, Fe depletion or Mn depletion				Legend	Monoculture + CP		Coculture + CP		Coculture - Fe		Coculture - Mn		Coculture - Zn		Coculture - Depleted		Cutoff: L2FC > 1 or < -1 for cocultures + CP, -Fe, -Mn, padj < 0.01
locus_tag	Protein	SA_USA300_FPR3757_Gene	SA_USA300_FPR3757_LocusID	SA_USA300_FPR3757_Protein	L2FC_a	padj_a	L2FC_b	padj_b	L2FC_c	padj_c	L2FC_d	padj_d	L2FC_e	padj_e	L2FC_f	padj_f
B7H15_04180	GGDEF domain-containing protein	gdpE	SAUSA300_RS03930	GGDEF domain-containing protein	-0.0502751	0.901947	1.61635	7.01328e-10	2.53128	3.13544e-19	0.944315	0.00391492	0.127599	0.505688	1.087	9.2858e-05
B7H15_14455	L-lactate dehydrogenase	ldh2	SAUSA300_RS14075	L-lactate dehydrogenase	0.299062	0.361397	1.24514	4.31766e-05	1.21902	9.60269e-05	1.19697	0.000435658	0.10832	0.545595	3.01972	2.14572e-22
B7H15_13380	drug:proton antiporter	mdeA	SAUSA300_RS13030	multidrug efflux MFS transporter MdeA	-0.524477	0.0294706	1.2573	3.11158e-07	1.66279	2.78184e-09	1.17537	0.000149622	-0.083441	0.682494	1.04996	6.24259e-05
B7H15_03545	metal ABC transporter substrate-binding protein	mntA	SAUSA300_RS03315	metal ABC transporter substrate-binding protein	3.77722	5.29374e-19	6.31889	2.25011e-51	3.12583	2.56036e-13	5.9067	3.84309e-42	-0.000580039	0.998215	6.04189	2.85592e-46
B7H15_03550	manganese ABC transporter permease	mntB	SAUSA300_RS03320	metal ABC transporter permease	3.49969	3.24415e-18	5.83658	7.10695e-49	1.86543	4.55629e-06	5.23108	4.41395e-37	-0.0495662	0.786262	5.48969	8.38565e-43
B7H15_14230	copper-exporting P-type ATPase A		SAUSA300_RS13855	heavy metal translocating P-type ATPase	2.11778	3.38874e-08	2.29085	3.34152e-10	2.89926	8.061e-15	2.18971	6.89385e-08	-0.028063	0.90596	1.86405	4.83033e-07
B7H15_12880	hypothetical protein		SAUSA300_RS12545	hypothetical protein	-0.19701	0.598122	1.18969	0.000498714	1.47965	0.000153023	1.92165	3.60185e-06	0.038408	0.822981	2.29803	1.239e-10
B7H15_11930	DNA-binding protein		SAUSA300_RS11580	SAP domain-containing protein	-0.00522772	0.986549	1.04842	7.71772e-05	2.41143	6.03809e-16	1.10472	0.00181097	0.0559304	0.786309	1.49643	1.27211e-07
B7H15_11585	hypothetical protein		SAUSA300_RS11235	heavy-metal-associated domain-containing protein	-0.266882	0.265094	1.64042	0.000240467	2.67118	4.90213e-07	1.58703	0.00968426	0.0697172	0.460318	1.49079	0.00288623
B7H15_04830	NifU family protein		SAUSA300_RS04535	NifU family protein	0.0109078	0.975758	1.24077	4.02245e-07	3.87529	1.38303e-53	1.14253	7.19558e-05	-0.087001	0.678561	2.23593	3.15273e-19
B7H15_04515	organic hydroperoxide reductase OsmC/OhrA		SAUSA300_RS04245	organic hydroperoxide resistance protein	-0.626764	0.0299493	1.85692	1.58e-10	2.28519	2.52413e-13	1.11232	0.00137798	0.537803	0.123465	1.77635	3.6098e-09
B7H15_04510	N-acetyltransferase		SAUSA300_RS04240	GNAT family N-acetyltransferase	-0.163417	0.679723	1.13206	0.000792183	4.11594	6.20273e-32	1.716	7.6973e-06	0.5379	0.140665	1.99388	9.85147e-09
B7H15_03555	phosphonate ABC transporter ATP-binding protein		SAUSA300_RS03325	metal ABC transporter ATP-binding protein	3.49371	5.23669e-24	5.31437	1.87354e-54	2.18416	4.73961e-10	4.57624	5.8347e-38	-0.0569632	0.752003	4.97862	4.08323e-47
B7H15_03350	HD domain-containing protein		SAUSA300_RS03180	HD domain-containing protein	0.0398398	0.833899	1.27666	2.40526e-25	1.6492	6.15016e-32	0.53111	0.00206932	-0.102593	0.663251	1.80765	2.95866e-46
B7H15_00045	hypothetical protein				-0.140183	0.737645	1.74159	1.06119e-06	1.90021	6.43798e-07	1.29036	0.00183063	0.704617	0.102738	1.90787	2.26166e-07
Table SF11B. Genes downregulated in response to CP treatment, Fe depletion or Mn depletion				Legend	Monoculture + CP		Coculture + CP		Coculture - Fe		Coculture - Mn		Coculture - Zn		Coculture - Depleted
locus_tag	Protein	SA_USA300_FPR3757_Gene	SA_USA300_FPR3757_LocusID	SA_USA300_FPR3757_Protein	L2FC_a	padj_a	L2FC_b	padj_b	L2FC_c	padj_c	L2FC_d	padj_d	L2FC_e	padj_e	L2FC_f	padj_f
B7H15_14765	accessory Sec system protein Asp1	asp1	SAUSA300_RS14385	accessory Sec system protein Asp1	-0.537424	0.0699097	-2.90913	1.08492e-25	-4.93608	6.78974e-12	-1.03909	0.00365265	0.0195707	0.943703	-1.86245	1.01136e-09
B7H15_14755	accessory Sec system protein Asp3	asp3	SAUSA300_RS14375	accessory Sec system protein Asp3	-0.220973	0.527935	-2.78995	1.74948e-19	-3.86167	1.27522e-07	-1.15177	0.00851717	-0.0035358	0.98067	-1.85606	1.93854e-07
B7H15_05785	heme A synthase	ctaA	SAUSA300_RS05460	heme A synthase	0.311701	0.0969354	-1.05018	1.97438e-11	-2.38434	4.59175e-36	-0.540569	0.00442011	0.0500827	0.878473	-2.09792	1.07921e-37
B7H15_06820	glutamine synthetase	glnA	SAUSA300_RS06485	type I glutamate--ammonia ligase	0.0126109	0.972564	-4.61064	7.84487e-63	-2.38809	1.64959e-17	-1.12512	0.00021886	0.12377	0.530861	-2.03306	3.07659e-13
B7H15_07205	anthranilate synthase component I	trpE	SAUSA300_RS06855	anthranilate synthase component I	0.161132	0.682336	-5.40649	1.07837e-25	-5.54619	3.22828e-12	-2.15016	0.00021886	-0.0168066	0.922827	-1.47464	0.00262407
B7H15_07210	glutamine amidotransferase	trpG	SAUSA300_RS06860	aminodeoxychorismate/anthranilate synthase component II	0.174974	0.660239	-6.02216	3.83045e-48	-6.23114	5.3358e-13	-2.07034	1.37702e-05	-0.0220976	0.92157	-1.25589	0.00138233
B7H15_13115	hypothetical protein		SAUSA300_RS12770	DUF3021 domain-containing protein	-1.43448	0.000125369	-1.71509	2.23901e-06	-3.11936	6.64054e-07	-2.22986	0.000149622	-0.101039	0.467438	-2.41431	2.21225e-08
B7H15_13110	LytTR family transcriptional regulator		SAUSA300_RS12765	LytTR family DNA-binding domain-containing protein	-1.38755	0.00015535	-1.99985	1.91654e-08	-3.38374	2.00029e-08	-2.67323	4.84115e-06	-0.143476	0.317826	-3.14578	7.85168e-13
B7H15_11265	nitroreductase family protein		SAUSA300_RS10920	nitroreductase family protein	0.140378	0.660239	-2.46673	1.62542e-32	-0.63237	0.00794149	-1.08554	2.55364e-05	-0.192809	0.381607	-2.45322	3.80873e-27
B7H15_10850	peptidoglycan hydrolase		SAUSA300_RS15815	SH3 domain-containing protein [partial=5']	-0.062283	0.896359	-2.71407	7.55872e-17	-2.84401	4.9077e-09	-1.1228	0.00611186	-0.0284033	0.918359	-3.39962	6.19714e-17
B7H15_05795	hypothetical protein		SAUSA300_RS05470	DUF420 domain-containing protein	-0.0283338	0.931049	-1.44777	5.82187e-16	-3.54438	1.64777e-34	-0.774745	0.000503652	-0.00643151	0.973655	-2.88655	8.2566e-46
B7H15_05105	peptide ABC transporter substrate-binding protein		SAUSA300_RS04805	peptide ABC transporter substrate-binding protein	0.777221	0.00920352	-1.05111	0.000172325	-1.54249	1.42868e-07	-1.24753	6.88703e-05	-0.105623	0.5827	-0.770627	0.00800894
B7H15_01270	nickel ABC transporter substrate-binding protein		SAUSA300_RS01225	ABC transporter substrate-binding protein	-1.47728	1.93321e-07	-3.84989	6.07496e-46	-1.61859	1.22661e-08	-0.920239	0.00260044	-0.0894771	0.662991	-0.910372	0.000896773

## Sheet: Table SF12. CP and Fe
Table SF12A. Genes upregulated in response to CP treatment and Fe depletion				Legend	Monoculture + CP		Coculture + CP		Coculture - Fe		Coculture - Mn		Coculture - Zn		Coculture - Depleted		Cutoff: L2FC > 1 or < -1 for cocultures + CP, -Fe, padj < 0.01
locus_tag	Protein	SA_USA300_FPR3757_Gene	SA_USA300_FPR3757_LocusID	SA_USA300_FPR3757_Protein	L2FC_a	padj_a	L2FC_b	padj_b	L2FC_c	padj_c	L2FC_d	padj_d	L2FC_e	padj_e	L2FC_f	padj_f
B7H15_00035	NAD(P)H-hydrate dehydratase		SAUSA300_RS00040	NAD(P)H-hydrate dehydratase	-0.297959	0.272998	1.831	3.37653e-14	1.51777	2.86772e-09	-0.415461	0.176051	-0.0646381	0.774565	0.0231889	0.957288
B7H15_00045	hypothetical protein				-0.140183	0.737645	1.74159	1.06119e-06	1.90021	6.43798e-07	1.29036	0.00183063	0.704617	0.102738	1.90787	2.26166e-07
B7H15_00095	adenylosuccinate synthetase	purA	SAUSA300_RS00090	adenylosuccinate synthase	0.172263	0.666969	3.76189	4.05512e-28	2.41869	1.92565e-11	-0.602988	0.141081	-0.0132253	0.946085	0.223906	0.580367
B7H15_00290	spermidine acetyltransferase		SAUSA300_RS00275	GNAT family N-acetyltransferase	0.406945	0.10893	1.05889	0.000553276	1.75904	3.02109e-06	0.535518	0.163079	0.126517	0.398935	1.52493	5.23805e-06
B7H15_00415	copper-translocating P-type ATPase		SAUSA300_RS00395	copper-translocating P-type ATPase	2.22364	2.57277e-07	1.36341	0.000622724	2.2618	4.54405e-08	2.80286	4.5642e-10	0.0471371	0.766681	0.522536	0.209734
B7H15_00420	hypothetical protein		SAUSA300_RS00400	YdhK family protein	2.07978	2.35224e-06	1.41255	0.000527609	2.09821	7.82006e-07	2.41031	2.45991e-07	0.0597331	0.708183	0.683635	0.101571
B7H15_00590	Na/Pi cotransporter		SAUSA300_RS00555	Na/Pi cotransporter family protein	0.271571	0.290761	1.8039	1.04449e-15	1.15403	7.03641e-06	0.403441	0.167058	0.0122692	0.956625	-0.282768	0.309529
B7H15_01225	complement inhibitor		SAUSA300_RS01175	complement inhibitor SCIN family protein	0.0384148	0.934483	2.96585	4.4097e-06	2.26969	0.00146961	-0.00981219	0.976897	0.0196485	0.822981	0.226276	0.70765
B7H15_01495	choloylglycine hydrolase		SAUSA300_RS01445	linear amide C-N hydrolase	0.717503	0.074814	2.10605	3.91025e-06	5.02292	9.41057e-26	0.000932169	0.994051	0.0348717	0.812032	3.28792	4.24867e-12
B7H15_01500	glycyl-glycine endopeptidase LytM	lytM	SAUSA300_RS01450	glycine-glycine endopeptidase LytM	1.17191	0.00116857	2.28945	9.91284e-11	4.48015	2.47966e-34	-0.331334	0.366612	-0.0482687	0.774565	3.03359	5.64678e-17
B7H15_01770	alpha/beta hydrolase		SAUSA300_RS01710	alpha/beta hydrolase	-0.241387	0.387271	1.11783	5.92094e-06	1.46206	1.43713e-07	-0.190619	0.595346	-0.0437977	0.861966	1.01414	0.000103414
B7H15_01945	acetyl-CoA acyltransferase		SAUSA300_RS01885	acetyl-CoA C-acetyltransferase	0.0337319	0.941046	1.81616	1.55309e-10	1.21849	5.9909e-05	-0.101935	0.789455	-0.0383319	0.881038	0.195261	0.573964
B7H15_01975	hypothetical protein				0.231722	0.533694	2.30561	5.58926e-08	2.64455	3.8496e-09	0.135655	0.707808	0.0713506	0.56216	0.893152	0.0379551
B7H15_01980	chromosome partitioning protein ParB		SAUSA300_RS01915	ParB/RepB/Spo0J family partition protein	-0.382283	0.155047	1.21366	0.000175351	2.65154	9.30548e-13	0.0302452	0.964784	-0.0924806	0.446833	1.71481	9.50824e-07
B7H15_01985	mechanosensitive ion channel protein MscS		SAUSA300_RS01920	mechanosensitive ion channel family protein	-0.319667	0.187123	1.73965	9.61697e-10	3.96336	2.98656e-38	0.550279	0.143508	0.0815806	0.632341	2.86321	4.97224e-22
B7H15_01990	DUF951 domain-containing protein		SAUSA300_RS01925	DUF951 domain-containing protein	-0.222251	0.175363	2.00263	2.07376e-11	3.42852	1.65527e-24	0.757932	0.0658472	0.0120706	0.944118	2.77608	2.76634e-18
B7H15_01995	GTP-binding protein YchF	ychF	SAUSA300_RS01930	redox-regulated ATPase YchF	-0.271031	0.126581	1.5612	1.53621e-22	2.27074	6.9119e-38	0.441032	0.0550695	0.0136072	0.948157	1.77958	7.90402e-27
B7H15_02040	toxin	selX	SAUSA300_RS01970	staphylococcal enterotoxin-like toxin X	-0.0354098	0.937493	2.24538	2.98897e-05	3.68586	7.1034e-10	0.0139893	0.988417	0.0515035	0.551152	1.15998	0.0389501
B7H15_02135	xanthine phosphoribosyltransferase	xpt (xprT)	SAUSA300_RS02060	xanthine phosphoribosyltransferase	0.036461	0.92687	5.03188	5.37913e-47	2.66529	3.19012e-11	0.259947	0.459202	0.0688215	0.634307	3.19531	1.41897e-18
B7H15_02140	xanthine permease	pbuX	SAUSA300_RS02065	purine permease	0.0957428	0.798295	4.45418	1.97196e-75	1.88743	8.06719e-12	0.588335	0.0645449	0.304304	0.219568	2.62872	5.41557e-26
B7H15_02420	methionine import ATP-binding protein MetN 1		SAUSA300_RS02330	methionine ABC transporter ATP-binding protein	0.0722277	0.870701	3.17868	7.51638e-07	3.39275	1.93243e-06	-0.0529379	0.848837	-0.01067	0.919486	1.55865	0.0171738
B7H15_02425	ABC transporter permease		SAUSA300_RS02335	ABC transporter permease	0.0581293	0.878903	1.96997	0.000896593	2.18484	0.00194109	-0.154041	0.489317	-0.0290445		1.19189	0.0549096
B7H15_02430	ABC transporter substrate-binding protein	gmpC	SAUSA300_RS02340	dipeptide ABC transporter glycylmethionine-binding lipoprotein	-0.0103772	0.969522	2.08491	3.01849e-10	2.23835	3.40257e-08	0.404781	0.272791	0.175633	0.219568	1.41893	0.000161625
B7H15_02740	2-amino-4-hydroxy-6-hydroxymethyldihydropteridine diphosphokinase	folK	SAUSA300_RS02650	2-amino-4-hydroxy-6-hydroxymethyldihydropteridine diphosphokinase	0.25064	0.225837	2.2462	1.33479e-26	1.21499	6.8989e-06	0.0744846	0.858708	0.0460364	0.861966	0.465968	0.0706646
B7H15_02875	DNA repair protein RadA	radA	SAUSA300_RS02740	DNA repair protein RadA	0.0385582	0.92191	1.99433	4.26085e-20	1.84411	7.77717e-15	0.0164237	0.970371	-0.266123	0.254629	1.19236	1.66336e-07
B7H15_02880	PIN/TRAM domain-containing protein		SAUSA300_RS02745	PIN/TRAM domain-containing protein	-0.00851312	0.978658	1.88005	1.46712e-14	1.16954	3.41876e-05	0.225676	0.500703	-0.0903836	0.657207	0.926015	0.000403855
B7H15_03000	N-acetyl-L,L-diaminopimelate deacetylase		SAUSA300_RS02855	M20 family metallopeptidase	-0.206613	0.527433	2.13733	3.3261e-13	4.47658	1.84662e-49	0.127789	0.766771	-0.0540901	0.778876	2.50865	8.70306e-17
B7H15_03010	Molecular chaperone Hsp31 and glyoxalase 3	hchA	SAUSA300_RS02865	protein deglycase HchA	-0.308683	0.367654	1.97785	9.61697e-10	4.75039	1.78538e-46	-0.0456163	0.918125	-0.0224154	0.922827	0.968879	0.00343026
B7H15_03345	N-acetyltransferase		SAUSA300_RS03175	GNAT family N-acetyltransferase	-0.00278616	0.999562	1.72028	1.35303e-06	2.87557	1.05395e-13	0.230362	0.533653	-0.0829851	0.525755	1.75213	2.58575e-06
B7H15_03350	HD domain-containing protein		SAUSA300_RS03180	HD domain-containing protein	0.0398398	0.833899	1.27666	2.40526e-25	1.6492	6.15016e-32	0.53111	0.00206932	-0.102593	0.663251	1.80765	2.95866e-46
B7H15_03355	hypothetical protein		SAUSA300_RS03185	YwhD family protein	-0.0157315	0.94646	1.16596	5.09726e-13	1.24842	7.3971e-10	0.349942	0.179238	0.0257324	0.933755	1.66937	1.1031e-22
B7H15_03545	metal ABC transporter substrate-binding protein	mntA	SAUSA300_RS03315	metal ABC transporter substrate-binding protein	3.77722	5.29374e-19	6.31889	2.25011e-51	3.12583	2.56036e-13	5.9067	3.84309e-42	-0.000580039	0.998215	6.04189	2.85592e-46
B7H15_03550	manganese ABC transporter permease	mntB	SAUSA300_RS03320	metal ABC transporter permease	3.49969	3.24415e-18	5.83658	7.10695e-49	1.86543	4.55629e-06	5.23108	4.41395e-37	-0.0495662	0.786262	5.48969	8.38565e-43
B7H15_03555	phosphonate ABC transporter ATP-binding protein		SAUSA300_RS03325	metal ABC transporter ATP-binding protein	3.49371	5.23669e-24	5.31437	1.87354e-54	2.18416	4.73961e-10	4.57624	5.8347e-38	-0.0569632	0.752003	4.97862	4.08323e-47
B7H15_03570	N-acetylmannosaminyltransferase	tagA	SAUSA300_RS03340	WecB/TagA/CpsF family glycosyltransferase	0.381166	0.0530517	1.65302	1.70899e-16	1.05521	2.79759e-05	0.616711	0.0301903	-0.00204281	0.989198	1.90386	1.35901e-19
B7H15_03640	dihydroxyacetone kinase subunit DhaK	dhaK	SAUSA300_RS03410	dihydroxyacetone kinase subunit DhaK	0.361523	0.268166	1.19121	0.000346277	1.21959	0.000973694	0.541109	0.139997	0.0548034	0.757085	1.66392	1.49529e-06
B7H15_03945	hypothetical protein		SAUSA300_RS03720	DM13 domain-containing protein	-0.245927	0.498238	2.54917	2.76918e-09	1.41812	0.0016712	-0.612617	0.153824	-0.0349984	0.821896	-0.937437	0.0397129
B7H15_03980	aminodeoxychorismate lyase	pabC	SAUSA300_RS03755	aminotransferase class IV	0.0673736	0.792152	1.43513	4.23112e-10	2.26376	5.15955e-16	-0.0042994	0.994356	0.101191	0.585361	0.991918	0.000251718
B7H15_03985	hypothetical protein		SAUSA300_RS03760	hypothetical protein	-0.0819514	0.839423	1.2289	0.00026751	1.16206	0.00905226	0.0311741	0.930476	0.00711345	0.960225	0.490806	0.235236
B7H15_03990	allophanate hydrolase		SAUSA300_RS03765	allophanate hydrolase subunit 1	-0.108913	0.699803	1.78682	7.21438e-14	1.61929	2.11305e-08	0.064722	0.891999	0.0288197	0.911962	1.12735	1.80824e-05
B7H15_04070	EamA family transporter		SAUSA300_RS03835	DMT family transporter	-0.0311438	0.92687	3.76777	1.72982e-37	1.67262	5.31967e-06	0.134646	0.707819	0.586717	0.126706	1.52552	2.69704e-06
B7H15_04125	iron ABC transporter substrate-binding protein	sstD	SAUSA300_RS03880	siderophore ABC transporter substrate-binding protein	1.94525	0.0033355	4.5585	1.07169e-11	4.2611	4.6839e-10	0.106884	0.755097	2.60897	0.00208711	1.92037	0.00251321
B7H15_04180	GGDEF domain-containing protein	gdpE	SAUSA300_RS03930	GGDEF domain-containing protein	-0.0502751	0.901947	1.61635	7.01328e-10	2.53128	3.13544e-19	0.944315	0.00391492	0.127599	0.505688	1.087	9.2858e-05
B7H15_04445	hypothetical protein	emp	SAUSA300_RS04175	extracellular matrix protein-binding adhesin Emp	0.299233	0.407849	2.05542	1.13819e-05	1.39167	0.00664311	0.7378	0.0806686	0.0241891	0.878473	1.31836	0.00603347
B7H15_04500	histidine phosphatase family protein		SAUSA300_RS04230	phosphoglycerate mutase family protein	0.0618168	0.897658	4.19503	6.7486e-16	1.60162	0.00727528	0.267094	0.382111	-0.0382686	0.637064	1.22063	0.0228863
B7H15_04510	N-acetyltransferase		SAUSA300_RS04240	GNAT family N-acetyltransferase	-0.163417	0.679723	1.13206	0.000792183	4.11594	6.20273e-32	1.716	7.6973e-06	0.5379	0.140665	1.99388	9.85147e-09
B7H15_04515	organic hydroperoxide reductase OsmC/OhrA		SAUSA300_RS04245	organic hydroperoxide resistance protein	-0.626764	0.0299493	1.85692	1.58e-10	2.28519	2.52413e-13	1.11232	0.00137798	0.537803	0.123465	1.77635	3.6098e-09
B7H15_04570	methionine import ATP-binding protein MetN 2		SAUSA300_RS04300	methionine ABC transporter ATP-binding protein	-0.234145	0.500943	2.87828	2.38499e-15	4.26905	1.48342e-29	0.237292	0.517301	-0.0101907	0.952553	4.29709	3.50901e-31
B7H15_04575	methionine ABC transporter permease		SAUSA300_RS04305	ABC transporter permease	-0.182997	0.61766	2.32804	4.72302e-09	4.00878	3.3203e-21	0.30078	0.428736	-0.00161568	0.989198	3.86074	5.60384e-21
B7H15_04580	methionine ABC transporter substrate-binding protein		SAUSA300_RS04310	MetQ/NlpA family ABC transporter substrate-binding protein	-0.129002	0.76229	1.52527	0.000102005	3.70116	9.92161e-19	-0.396312	0.306914	-0.0163959	0.927506	3.60879	1.12525e-18
B7H15_04780	cytosolic protein		SAUSA300_RS04485	DUF3055 domain-containing protein	-0.144542	0.718857	2.3486	0.000217491	3.82841	8.63156e-08	0.313523	0.246949	-0.000623207	0.989198	2.05616	0.0022901
B7H15_04830	NifU family protein		SAUSA300_RS04535	NifU family protein	0.0109078	0.975758	1.24077	4.02245e-07	3.87529	1.38303e-53	1.14253	7.19558e-05	-0.087001	0.678561	2.23593	3.15273e-19
B7H15_04980	inactive signal peptidase IA	lepB	SAUSA300_RS04680	signal peptidase I	0.0133375	0.964801	1.19321	7.49647e-07	1.08842	0.000102454	0.770836	0.0113349	0.102373	0.623433	2.04157	1.86495e-16
B7H15_05070	3-oxoacyl-ACP synthase III	fabH	SAUSA300_RS04770	ketoacyl-ACP synthase III	0.217167	0.406821	3.18017	7.68234e-43	1.63051	1.0231e-09	-0.460375	0.192208	-0.0571761	0.805609	-0.341547	0.241952
B7H15_05135	tryptophan--tRNA ligase	trpS	SAUSA300_RS04835	tryptophan--tRNA ligase	-0.179015	0.421151	2.46535	4.16987e-41	2.32293	3.90245e-30	0.414383	0.115607	0.0259206	0.924912	1.1855	1.79872e-09
B7H15_05210	enoyl-ACP reductase	fabI	SAUSA300_RS04905	enoyl-ACP reductase FabI	0.152159	0.46295	1.3506	7.69429e-18	1.5239	2.65956e-18	-0.488714	0.039816	-0.0379325	0.907456	0.329894	0.0697569
B7H15_05265	serine protease		SAUSA300_RS04960	trypsin-like peptidase domain-containing protein	0.42867	0.0108894	2.06735	5.08148e-28	1.02379	3.66247e-05	-0.273414	0.420803	-0.0605363	0.808122	0.356723	0.133506
B7H15_05270	Ktr system potassium uptake protein D		SAUSA300_RS04965	TrkH family potassium uptake protein	0.203806	0.277372	1.63478	6.53131e-24	1.59242	3.93705e-17	0.276856	0.285052	0.0520144	0.860034	1.11677	1.50437e-10
B7H15_05385	1,4-dihydroxy-2-naphthoate octaprenyltransferase	menA	SAUSA300_RS05075	1,4-dihydroxy-2-naphthoate polyprenyltransferase	-0.0327428	0.915984	1.74384	2.98532e-21	1.394	3.93847e-10	0.54211	0.0415697	-0.0741052	0.756517	1.07313	9.09412e-08
B7H15_05420	staphopain B	sspB	SAUSA300_RS05105	cysteine protease staphopain B	-1.33142	1.49924e-12	1.13525	2.05958e-05	2.65163	4.65928e-18	0.724254	0.0554897	0.103252	0.533265	0.96178	0.00152858
B7H15_05425	serine protease	sspA	SAUSA300_RS05110	Glu-specific serine endopeptidase SspA	-1.59593	1.12091e-08	1.13172	0.000665736	1.76885	7.08423e-06	0.225645	0.543677	-0.0256572	0.905391	-0.157775	0.731364
B7H15_05435	acyltransferase		SAUSA300_RS05120	acyltransferase family protein	-0.0522877	0.897658	1.37253	1.89691e-05	1.52127	0.000180276	0.0503354	0.903542	0.0640003	0.682494	0.9115	0.0128779
B7H15_05455	GNAT family N-acetyltransferase		SAUSA300_RS05140	GNAT family N-acetyltransferase	-0.0650463	0.879843	3.10445	6.39208e-11	2.34894	1.99429e-05	0.0710798	0.827316	-0.0202424	0.877897	0.859011	0.0879607
B7H15_05625	NrdH-redoxin	nrdH	SAUSA300_RS05300	glutaredoxin-like protein NrdH	-0.19225	0.623374	1.35888	0.00817942	4.0677	4.06515e-12	-0.045013	0.894445	0.0557376	0.525755	0.296786	0.603581
B7H15_05830	16S rRNA (guanine(966)-N(2))-methyltransferase RsmD	rsmD	SAUSA300_RS05505	16S rRNA (guanine(966)-N(2))-methyltransferase RsmD	-0.124413	0.678687	2.21803	1.08644e-13	1.35303	0.000511515	0.239528	0.508944	0.000741509	0.992429	2.09767	8.3884e-11
B7H15_05835	phosphopantetheine adenylyltransferase	coaD	SAUSA300_RS05510	pantetheine-phosphate adenylyltransferase	-0.0629057	0.853005	2.1984	3.42032e-21	1.45393	1.56029e-06	0.606951	0.077705	0.0360577	0.88936	1.81413	8.61347e-13
B7H15_05845	DNA-binding protein		SAUSA300_RS05520	DUF177 domain-containing protein	0.088243	0.849135	1.80413	3.10567e-07	3.97049	9.1016e-28	-0.508346	0.163706	-0.0287431	0.905391	0.170359	0.687567
B7H15_05860	iron-regulated surface determinant protein B	isdB	SAUSA300_RS05535	heme uptake protein IsdB	4.45876	3.40487e-10	10.7462	9.70398e-39	3.60882	1.2061e-05	0.160994	0.539354	0.00516209	0.946085	5.63403	1.1249e-11
B7H15_05865	iron-regulated surface determinant protein A	isdA	SAUSA300_RS05540	LPXTG-anchored heme-scavenging protein IsdA	4.6948	4.45466e-17	9.54644	2.08922e-58	2.61618	1.40164e-05	0.260044	0.43839	0.0681747	0.396437	5.64546	3.41993e-21
B7H15_05905	RNA methyltransferase		SAUSA300_RS05580	RNA methyltransferase	-0.0908881	0.820868	1.35622	6.10498e-07	1.18125	0.000200445	-0.186486	0.602097	-0.0716181	0.708183	0.659877	0.0280692
B7H15_06300	guanylate kinase	gmk	SAUSA300_RS05970	guanylate kinase	-0.0188082	0.955179	1.76795	2.18128e-14	2.20135	1.55713e-19	0.325784	0.26795	0.032856	0.919387	1.71339	5.48294e-13
B7H15_06305	DNA-directed RNA polymerase subunit omega	rpoZ	SAUSA300_RS05975	DNA-directed RNA polymerase subunit omega	-0.166856	0.500943	1.82806	2.1785e-18	1.55964	4.06032e-10	-0.00780501	0.983428	0.148289	0.496653	1.57611	1.34208e-12
B7H15_06330	peptide deformylase		SAUSA300_RS06000	peptide deformylase	0.119327	0.778342	2.57751	2.91528e-14	2.71586	2.50822e-13	-0.0971104	0.802615	-0.0391686	0.816338	0.651122	0.0801402
B7H15_06335	methionyl-tRNA formyltransferase	fmt	SAUSA300_RS06005	methionyl-tRNA formyltransferase	0.15238	0.617154	2.41248	4.17259e-26	1.6044	1.1163e-09	-0.14625	0.649754	-0.0927786	0.658041	0.49151	0.061208
B7H15_06475	ribosome biogenesis GTPase YlqF	ylqF	SAUSA300_RS06150	ribosome biogenesis GTPase YlqF	0.1367	0.598134	1.04307	7.29782e-08	1.75463	3.50328e-15	0.03517	0.931289	0.0201542	0.947703	0.763264	0.000387616
B7H15_06580	RIP metalloprotease RseP	rseP	SAUSA300_RS06255	RIP metalloprotease RseP	0.101176	0.628796	1.74075	2.28356e-35	1.0037	8.29501e-09	-0.297788	0.231574	-0.0976526	0.700474	0.33961	0.0435193
B7H15_06700	competence/damage-inducible protein A		SAUSA300_RS06365	CinA family nicotinamide mononucleotide deamidase-related protein	0.062311	0.856441	1.06849	1.3824e-07	2.68879	2.06272e-34	0.317692	0.285188	0.0276206	0.922827	1.54148	4.02217e-13
B7H15_06755	DNA mismatch repair protein MutS	mutS	SAUSA300_RS06420	DNA mismatch repair protein MutS	0.151762	0.373654	1.9248	4.79847e-38	1.14255	3.0299e-09	0.40526	0.0921912	-0.0893132	0.735811	1.11405	1.38261e-11
B7H15_06775	glycerol kinase	glpK	SAUSA300_RS06440	glycerol kinase GlpK	0.816062	0.00741823	3.2897	2.61258e-23	2.41328	4.60424e-11	-0.0428081	0.925506	0.0300994	0.89677	1.6874	1.06671e-06
B7H15_06805	GTPase HflX	hflX	SAUSA300_RS06470	GTPase HflX	0.0391169	0.92687	1.23905	0.000148829	1.86504	2.66284e-07	-0.12569	0.747926	-0.0505634	0.762149	0.462727	0.208196
B7H15_06810	hypothetical protein		SAUSA300_RS06475	aminotransferase class I/II-fold pyridoxal phosphate-dependent enzyme	0.0159404	0.964801	1.30144	8.49784e-09	1.6227	4.62345e-10	-0.203639	0.557407	-0.0152593	0.947703	0.638684	0.0113723
B7H15_07030	guanosine monophosphate reductase	guaC	SAUSA300_RS06695	GMP reductase	0.443261	0.205594	2.17535	9.22253e-09	1.57685	9.46345e-05	-0.0256749	0.957686	0.0907179	0.530861	-0.719738	0.0772667
B7H15_07040	secretion protein		SAUSA300_RS06705	CAP domain-containing protein	0.531162	0.00385536	1.61891	3.95207e-19	2.27793	6.92889e-31	0.216147	0.440019	0.540522	0.0343286	1.02911	9.71799e-08
B7H15_07180	regulatory protein MsrR		SAUSA300_RS06830	LCP family protein	-0.115265	0.750485	1.98301	9.89054e-16	1.48562	4.2382e-08	0.439166	0.148528	0.0225798	0.933755	1.56231	1.01634e-09
B7H15_07340	aspartate kinase	lysC	SAUSA300_RS06990	aspartate kinase	0.134377	0.758514	2.2337	9.71505e-09	4.24741	5.96772e-25	0.833153	0.0588459	0.039991	0.788376	3.41843	2.42348e-17
B7H15_07555	hypothetical protein		SAUSA300_RS07215	queuosine precursor transporter	0.552706	0.00531023	3.8443	4.2538e-16	2.02566	0.000353237	0.870297	0.0770231	0.10058	0.254544	1.23597	0.0160753
B7H15_07650	penicillin-binding protein 2	pbp2	SAUSA300_RS07315	penicillin-binding protein	-0.124341	0.497363	1.5525	1.59982e-37	1.18228	1.65823e-20	-0.169031	0.348825	-0.00688534	0.976157	0.787031	3.96629e-10
B7H15_07805	L-asparaginase	ansA	SAUSA300_RS07470	asparaginase	-0.231964	0.273623	1.98014	2.11002e-21	1.38996	8.78804e-08	-0.102481	0.809842	-0.0137287	0.960225	0.154748	0.603593
B7H15_07875	leucotoxin LukD	lukF-PV	SAUSA300_RS07540	Panton-Valentine bi-component leukocidin subunit F	-0.394456	0.202267	2.75595	1.62228e-12	2.95433	8.97145e-12	0.208687	0.570847	0.0040698	0.989198	1.41868	0.000690665
B7H15_07880	gamma-hemolysin subunit A	lukS-PV	SAUSA300_RS07545	Panton-Valentine bi-component leukocidin subunit S	-0.453588	0.151306	4.15608	1.26272e-14	2.54692	2.02113e-05	0.630844	0.12845	0.0950051	0.233659	1.3718	0.0138839
B7H15_08985	ACT domain-containing protein		SAUSA300_RS08710	ACT domain-containing protein	0.0237586	0.944927	1.13498	4.43425e-07	1.13436	2.00253e-05	-0.206917	0.509872	-0.0328094	0.918359	-0.00974444	0.98202
B7H15_08990	GTPase ObgE	obgE	SAUSA300_RS08715	GTPase ObgE	0.0740308	0.818331	1.52563	4.72426e-18	1.10453	5.18723e-08	-0.215394	0.442328	-0.111256	0.640682	0.13244	0.572408
B7H15_08995	50S ribosomal protein L27	rpmA	SAUSA300_RS08720	50S ribosomal protein L27	-0.0828161	0.817344	2.00991	9.79455e-24	3.89493	1.32311e-80	-0.110598	0.716893	0.174204	0.436258	1.39917	1.08691e-11
B7H15_09035	hypothetical protein		SAUSA300_RS08755	hypothetical protein	0.055078	0.898393	1.3029	6.08586e-06	1.90795	8.10996e-09	-0.0728867	0.868307	0.0326035	0.897904	0.415182	0.222943
B7H15_09110	GTP-binding protein	yihA	SAUSA300_RS08830	ribosome biogenesis GTP-binding protein YihA/YsxC	0.0508342	0.878309	1.67781	1.26374e-12	1.58736	4.17746e-08	-0.113313	0.776347	-0.0114616	0.954698	-0.126784	0.717157
B7H15_09130	hypothetical protein		SAUSA300_RS08850	hypothetical protein	-0.0717477	0.76229	1.31681	4.43628e-16	2.15893	1.06507e-29	0.492692	0.0594423	-0.105684	0.657207	1.33831	3.94264e-14
B7H15_09135	DNA mismatch repair protein MutT		SAUSA300_RS08855	NUDIX domain-containing protein	-0.137865	0.65076	1.40984	1.63916e-07	2.23904	5.49097e-13	-0.0188212	0.964946	-0.408888	0.186765	1.30905	7.08329e-06
B7H15_09345	aminotransferase		SAUSA300_RS09070	cysteine desulfurase	-0.0530237	0.907085	3.1201	7.00575e-14	1.61618	0.00104088	0.0126194	0.964854	-0.0172818	0.92157	1.10454	0.0133895
B7H15_09410	1-acyl-sn-glycerol-3-phosphate acyltransferase	plsC	SAUSA300_RS09135	1-acyl-sn-glycerol-3-phosphate acyltransferase	-0.0779154	0.806473	3.12434	1.55754e-36	1.19718	0.000266409	-0.107789	0.826966	0.0387383	0.870983	0.414834	0.204268
B7H15_09460	catabolite control protein A	ccpA	SAUSA300_RS09185	catabolite control protein A	0.0683568	0.862689	1.32886	4.75452e-08	2.98244	1.35147e-32	0.171018	0.602097	0.0301832	0.92157	1.86192	6.53084e-14
B7H15_09815	hypothetical protein		SAUSA300_RS09535	ImmA/IrrE family metallo-endopeptidase	0.339018	0.255238	1.24444	0.00334013	1.72837	0.00105059	1.92271	0.000910816	0.042435	0.710236	0.763277	0.113454
B7H15_10055	uroporphyrinogen decarboxylase	hemE	SAUSA300_RS09760	uroporphyrinogen decarboxylase	-0.00537019	0.985605	1.43941	6.65476e-13	1.32155	7.76579e-09	0.268455	0.363298	-0.173836	0.436258	0.856557	7.06451e-05
B7H15_10210	hypothetical protein		SAUSA300_RS09900	PTS transporter subunit IIC	0.16674	0.547845	1.57022	5.35243e-12	1.48362	4.00365e-08	0.141868	0.693331	0.0770844	0.736868	0.510114	0.0534236
B7H15_10470	aminopeptidase		SAUSA300_RS10160	aminopeptidase	-0.0543411	0.828975	1.19453	7.38106e-20	1.11057	7.25413e-13	-0.0313258	0.894445	-0.0836628	0.74186	0.714361	5.36654e-07
B7H15_10560	DNA polymerase III subunit epsilon		SAUSA300_RS10260	3'-5' exonuclease	0.147417	0.643012	1.0828	5.91606e-06	1.10092	0.000123355	0.121149	0.752038	-0.0806818	0.692317	0.413484	0.139942
B7H15_10815	MAP domain-containing protein				0.161154	0.679929	3.52811	1.5593e-22	1.58313	8.42647e-05	0.210619	0.557407	-0.0023919	0.989198	0.250417	0.558132
B7H15_10825	hypothetical protein		SAUSA300_RS10510	hypothetical protein	-0.267351	0.459224	1.58246	0.00199064	4.17418	3.992e-13	-0.111698	0.700799	-0.00863034	0.943703	2.54083	5.75462e-06
B7H15_10835	hypothetical protein		SAUSA300_RS10520	hypothetical protein	-0.249822	0.314525	1.00589	0.00849596	3.35109	1.92797e-14	1.13065	0.0314632	0.0193788	0.914333	1.85027	1.28188e-05
B7H15_10870	staphylokinase	sak	SAUSA300_RS10540	staphylokinase	-0.415185	0.205594	1.97914	1.97953e-08	1.27062	0.00138754	0.543805	0.154116	0.494454	0.154373	-0.090097	0.84265
B7H15_11370	tRNA (adenosine(37)-N6)-threonylcarbamoyltransferase complex dimerization subunit type 1 TsaB	tsaB	SAUSA300_RS11020	tRNA (adenosine(37)-N6)-threonylcarbamoyltransferase complex dimerization subunit type 1 TsaB	0.0699863	0.856441	1.69215	4.74839e-10	1.77431	1.13296e-08	-0.373253	0.317978	-0.154863	0.381607	1.76772	5.79521e-10
B7H15_11375	tRNA (adenosine(37)-N6)-threonylcarbamoyltransferase complex ATPase subunit type 1 TsaE	tsaE	SAUSA300_RS11025	tRNA (adenosine(37)-N6)-threonylcarbamoyltransferase complex ATPase subunit type 1 TsaE	-0.0645712	0.891515	1.49226	7.5744e-05	3.02206	1.4938e-13	-0.010453	0.983851	-0.030562	0.870226	2.04085	2.41433e-07
B7H15_11385	dihydroxy-acid dehydratase	ilvD	SAUSA300_RS11035	dihydroxy-acid dehydratase	0.456037	0.079257	1.89581	3.06805e-11	1.19459	0.00064112	0.0968967	0.812004	0.0434641	0.832899	-0.018587	0.972751
B7H15_11390	acetolactate synthase, large subunit, biosynthetic type	ilvB	SAUSA300_RS11040	biosynthetic-type acetolactate synthase large subunit	0.323296	0.277372	1.18233	8.52145e-05	1.55446	6.58031e-06	0.0123786	0.997524	0.109859	0.504073	0.494378	0.150355
B7H15_11465	RNA-binding protein		SAUSA300_RS11115	RNA-binding transcriptional accessory protein	-0.0986883	0.730982	2.3446	2.09038e-33	1.0412	1.77346e-05	-0.166382	0.645102	-0.0415812	0.892629	1.02151	1.44684e-06
B7H15_11525	hypothetical protein		SAUSA300_RS11175	hypothetical protein	-0.219491	0.272998	1.0854	6.98708e-07	2.72809	2.82507e-28	0.405794	0.231597	0.057309	0.805609	1.28113	1.19668e-07
B7H15_11585	hypothetical protein		SAUSA300_RS11235	heavy-metal-associated domain-containing protein	-0.266882	0.265094	1.64042	0.000240467	2.67118	4.90213e-07	1.58703	0.00968426	0.0697172	0.460318	1.49079	0.00288623
B7H15_11590	CsoR family transcriptional regulator	csoR	SAUSA300_RS11240	copper-sensing transcriptional repressor CsoR	-0.240718	0.390819	1.30498	3.58457e-05	2.36618	9.91667e-11	0.0237699	0.970371	0.0312497	0.883059	0.627071	0.0845687
B7H15_11645	transglycosylase SceD	sceD	SAUSA300_RS11295	lytic transglycosylase SceD	-0.643325	0.0931576	2.02268	0.00400316	2.85721	0.000528796	0.0609172	0.764073	-0.0221959	0.666282	-0.137137	0.837268
B7H15_11825	type II pantothenate kinase	coaW	SAUSA300_RS11475	type II pantothenate kinase	0.0145194	0.971447	1.37586	6.16147e-06	1.26697	0.000185071	-0.0383914	0.933099	-0.0139466	0.946282	-0.407498	0.251145
B7H15_11885	EVE domain-containing protein		SAUSA300_RS11535	EVE domain-containing protein	-0.371925	0.0699097	1.16084	1.81822e-09	1.30262	3.74199e-09	0.59479	0.0192935	-0.0705228	0.770518	1.12544	3.31695e-08
B7H15_11930	DNA-binding protein		SAUSA300_RS11580	SAP domain-containing protein	-0.00522772	0.986549	1.04842	7.71772e-05	2.41143	6.03809e-16	1.10472	0.00181097	0.0559304	0.786309	1.49643	1.27211e-07
B7H15_12095	hypothetical protein		SAUSA300_RS11740	hypothetical protein	1.60111	0.00103257	3.41584	1.03784e-12	1.89193	9.95207e-05	1.25986	0.0132341	0.0359611	0.821896	4.59948	5.08825e-21
B7H15_12105	iron-dicitrate transporter subunit FecD		SAUSA300_RS11750	iron chelate uptake ABC transporter family permease subunit	1.13032	0.00496305	3.94297	2.97258e-20	1.24824	0.00730214	-0.129818	0.736808	1.63257	0.00305311	2.87506	4.62813e-11
B7H15_12115	ABC transporter substrate-binding protein		SAUSA300_RS11760	Fe(3+) dicitrate ABC transporter substrate-binding protein	1.65365	6.2774e-05	4.76993	2.53511e-32	1.19711	0.00383135	0.284048	0.43874	1.01729	0.0475495	3.46016	2.08221e-17
B7H15_12275	acetolactate decarboxylase	budA (alsD)	SAUSA300_RS11935	acetolactate decarboxylase	-0.224456	0.544368	3.66684	7.1208e-16	1.29754	0.00541521	-0.342221	0.345494	-0.0580559	0.64137	1.25452	0.00524713
B7H15_12280	acetolactate synthase	alsS (budB)	SAUSA300_RS11940	acetolactate synthase AlsS	-0.278007	0.414811	4.12015	5.85434e-32	2.33548	1.268e-10	0.0125375	0.997524	-0.0609897	0.735811	1.8201	3.29396e-07
B7H15_12660	N-acetyltransferase		SAUSA300_RS12325	GNAT family N-acetyltransferase	-0.0161636	0.955254	4.5749	3.16908e-80	3.4645	2.98656e-38	-0.257957	0.501998	-0.00892417	0.961815	3.08384	1.1423e-34
B7H15_12665	biotin transporter BioY		SAUSA300_RS12330	biotin transporter BioY	-0.0764587	0.778254	5.00965	8.20745e-76	4.63147	1.57994e-57	-0.320858	0.409026	-0.0476669	0.777318	3.21676	1.41237e-29
B7H15_12675	ferrichrome ABC transporter substrate-binding protein	fhuD	SAUSA300_RS12340	ABC transporter substrate-binding protein	1.56238	0.00258045	4.9542	1.94367e-20	2.51796	4.36508e-06	-0.207464	0.545677	-0.00926002	0.946085	2.20933	3.21684e-05
B7H15_12880	hypothetical protein		SAUSA300_RS12545	hypothetical protein	-0.19701	0.598122	1.18969	0.000498714	1.47965	0.000153023	1.92165	3.60185e-06	0.038408	0.822981	2.29803	1.239e-10
B7H15_12900	sodium:proton antiporter		SAUSA300_RS12565	Na+/H+ antiporter NhaC family protein	-0.361907	0.065361	1.90468	4.45488e-20	2.15992	3.94103e-19	-0.201965	0.57024	-0.127301	0.530861	1.55366	3.30584e-12
B7H15_13035	MFS transporter		SAUSA300_RS12695	DHA2 family efflux MFS transporter permease subunit	-0.508068	0.0634437	3.63377	9.71316e-36	2.22647	5.61116e-12	-0.116121	0.789479	-0.0517461	0.770518	1.88937	5.67376e-10
B7H15_13040	multidrug efflux protein		SAUSA300_RS12700	HlyD family efflux transporter periplasmic adaptor subunit	-0.45251	0.212661	4.85996	8.89556e-18	3.39007	2.08214e-08	-0.0143971	0.970371	-0.00413518	0.973655	2.05308	0.000357631
B7H15_13060	zinc ribbon domain-containing protein		SAUSA300_RS12720	zinc ribbon domain-containing protein	0.0473068	0.892274	1.73647	4.26848e-13	1.57238	4.55671e-08	0.445354	0.19247	-0.0293023	0.92157	0.980338	0.000212449
B7H15_13075	hypothetical protein		SAUSA300_RS12735	YdcF family protein	-0.112252	0.764213	1.47796	5.12855e-08	3.87292	1.90304e-42	0.0660113	0.881752	0.00515513	0.978232	3.00057	3.0788e-27
B7H15_13230	hypothetical protein		SAUSA300_RS12885	Hsp20/alpha crystallin family protein	-0.128467	0.723206	1.50239	2.8042e-08	4.23223	1.71766e-51	0.676336	0.0485658	0.112171	0.545595	1.90807	1.06075e-11
B7H15_13325	glutathione S-transferase		SAUSA300_RS12975	SRPBCC domain-containing protein	0.083971	0.834323	1.22511	0.00024073	3.29743	5.47084e-19	0.0039462	0.994051	-0.0171501	0.922827	1.17082	0.0015445
B7H15_13380	drug:proton antiporter	mdeA	SAUSA300_RS13030	multidrug efflux MFS transporter MdeA	-0.524477	0.0294706	1.2573	3.11158e-07	1.66279	2.78184e-09	1.17537	0.000149622	-0.083441	0.682494	1.04996	6.24259e-05
B7H15_13435	gamma-hemolysin component B	hlgB	SAUSA300_RS13080	bi-component gamma-hemolysin HlgAB/HlgCB subunit B	-0.0855264	0.835312	2.14209	2.23717e-10	1.92482	1.66078e-06	-0.0616618	0.88287	-0.0935173	0.423859	1.16773	0.00164248
B7H15_13440	hypothetical protein		SAUSA300_RS13085	QueT transporter family protein	0.0447582	0.920397	6.69991	4.36505e-31	4.1506	1.8282e-11	0.0715487	0.788597	-0.00796816	0.943703	6.27737	8.85512e-27
B7H15_13445	6-carboxyhexanoate--CoA ligase	bioW	SAUSA300_RS13090	6-carboxyhexanoate--CoA ligase	0.0726167	0.87593	5.9505	1.04847e-55	2.72489	1.0345e-10	-0.329265	0.367039	-0.119695	0.226506	5.41096	2.21453e-45
B7H15_13450	8-amino-7-oxononanoate synthase	bioF	SAUSA300_RS13095	pyridoxal phosphate-dependent aminotransferase family protein	0.0768701	0.872554	6.90862	7.06017e-68	3.90576	8.18367e-21	0.00302058	0.967135	-0.021419	0.918359	6.28739	1.166e-55
B7H15_13455	biotin synthase	bioB	SAUSA300_RS13100	biotin synthase BioB	0.0532914	0.912813	7.26769	6.48277e-78	4.30253	7.22471e-26	-0.280959	0.43839	-0.118065	0.212339	6.55093	8.26943e-63
B7H15_13460	adenosylmethionine--8-amino-7-oxononanoate transaminase	bioA	SAUSA300_RS13105	adenosylmethionine--8-amino-7-oxononanoate transaminase	0.110918	0.71544	8.26866	3.06026e-128	7.66399	1.81346e-107	-0.0429043	0.920509	-0.0282139	0.870226	7.92344	2.32325e-117
B7H15_13465	dethiobiotin synthase	bioD	SAUSA300_RS13110	dethiobiotin synthase	-0.145666	0.678826	7.86116	1.06417e-60	9.29969	4.3367e-83	-0.115126	0.694122	-0.0208931	0.870226	7.97893	1.43929e-61
B7H15_13520	Bcr/CflA family drug resistance efflux transporter		SAUSA300_RS13160	multidrug effflux MFS transporter	0.240079	0.358352	1.70375	5.22801e-15	1.26709	1.3786e-07	0.172777	0.580361	-0.0944136	0.678248	0.906815	7.89284e-05
B7H15_14220	maltose acetyltransferase		SAUSA300_RS13845	sugar O-acetyltransferase	-0.090489	0.831341	1.4324	1.86984e-05	3.03542	1.54789e-16	-0.319394	0.401314	-0.0138566	0.943703	2.42564	4.90939e-12
B7H15_14230	copper-exporting P-type ATPase A		SAUSA300_RS13855	heavy metal translocating P-type ATPase	2.11778	3.38874e-08	2.29085	3.34152e-10	2.89926	8.061e-15	2.18971	6.89385e-08	-0.028063	0.90596	1.86405	4.83033e-07
B7H15_14325	NmrA family protein		SAUSA300_RS13950	NmrA/HSCARG family protein	-0.171194	0.561658	1.09779	0.000181876	1.93156	7.30886e-08	0.543028	0.153619	-0.0056022	0.978901	0.38888	0.291905
B7H15_14400	hypothetical protein		SAUSA300_RS14020	hypothetical protein	-0.0445278	0.931049	1.52636	6.47435e-05	3.29514	1.39546e-16	-0.283314	0.442328	-0.010859	0.94926	0.765404	0.0510908
B7H15_14430	aspartate 1-decarboxylase	panD	SAUSA300_RS14050	aspartate 1-decarboxylase	-0.410032	0.00943999	1.24273	4.04436e-11	2.70865	3.00888e-37	-0.0416742	0.933427	0.0667595	0.783539	2.39558	1.07104e-34
B7H15_14435	pantoate--beta-alanine ligase	panC	SAUSA300_RS14055	pantoate--beta-alanine ligase	-0.396339	0.023172	1.2135	1.10696e-11	2.87457	1.56468e-49	-0.0208481	0.957686	-0.128135	0.578241	2.36765	3.42605e-38
B7H15_14440	3-methyl-2-oxobutanoate hydroxymethyltransferase	panB	SAUSA300_RS14060	3-methyl-2-oxobutanoate hydroxymethyltransferase	-0.38671	0.204062	1.33613	6.10035e-06	3.9359	5.94336e-38	-0.178366	0.62691	-0.0369834	0.881038	2.13394	2.06756e-12
B7H15_14455	L-lactate dehydrogenase	ldh2	SAUSA300_RS14075	L-lactate dehydrogenase	0.299062	0.361397	1.24514	4.31766e-05	1.21902	9.60269e-05	1.19697	0.000435658	0.10832	0.545595	3.01972	2.14572e-22
B7H15_14485	malate:quinone oxidoreductase	lqo	SAUSA300_RS14105	L-lactate dehydrogenase (quinone)	0.161877	0.469289	1.23175	7.29394e-14	2.16032	4.77256e-38	0.0296251	0.922077	-0.0436003	0.89677	0.639897	0.000199373
B7H15_14505	hypothetical protein		SAUSA300_RS14125	sterile alpha motif-like domain-containing protein	-0.807986	0.00252636	1.34036	0.00275251	4.39829	8.09349e-19	0.259146	0.410635	0.0190825	0.89852	2.62758	9.43353e-08
Table SF12B. Genes downregulated in response to CP treatment and Fe depletion				Legend	Monoculture + CP		Coculture + CP		Coculture - Fe		Coculture - Mn		Coculture - Zn		Coculture - Depleted
locus_tag	Protein	SA_USA300_FPR3757_Gene	SA_USA300_FPR3757_LocusID	SA_USA300_FPR3757_Protein	L2FC_a	padj_a	L2FC_b	padj_b	L2FC_c	padj_c	L2FC_d	padj_d	L2FC_e	padj_e	L2FC_f	padj_f
B7H15_00025	DNA gyrase subunit B	gyrB	SAUSA300_RS00030	DNA topoisomerase (ATP-hydrolyzing) subunit B	-0.126129	0.748973	-2.08881	8.6907e-15	-2.3113	2.76987e-16	-0.485281	0.103417	-0.0651732	0.758251	-2.22649	6.49935e-16
B7H15_00030	DNA gyrase subunit A	gyrA	SAUSA300_RS00035	DNA gyrase subunit A	-0.120371	0.757726	-2.08947	3.72037e-16	-3.50713	1.0965e-37	-0.42681	0.141081	-0.0691488	0.752003	-3.18998	2.37737e-34
B7H15_00140	23S rRNA (pseudouridine(1915)-N(3))-methyltransferase RlmH	rlmH	SAUSA300_RS00135	23S rRNA (pseudouridine(1915)-N(3))-methyltransferase RlmH	-0.0280582	0.941046	-1.96284	4.08501e-18	-1.80436	1.97723e-08	0.0354639	0.937635	-0.0194594	0.943703	-0.776302	0.00167767
B7H15_00360	universal stress protein		SAUSA300_RS00340	universal stress protein	-0.359854	0.308962	-3.89506	2.71486e-18	-3.69541	1.67819e-14	0.818579	0.0584442	0.106814	0.35348	-1.9718	9.71276e-06
B7H15_00375	lysophospholipase		SAUSA300_RS00355	alpha/beta hydrolase	-0.495685	0.102831	-1.41207	1.09455e-06	-1.0274	0.00216943	0.88731	0.0064932	0.204619	0.299255	-0.0753745	0.834587
B7H15_00535	ATPase		SAUSA300_RS00505	DNA2/NAM7 family helicase	0.235271	0.423219	-1.5311	3.34152e-10	-2.01508	1.62213e-10	-0.270284	0.376489	-0.0729552	0.751779	-0.99297	0.000120332
B7H15_00540	hypothetical protein		SAUSA300_RS00510	hypothetical protein	0.321405	0.213959	-1.38552	7.03328e-09	-2.83102	2.32579e-07	0.018199	0.963285	-0.00994355	0.960225	-0.936313	0.000814268
B7H15_00610	hypothetical protein		SAUSA300_RS00575	DUF1648 domain-containing protein	-0.590132	0.116913	-1.68585	4.11009e-05	-4.3609	1.0343e-07	0.576279	0.14309	0.00432362	0.977353	-0.603145	0.156506
B7H15_00615	L-lactate permease	lctP	SAUSA300_RS00580	L-lactate permease	0.155484	0.701855	-2.72175	2.00459e-10	-4.80636	1.19061e-18	0.178947	0.629237	-0.0214937	0.919486	-2.09481	1.55494e-06
B7H15_00950	cation transporter		SAUSA300_RS00900	cation diffusion facilitator family transporter	-0.465147	0.14913	-2.98496	2.6969e-21	-2.76216	3.9569e-12	0.0941082	0.809473	0.0632658	0.751779	-2.6646	3.23386e-15
B7H15_00955	hypothetical protein		SAUSA300_RS00905	hypothetical protein	-0.52968	0.128368	-2.25198	1.19814e-08	-3.44096	0.000744311	0.195917	0.595346	0.0855012		-3.7933	2.50834e-05
B7H15_01010	hypothetical protein		SAUSA300_RS00960	YagU family protein	-0.341153	0.264977	-3.00004	4.73745e-26	-3.819	7.32135e-33	-0.502751	0.104327	0.0206483	0.938233	-2.57517	6.82988e-19
B7H15_01100	hypothetical protein		SAUSA300_RS01050	RES domain-containing protein	-0.0355947	0.92273	-1.29825	1.16054e-07	-1.29343	0.000940327	0.153549	0.65769	0.109813	0.608745	-0.800045	0.00524713
B7H15_01205	formate acetyltransferase	pflB	SAUSA300_RS01155	formate C-acetyltransferase	1.06412	0.00799875	-1.73209	5.76141e-06	-2.16058	3.05278e-08	0.590971	0.1107	-0.00163791	0.989198	0.046507	0.934388
B7H15_01210	pyruvate formate-lyase-activating enzyme	pflA	SAUSA300_RS01160	pyruvate formate-lyase-activating protein	1.2104	0.00295447	-1.94252	4.50402e-07	-2.12786	5.68845e-08	0.607892	0.103417	0.0106323	0.95353	0.0224813	0.975178
B7H15_01250	glutaryl-CoA dehydrogenase	fadD	SAUSA300_RS01205	acyl-CoA dehydrogenase family protein	0.106967	0.798295	-2.64609	5.13434e-06	-2.28859	0.00790399	0.729566	0.104327	0.0486626	0.614111	-0.508645	0.345019
B7H15_01255	long-chain fatty acid--CoA ligase	fadE	SAUSA300_RS01210	acyl--CoA ligase	0.231106	0.517931	-3.30604	1.27121e-09	-2.08028	0.00257222	1.17472	0.0268231	0.90907	0.105296	-0.317883	0.542377
B7H15_01270	nickel ABC transporter substrate-binding protein		SAUSA300_RS01225	ABC transporter substrate-binding protein	-1.47728	1.93321e-07	-3.84989	6.07496e-46	-1.61859	1.22661e-08	-0.920239	0.00260044	-0.0894771	0.662991	-0.910372	0.000896773
B7H15_01295	L-lactate dehydrogenase	ldh1	SAUSA300_RS01250	L-lactate dehydrogenase	-0.370692	0.240738	-1.83415	1.08491e-09	-6.00381	2.08966e-73	-0.406668	0.211	0.0822271	0.675708	-1.71391	2.29558e-08
B7H15_01645	hypothetical protein		SAUSA300_RS01595	TIGR01741 family protein	0.0415878	0.92191	-3.10048	2.19674e-25	-1.37112	0.00112655	-0.739361	0.0628707	-0.107514	0.551152	-1.7846	3.05415e-07
B7H15_01650	hypothetical protein		SAUSA300_RS01600	antitoxin YezG family protein	-0.132302	0.683195	-3.52448	6.51375e-45	-2.00309	2.16269e-05	-0.453233	0.192941	-0.395894	0.181463	-2.10466	2.25561e-10
B7H15_01655	hypothetical protein		SAUSA300_RS01605	TIGR01741 family protein	-0.105546	0.78417	-3.11623	8.79355e-29	-1.79722	0.000624885	-1.11015	0.029116	-0.0847162	0.658041	-1.84554	1.05761e-06
B7H15_01660	hypothetical protein		SAUSA300_RS01610	antitoxin YezG family protein	-0.131177	0.76167	-3.43731	2.73977e-20	-3.01129	4.74567e-05	-0.770757	0.0813216	-0.0778669	0.595174	-1.861	1.30878e-05
B7H15_01665	cystatin-like fold lipoprotein	essC	SAUSA300_RS01615	DUF4467 domain-containing protein	-0.165308	0.658161	-2.64248	1.87413e-17	-2.86452	9.71732e-06	-0.250281	0.491972	-0.0675441	0.735811	-1.90146	5.2509e-07
B7H15_01670	hypothetical protein		SAUSA300_RS01620	DUF4064 domain-containing protein	-0.829255	0.00508486	-2.76632	4.65484e-21	-3.15111	8.50018e-10	-0.290148	0.405393	0.0581109	0.778787	-2.73364	1.43139e-14
B7H15_01700	peptide ABC transporter permease		SAUSA300_RS01645	FtsX-like permease family protein	-0.424627	0.104766	-2.58619	4.59504e-28	-3.61946	4.06931e-31	0.254092	0.381456	-0.073513	0.751779	-1.07348	1.06418e-05
B7H15_01705	ABC transporter ATP-binding protein		SAUSA300_RS01650	ABC transporter ATP-binding protein	-0.321492	0.202652	-3.16396	1.56977e-49	-3.94728	6.92057e-40	-0.112614	0.709884	-0.0574272	0.820252	-1.41828	1.2694e-10
B7H15_01810	aldehyde reductase		SAUSA300_RS01750	aldehyde reductase	-0.163071	0.516439	-1.43125	5.81373e-16	-2.11491	1.38521e-21	0.311631	0.175618	-0.00727456	0.974044	-1.63353	2.18146e-18
B7H15_02060	GlsB/YeaQ/YmgE family stress response membrane protein		SAUSA300_RS01990	GlsB/YeaQ/YmgE family stress response membrane protein	-0.628761	0.0483706	-2.43012	1.53763e-14	-3.98605	3.26039e-29	0.102096	0.795494	0.0175106	0.943703	-1.46278	5.43898e-06
B7H15_02160	growth inhibitor PemK		SAUSA300_RS02085	type II toxin-antitoxin system PemK/MazF family toxin	-0.055587	0.912123	-1.48534	1.93032e-05	-2.93929	0.00105052	-0.321556	0.39245	-0.0290796		-1.72158	0.000412236
B7H15_02170	hypothetical protein				0.0394872	0.927355	-2.66296	3.67616e-11	-1.61969	0.00721895	-0.779242	0.104327	-0.861692		-1.29376	0.00452592
B7H15_02340	hypothetical protein		SAUSA300_RS02255	hypothetical protein	-0.231332	0.406474	-2.19691	8.18132e-19	-1.91697	6.50529e-06	-0.331024	0.333386	-0.176795	0.395224	-1.43285	1.02883e-06
B7H15_02345	hypothetical protein		SAUSA300_RS02260	hypothetical protein	-0.191668	0.466689	-1.95201	5.02832e-20	-2.76755	7.93585e-11	-0.480918	0.106926	-0.00895291	0.966418	-1.27669	1.93946e-07
B7H15_02475	glutamate synthase	gltD	SAUSA300_RS02385	glutamate synthase subunit beta	0.320911	0.276811	-2.07137	3.75466e-14	-1.80009	3.08089e-10	0.154368	0.65121	0.0778887	0.722583	-0.306745	0.320407
B7H15_02480					0.464099	0.0395638	-1.43436	1.75264e-07	-1.78181	0.00504441	-0.177583	0.640258	0.0285644	0.917079	-1.51776	0.000267695
B7H15_02575	signal peptidase II		SAUSA300_RS02480	stage 0 sporulation family protein	-0.103305	0.673319	-1.24995	1.97116e-17	-3.34996	5.64517e-27	-0.0772744	0.77637	-0.065473	0.808564	-1.38316	1.95571e-16
B7H15_02620	hypothetical protein		SAUSA300_RS02530	Veg family protein	0.830188	0.00799875	-1.12555	0.000118426	-3.08752	2.43615e-22	0.289047	0.374814	0.276128	0.233659	-1.40889	2.45605e-06
B7H15_02635	RidA family protein		SAUSA300_RS02545	RidA family protein	-0.305319	0.324074	-2.01323	3.47067e-12	-3.07763	1.67022e-22	0.102876	0.78708	0.00349402	0.988956	-0.746625	0.0126467
B7H15_02640	stage V sporulation protein G	spoVG	SAUSA300_RS02550	septation regulator SpoVG	-0.310593	0.319418	-2.10764	1.88762e-13	-3.69147	2.38949e-32	0.145147	0.680588	-0.0705349	0.740255	-1.00973	0.000566057
B7H15_03090	glycosyl transferase family 1		SAUSA300_RS02935	glycosyltransferase	-0.0119744	0.955254	-1.72012	1.45885e-26	-1.3553	6.16145e-13	-0.148937	0.526202	0.192108	0.387054	-1.28286	2.81215e-14
B7H15_03130	proline/betaine transporter	proP	SAUSA300_RS02975	MFS transporter	-0.444981	0.202499	-1.64774	5.9e-06	-1.12361	0.00309077	1.40031	0.000578953	-0.0322816	0.882934	1.06191	0.00414461
B7H15_03200	hypothetical protein				-0.263899	0.469289	-2.241	2.26301e-08	-4.69084	3.50565e-20	0.443293	0.242804	0.168712	0.211113	-2.25805	4.77001e-08
B7H15_03290	hypothetical protein		SAUSA300_RS03130	DUF443 domain-containing protein	-0.0436194	0.919487	-1.13689	0.000148829	-2.68351	0.00196796	-0.291475	0.441913	-0.0067079		-1.2805	0.00198966
B7H15_03435	hypothetical protein		SAUSA300_RS03255	DMT family transporter	-0.161139	0.651528	-1.71444	1.25862e-09	-1.50575	0.000522406	-0.125145	0.746537	0.0857608	0.658041	-1.16595	0.00029934
B7H15_03460	mannosyl-glycoprotein endo-beta-N-acetylglucosamidase		SAUSA300_RS08080	CHAP domain-containing protein	-1.02709	0.00502951	-1.22874	0.00125448	-2.25578	0.00256223	0.582223	0.141793	0.117228	0.384072	0.0406262	0.945054
B7H15_03515	antiporter	mnhC2	SAUSA300_RS03285	Na+/H+ antiporter Mnh2 subunit C	-0.304694	0.31779	-3.34647	5.57771e-27	-1.75455	0.0013432	0.510628	0.142069	0.00949138	0.961815	-2.19852	2.00726e-07
B7H15_03520	Na+/H+ antiporter subunit D	mnhD2	SAUSA300_RS03290	Na+/H+ antiporter Mnh2 subunit D	-0.244324	0.42422	-2.47477	2.09053e-21	-2.83121	2.41052e-14	0.858818	0.00350462	0.0488037	0.844504	-3.49822	5.61172e-29
B7H15_03525	Na+/H+ antiporter subunit E	mnhE2	SAUSA300_RS03295	Na+/H+ antiporter Mnh2 subunit E	-0.43849	0.152538	-2.53449	2.95581e-16	-1.93831	0.000219964	0.906715	0.012031	0.0855059	0.641575	-2.40403	6.54753e-09
B7H15_03530	cation:proton antiporter	mnhF2	SAUSA300_RS03300	Na+/H+ antiporter Mnh2 subunit F	-0.404056	0.145096	-2.6543	4.55232e-24	-2.59111	7.8827e-08	0.634181	0.039816	0.01758	0.944118	-2.67714	9.35805e-15
B7H15_03535	cation:proton antiporter	mnhG2	SAUSA300_RS03305	Na+/H+ antiporter Mnh2 subunit G	-0.549644	0.0686413	-2.62722	2.18768e-19	-3.3436	3.11266e-11	0.75941	0.0214561	0.0295073	0.92157	-2.67515	4.20902e-15
B7H15_03660	hypothetical protein		SAUSA300_RS03430	membrane protein	-0.24521	0.359559	-1.04634	3.35033e-06	-1.38865	2.58397e-08	-0.314223	0.271047	-0.0621888	0.805183	-0.307893	0.222844
B7H15_03695	sensor histidine kinase	graS	SAUSA300_RS03465	histidine kinase GraS/ApsS	-0.088069	0.835303	-1.29159	5.76574e-06	-1.44174	1.88439e-05	-0.135203	0.711211	-0.0393796	0.878473	0.0966843	0.790039
B7H15_03770	MFS transporter		SAUSA300_RS03540	sugar efflux transporter	-0.186696	0.501139	-2.02832	2.11002e-21	-1.28275	2.23315e-07	-0.611202	0.0190176	-0.0954478	0.682158	-1.27962	1.10837e-08
B7H15_03815	hypothetical protein		SAUSA300_RS03585	hypothetical protein	-0.565546	0.0516342	-1.1284	0.000127582	-1.46434	5.09999e-06	0.189344	0.577402	0.0109723	0.954243	-0.74383	0.015776
B7H15_03840	GTP-binding protein		SAUSA300_RS03610	GTP-binding protein	0.0482754	0.880524	-2.0046	1.1619e-34	-2.76537	1.68815e-24	0.287549	0.197697	0.0146897	0.953709	-1.53566	1.49256e-17
B7H15_03845	oxidoreductase		SAUSA300_RS03615	aldo/keto reductase family oxidoreductase	0.318867	0.116193	-1.36164	1.24294e-15	-3.07409	3.44028e-37	0.0697837	0.806831	0.108261	0.651423	-1.46059	3.75408e-16
B7H15_03855	hypothetical protein		SAUSA300_RS03625	DASS family sodium-coupled anion symporter	0.154519	0.698552	-2.58633	3.17476e-16	-2.55311	2.30476e-13	-0.136788	0.709124	0.0173612	0.943703	-1.97649	9.69553e-10
B7H15_03860	deoxyribodipyrimidine photolyase		SAUSA300_RS03630	DNA photolyase family protein	0.116501	0.792185	-2.61048	3.42157e-14	-3.31497	4.44667e-18	-0.178968	0.614197	0.0128955	0.947703	-2.1844	6.44553e-10
B7H15_03880	multidrug efflux MFS transporter NorA	norA	SAUSA300_RS03650	multidrug efflux MFS transporter NorA	-0.422729	0.0777102	-1.94271	6.26424e-19	-1.40397	4.80342e-07	0.410057	0.123653	0.0979435	0.682158	-0.965562	3.79665e-05
B7H15_03920	aldo/keto reductase		SAUSA300_RS03695	aldo/keto reductase	-0.195182	0.610299	-2.22922	5.99579e-11	-1.30259	0.000289668	0.189725	0.59948	-0.00738336	0.963191	-1.13781	0.00107502
B7H15_03925	glycosyltransferase	csbB	SAUSA300_RS03700	lipoteichoic acid-specific glycosylation protein CsbB	-0.125822	0.757575	-3.02667	9.60087e-29	-1.87765	3.71458e-10	0.155648	0.645279	-0.00340168	0.989198	-1.16034	3.26943e-05
B7H15_04045	lipid kinase		SAUSA300_RS03815	diacylglycerol kinase family lipid kinase	-0.580976	0.0917961	-1.09344	0.00140461	-1.7652	4.71099e-06	0.791343	0.0314632	-0.00686631	0.961815	0.121497	0.778257
B7H15_04305	YvcK family protein		SAUSA300_RS04045	YvcK family protein	-0.222483	0.465138	-1.44538	4.63896e-09	-1.60256	3.03767e-09	0.543136	0.0511865	-0.0488312	0.845502	-0.214726	0.470088
B7H15_04310	DNA-binding protein WhiA	whiA	SAUSA300_RS04050	DNA-binding protein WhiA	-0.124026	0.739726	-1.65025	6.33527e-12	-1.96353	2.52413e-13	0.534049	0.0509285	-0.0242215	0.922827	-0.263266	0.343546
B7H15_04325	epimerase		SAUSA300_RS04065	TIGR01777 family oxidoreductase	-0.313362	0.202499	-2.0392	3.13506e-25	-1.60635	3.14973e-12	0.0923623	0.762858	0.0192623	0.943703	-1.23097	2.14427e-09
B7H15_04405	hypothetical protein	int	SAUSA300_RS04135	hypothetical protein	-0.41799	0.104889	-1.72813	3.39418e-11	-2.15136	3.66247e-05	-0.5253	0.158894	0.0772362	0.721019	-1.71591	5.07978e-07
B7H15_04410	hypothetical protein		SAUSA300_RS15975	hypothetical protein	-0.295292	0.298912	-1.9639	1.98205e-12	-2.92599	1.9172e-05	-1.25986	0.0126287	-0.0393185	0.858525	-2.82179	5.93808e-10
B7H15_04415	DUF5067 domain-containing protein		SAUSA300_RS04145	DUF5067 domain-containing protein	-0.710225	0.0148157	-2.26756	4.19534e-15	-2.38711	2.27926e-07	-0.912727	0.0190176	0.0352139	0.884586	-2.45737	4.61965e-12
B7H15_04435	clumping factor A	clfA	SAUSA300_RS04165	MSCRAMM family adhesin clumping factor ClfA	-1.00248	0.0062142	-4.06448	6.06787e-31	-4.08389	3.39329e-29	0.144059	0.760948	-0.0177875	0.933765	-3.56338	7.98967e-24
B7H15_04490	hypothetical protein		SAUSA300_RS04220	sterile alpha motif-like domain-containing protein	-0.0776917	0.867496	-2.02254	1.16773e-09	-3.01595	2.18249e-14	0.448697	0.19504	0.0857114	0.623957	-0.622821	0.0706677
B7H15_04495	hypothetical protein		SAUSA300_RS04225	hypothetical protein	-0.0787536	0.867496	-1.88846	4.31604e-07	-3.06662	3.8461e-10	0.739387	0.0566207	0.044714	0.808564	-0.655888	0.0885432
B7H15_04690	CsbD family protein		SAUSA300_RS04400	CsbD family protein	-0.34057	0.316554	-3.92562	3.09575e-29	-4.67031	6.55415e-37	0.459668	0.19273	0.0937515	0.545595	-1.38128	7.98933e-05
B7H15_04695	DUF368 domain-containing protein		SAUSA300_RS04405	DUF368 domain-containing protein	0.000498499	0.983212	-1.07752	7.84308e-05	-3.26891	1.21506e-19	0.0340632	0.934671	-0.0277256	0.921862	-1.08729	0.000128795
B7H15_04880	Na+/H+ antiporter subunit G	mnhG1	SAUSA300_RS04585	Na+/H+ antiporter Mnh1 subunit G	0.0239661	0.941046	-1.64979	9.68963e-14	-1.46477	1.84782e-08	-0.727466	0.006942	0.334823	0.188491	-0.586699	0.0138183
B7H15_04885	Na+/H+ antiporter subunit F	mnhF1	SAUSA300_RS04590	Na+/H+ antiporter Mnh1 subunit F	0.0367477	0.922063	-1.71479	2.95833e-11	-1.77309	7.33188e-09	-0.6753	0.0274548	0.171441	0.409905	-0.649538	0.0177528
B7H15_04890	Na+/H+ antiporter subunit E	mnhE1	SAUSA300_RS04595	Na+/H+ antiporter Mnh1 subunit E	0.00992553	0.976714	-1.72267	2.03831e-16	-2.33333	1.40631e-19	-0.444596	0.0806686	0.498827	0.0726921	-0.634917	0.0043862
B7H15_04895	Na+/H+ antiporter subunit D	mnhD1	SAUSA300_RS04600	Na+/H+ antiporter Mnh1 subunit D	0.0331269	0.933993	-1.53903	1.45947e-10	-2.49389	3.2481e-22	-0.548436	0.0443665	0.263405	0.254629	-0.540257	0.0343217
B7H15_04900	Na(+)/H(+) antiporter subunit C	mnhC1	SAUSA300_RS04605	Na+/H+ antiporter Mnh1 subunit C	0.00501798	0.987632	-1.69916	1.59878e-15	-2.31961	2.50128e-19	-0.553942	0.0306501	0.221817	0.322615	-0.563842	0.013437
B7H15_04905	Na+/H+ antiporter subunit B	mnhB1	SAUSA300_RS04610	Na+/H+ antiporter Mnh1 subunit B	-0.00823823	0.980919	-1.57786	3.45745e-10	-1.95225	6.54802e-11	-0.230189	0.455565	0.12177	0.578496	-0.524468	0.0515207
B7H15_04910	Na+/H+ antiporter subunit A	mnhA1	SAUSA300_RS04615	Na+/H+ antiporter Mnh1 subunit A	-0.0475488	0.900836	-1.47503	1.29471e-13	-1.01621	9.2757e-07	-0.169523	0.532598	0.157766	0.482878	-0.0829328	0.745848
B7H15_05105	peptide ABC transporter substrate-binding protein		SAUSA300_RS04805	peptide ABC transporter substrate-binding protein	0.777221	0.00920352	-1.05111	0.000172325	-1.54249	1.42868e-07	-1.24753	6.88703e-05	-0.105623	0.5827	-0.770627	0.00800894
B7H15_05475	quinol oxidase subunit 4	qoxD	SAUSA300_RS05160	cytochrome aa3 quinol oxidase subunit IV	-0.0919227	0.831721	-1.2979	8.66572e-06	-2.52045	6.93389e-16	0.12784	0.727458	0.0140848	0.950094	-1.50511	4.67489e-07
B7H15_05480	quinol oxidase subunit 3	qoxC	SAUSA300_RS05165	cytochrome aa3 quinol oxidase subunit III	-0.0726241	0.874753	-1.56331	9.73317e-07	-2.91459	1.68666e-18	0.138786	0.71061	0.0206791	0.960225	-1.3595	2.88069e-05
B7H15_05485	cytochrome ubiquinol oxidase subunit I	qoxB	SAUSA300_RS05170	cytochrome aa3 quinol oxidase subunit I	-0.0928138	0.831547	-1.53313	3.7809e-07	-3.21781	3.82361e-25	0.110594	0.771162	0.00666569	0.973655	-1.42333	3.60974e-06
B7H15_05490	quinol oxidase subunit 2	qoxA	SAUSA300_RS05175	cytochrome aa3 quinol oxidase subunit II	-0.106092	0.803878	-1.4108	3.15637e-07	-2.47308	2.79997e-18	0.139179	0.69073	0.00541234	0.978739	-1.42119	4.3264e-07
B7H15_05585	hypothetical protein				-0.759987	0.0739875	-3.23689	3.34152e-10	-2.9972	0.00153031	-0.21753	0.527893	0.0391763		-3.24634	3.74181e-05
B7H15_05590	hypothetical protein	graF	SAUSA300_RS05270	glycopeptide resistance-associated protein GraF	-1.21752	0.0141188	-4.05015	1.25696e-14	-4.49153	6.87796e-06	0.0319624	0.948042	0.0319858	0.816338	-1.71916	0.00113893
B7H15_05610	DUF697 domain-containing protein		SAUSA300_RS05285	hypothetical protein	-0.19438	0.575812	-1.29395	5.83905e-05	-2.88303	8.1858e-15	-0.0885154	0.812383	-0.0164476	0.943703	-1.40369	2.28478e-05
B7H15_05620	phosphoenolpyruvate--protein phosphotransferase	ptsP	SAUSA300_RS05295	phosphoenolpyruvate--protein phosphotransferase	0.0335661	0.92191	-1.12028	6.68256e-10	-1.4227	2.10755e-14	0.127944	0.62615	-0.00540882	0.978739	-0.971351	1.72436e-07
B7H15_05655	hypothetical protein		SAUSA300_RS05330	DNA-dependent RNA polymerase subunit epsilon	-0.0218197	0.94646	-1.11505	5.51873e-07	-3.25682	2.76232e-13	-0.47968	0.101929	-0.256191	0.25386	-0.504032	0.0438787
B7H15_05660	hypothetical protein		SAUSA300_RS05335	hypothetical protein	-0.0929872	0.835303	-1.00294	0.00673841	-1.75212	0.00196347	0.0631701	0.888487	0.00212044	0.989198	-0.308877	0.476857
B7H15_05785	heme A synthase	ctaA	SAUSA300_RS05460	heme A synthase	0.311701	0.0969354	-1.05018	1.97438e-11	-2.38434	4.59175e-36	-0.540569	0.00442011	0.0500827	0.878473	-2.09792	1.07921e-37
B7H15_05790	protoheme IX farnesyltransferase	cyoE (ctaB)	SAUSA300_RS05465	heme o synthase	-0.0406925	0.898747	-1.0821	6.37118e-12	-2.65975	6.05861e-39	-0.218173	0.317978	-0.024706	0.933765	-2.1412	6.78439e-38
B7H15_05795	hypothetical protein		SAUSA300_RS05470	DUF420 domain-containing protein	-0.0283338	0.931049	-1.44777	5.82187e-16	-3.54438	1.64777e-34	-0.774745	0.000503652	-0.00643151	0.973655	-2.88655	8.2566e-46
B7H15_05965	succinate dehydrogenase		SAUSA300_RS05635	succinate dehydrogenase cytochrome b558 subunit	-0.00639507	0.981698	-1.86883	1.45188e-09	-1.8616	6.2844e-07	0.201923	0.564485	-0.0625028	0.750831	-1.51954	2.84246e-06
B7H15_05970	succinate dehydrogenase flavoprotein subunit	sdhA	SAUSA300_RS05640	succinate dehydrogenase flavoprotein subunit	0.0276454	0.951167	-2.50607	1.69592e-11	-3.38177	1.24943e-17	-0.140937	0.708212	-0.0248316	0.919387	-2.04603	6.44547e-08
B7H15_05975	succinate dehydrogenase iron-sulfur subunit	sdhB	SAUSA300_RS05645	succinate dehydrogenase iron-sulfur subunit	-0.0613723	0.898393	-3.00531	9.36417e-15	-3.92042	2.3287e-20	-0.109781	0.776347	-0.00138636	0.989198	-2.47429	3.86813e-10
B7H15_06320	hypothetical protein		SAUSA300_RS05990	hypothetical protein	0.713869	0.000908941	-1.51563	2.05532e-11	-3.6494	5.33492e-07	0.118439	0.733489	0.115888	0.584693	-2.09561	5.81834e-11
B7H15_06820	glutamine synthetase	glnA	SAUSA300_RS06485	type I glutamate--ammonia ligase	0.0126109	0.972564	-4.61064	7.84487e-63	-2.38809	1.64959e-17	-1.12512	0.00021886	0.12377	0.530861	-2.03306	3.07659e-13
B7H15_07205	anthranilate synthase component I	trpE	SAUSA300_RS06855	anthranilate synthase component I	0.161132	0.682336	-5.40649	1.07837e-25	-5.54619	3.22828e-12	-2.15016	0.00021886	-0.0168066	0.922827	-1.47464	0.00262407
B7H15_07210	glutamine amidotransferase	trpG	SAUSA300_RS06860	aminodeoxychorismate/anthranilate synthase component II	0.174974	0.660239	-6.02216	3.83045e-48	-6.23114	5.3358e-13	-2.07034	1.37702e-05	-0.0220976	0.92157	-1.25589	0.00138233
B7H15_07215	anthranilate phosphoribosyltransferase	trpD	SAUSA300_RS06865	anthranilate phosphoribosyltransferase	0.0247772	0.952641	-5.52518	4.15014e-33	-5.53639	1.42952e-16	-1.70193	0.000692102	-0.00482759	0.967489	-1.0299	0.0194002
B7H15_07220	indole-3-glycerol-phosphate synthase	trpC	SAUSA300_RS06870	indole-3-glycerol phosphate synthase TrpC	0.103052	0.820776	-7.45593	1.62805e-52	-5.25521	5.77088e-15	-1.61364	0.00135723	0.0073494	0.960225	-0.654188	0.134213
B7H15_07225	phosphoribosylanthranilate isomerase		SAUSA300_RS06875	phosphoribosylanthranilate isomerase	0.135284	0.741589	-7.16923	7.27761e-37	-5.13986	3.77205e-11	-1.4044	0.0101119	0.00390008	0.974044	-0.416315	0.400655
B7H15_07230	tryptophan synthase subunit beta	trpB	SAUSA300_RS06880	tryptophan synthase subunit beta	0.131894	0.761343	-6.00052	3.48895e-41	-5.31428	5.38222e-19	-1.4559	0.00210366	0.00753639	0.960225	-0.282972	0.532366
B7H15_07235	tryptophan synthase subunit alpha	trpA	SAUSA300_RS06885	tryptophan synthase subunit alpha	0.0488509	0.920397	-5.39252	3.50682e-42	-4.04994	2.71206e-18	-1.14493	0.00627387	0.0701196	0.657207	-0.234277	0.582733
B7H15_07570	hyperosmolarity resistance protein Ebh	ebh	SAUSA300_RS07235	hyperosmolarity resistance protein Ebh	0.481883	0.0325851	-1.53949	1.47695e-14	-1.1922	2.92867e-08	-0.786394	0.000707698	-0.265087	0.242575	-0.44232	0.041619
B7H15_07825	recombinase RecQ		SAUSA300_RS07490	ATP-dependent DNA helicase	-0.0403518	0.922063	-1.01524	2.48058e-12	-1.23731	1.0231e-09	-0.0200567	0.949919	0.0575748	0.861966	-1.06207	7.35576e-11
B7H15_07830	hypothetical protein		SAUSA300_RS07495	helix-turn-helix domain-containing protein	0.205745	0.425582	-1.0241	1.03362e-06	-1.74531	1.06568e-07	-0.00842802	0.984701	0.0587481	0.815003	-1.39784	1.01107e-08
B7H15_08165	transcriptional regulator		SAUSA300_RS07825	helix-turn-helix domain-containing protein	0.197399	0.372994	-1.28239	4.23559e-12	-2.46229	1.49773e-07	0.189576	0.532985	0.049049	0.844674	-1.00599	1.76834e-05
B7H15_08175	hypothetical protein		SAUSA300_RS07835	hypothetical protein	0.423965	0.17518	-1.43532	4.04887e-06	-3.02806	1.44099e-06	0.641579	0.0696241	-0.00509758	0.969736	-0.779781	0.0226838
B7H15_08180	hypothetical protein		SAUSA300_RS07840	hypothetical protein	0.42589	0.205594	-1.70104	7.2359e-07	-2.93752	1.83979e-08	0.197537	0.591596	0.00120137	0.993259	-1.29006	0.000391743
B7H15_08185	hypothetical protein		SAUSA300_RS07845	hypothetical protein	0.357849	0.296318	-2.07782	1.46126e-08	-2.77719	8.68165e-05	0.111056	0.789455	0.00785836	0.965212	-1.94742	1.12679e-05
B7H15_08195	site-specific integrase		SAUSA300_RS07855	site-specific integrase	0.0524378	0.883891	-2.31737	6.46363e-34	-2.3332	1.32753e-08	0.0285195	0.949919	-0.0479797	0.870226	-1.61387	3.85293e-11
B7H15_08205	hypothetical protein				0.293561	0.205882	-2.09019	2.68978e-22	-1.96384	5.76589e-07	-0.404638	0.202738	-0.11712	0.594221	-1.79274	7.34122e-11
B7H15_08210	hypothetical protein		SAUSA300_RS07865	DUF1672 domain-containing protein	0.109277	0.792185	-1.79218	5.73638e-09	-1.56719	0.00176974	-1.0178	0.0348418	-0.014194	0.944118	-2.14157	2.73307e-07
B7H15_08340	2-oxoglutarate dehydrogenase		SAUSA300_RS07995	2-oxo acid dehydrogenase subunit E2	0.20137	0.56374	-1.19456	2.0316e-05	-3.75029	2.59403e-31	0.229361	0.487146	0.0648929	0.757871	-1.29509	6.29537e-06
B7H15_08345	alpha-ketoacid dehydrogenase subunit beta	bfmBAB	SAUSA300_RS08000	alpha-ketoacid dehydrogenase subunit beta	0.174675	0.648999	-1.04096	0.000209596	-3.56141	1.72832e-25	0.290271	0.386457	0.0575836	0.786262	-1.31112	5.99065e-06
B7H15_08360	DNA repair protein RecN	recN	SAUSA300_RS08015	DNA repair protein RecN	0.0788931	0.833544	-1.19926	1.45716e-08	-2.00949	3.17258e-17	0.633904	0.00942984	0.0462281	0.878473	-1.01251	3.60974e-06
B7H15_08570	RNA polymerase sigma factor SigA	rpoD (sigA)	SAUSA300_RS08300	RNA polymerase sigma factor RpoD	0.187509	0.39046	-1.18604	1.41954e-13	-2.50456	5.25564e-40	-0.42081	0.0323363	-0.0241363	0.938233	-1.8356	8.63111e-29
B7H15_08885	hypothetical protein		SAUSA300_RS08615	SAS049 family protein	-0.611669	0.0674242	-1.88473	9.46431e-09	-2.88022	6.67372e-11	0.642554	0.0658472	0.0660254	0.733994	-0.60709	0.0795097
B7H15_08890	CsbD family protein		SAUSA300_RS08620	CsbD family protein	-0.550355	0.125863	-1.63998	1.03426e-05	-2.99343	1.37723e-10	0.339689	0.348825	0.0495824	0.766681	-0.237716	0.570059
B7H15_09275	DNA polymerase III subunit alpha		SAUSA300_RS09000	DNA polymerase III subunit alpha	0.105214	0.803878	-1.65234	5.10155e-10	-3.19604	2.04841e-26	-0.192279	0.549782	-0.00311239	0.986707	-1.30688	1.68601e-06
B7H15_09280	DHH family phosphoesterase	pde2	SAUSA300_RS09005	pApA hydrolase Pde2	0.000160922	0.999659	-1.16385	1.39718e-10	-2.12475	5.1675e-18	-0.000685283	0.998355	-0.0829103	0.751779	-0.9054	2.85694e-06
B7H15_09285	hypothetical protein		SAUSA300_RS09010	CBS domain-containing protein	-0.0480397	0.878291	-1.37274	2.66699e-18	-1.12426	7.50947e-09	0.0886203	0.732256	-0.0307402	0.922827	-0.510127	0.0030807
B7H15_09295	metal-dependent hydrolase		SAUSA300_RS09020	metal-dependent hydrolase	-0.452342	0.113991	-1.79886	1.04295e-11	-1.24574	1.89654e-05	0.730952	0.0140598	0.109774	0.578241	-1.32525	1.35179e-06
B7H15_09480	hypothetical protein				-0.233405	0.419142	-2.71236	3.28557e-33	-3.25762	4.83373e-40	-0.26561	0.340337	-0.473213	0.0982761	-1.54105	2.22888e-11
B7H15_09485	DUF948 domain containing protein		SAUSA300_RS09210	DUF948 domain-containing protein	-0.288831	0.306772	-2.52965	3.0381e-20	-3.46226	8.56257e-33	-0.0531684	0.889597	-0.0604522	0.778876	-2.08914	6.69835e-14
B7H15_09530	tRNA (guanosine(46)-N7)-methyltransferase TrmB	trmB	SAUSA300_RS09255	tRNA (guanosine(46)-N7)-methyltransferase TrmB	0.18438	0.47682	-1.10042	7.94639e-09	-1.66052	2.95063e-13	-0.456478	0.0524676	0.0199639	0.96722	-1.13334	1.27907e-08
B7H15_09550	hypothetical protein				-0.233855	0.348666	-1.16732	9.57476e-08	-2.24264	5.7368e-07	0.057423	0.888487	0.116691	0.584693	-0.697582	0.00723596
B7H15_09660	pyridine nucleotide-disulfide oxidoreductase		SAUSA300_RS09375	FAD/NAD(P)-binding domain-containing protein	-0.122955	0.748973	-2.14004	1.17729e-15	-3.32751	3.5635e-13	0.0857807	0.817298	-0.0263631	0.917079	-1.8178	7.37157e-10
B7H15_09920	BsaG protein	epiG (bsaG)	SAUSA300_RS15410	hypothetical protein	-0.036292	0.934483	-4.64548	2.09358e-53	-3.27282	2.56637e-17	0.221041	0.514861	0.0386983	0.878473	-2.69882	1.11405e-17
B7H15_09925	lantibiotic ABC transporter permease	epiF	SAUSA300_RS09640	lantibiotic immunity ABC transporter MutE/EpiE family permease subunit	-0.071969	0.882597	-3.71128	4.7019e-23	-2.47245	1.23687e-08	0.652594	0.0856695	0.0318867	0.889076	-1.99014	2.27298e-07
B7H15_09930	lantibiotic ABC transporter ATP-binding protein	epiF	SAUSA300_RS09645	lantibiotic protection ABC transporter ATP-binding subunit	-0.291022	0.419142	-3.47013	7.13241e-15	-3.00351	3.17536e-09	0.546971	0.169088	0.0192243	0.922827	-1.62063	0.000265497
B7H15_09935	peptidase S8		SAUSA300_RS09650	S8 family serine peptidase	-0.293165	0.412202	-2.66065	7.11581e-12	-2.69986	8.73512e-09	0.169197	0.65709	0.0267486	0.907456	-1.26561	0.00129337
B7H15_10170	hypothetical protein				-0.166046	0.635493	-2.58132	9.50902e-20	-1.72519	0.000620742	-0.122547	0.755097	-0.00517575	0.977353	-0.658639	0.0419145
B7H15_10180	hypothetical protein		SAUSA300_RS09870	SAS053 family protein	-0.199141	0.535972	-2.70611	1.23832e-27	-1.13154	3.58815e-05	0.612749	0.0315079	0.129572	0.534519	-1.02696	6.32744e-05
B7H15_10185	glucosamine-6-phosphate isomerase		SAUSA300_RS09875	glucosamine-6-phosphate isomerase	-0.296952	0.266374	-2.79627	1.40683e-35	-1.37609	4.40167e-09	0.49279	0.0540838	0.0459569	0.877897	-0.944615	4.5395e-05
B7H15_10450	glutamine amidotransferase		SAUSA300_RS10140	type 1 glutamine amidotransferase	-0.466987	0.136314	-1.27806	2.56993e-05	-1.24947	0.000115043	1.18655	0.000485474	0.101822	0.578241	0.00807217	0.986184
B7H15_10850	peptidoglycan hydrolase		SAUSA300_RS15815	SH3 domain-containing protein [partial=5']	-0.062283	0.896359	-2.71407	7.55872e-17	-2.84401	4.9077e-09	-1.1228	0.00611186	-0.0284033	0.918359	-3.39962	6.19714e-17
B7H15_10855	amidase				0.0197389	0.960019	-2.19526	8.29128e-18	-1.791	1.02018e-06	-0.394522	0.214844	0.0723891	0.750707	-2.36456	2.28375e-14
B7H15_10860	amidase				0.0513086	0.90676	-2.04868	3.28245e-11	-1.70901	0.000397726	-0.37761	0.291673	0.0594342	0.751779	-2.85545	1.69865e-10
B7H15_10895	hypothetical protein		SAUSA300_RS10565	DUF2951 domain-containing protein	-0.675133	0.0455977	-1.82669	7.75179e-08	-1.61224	0.00159468	-1.03258	0.0345432	-0.029912	0.89852	-3.21421	5.93808e-10
B7H15_11150	ATP-dependent helicase		SAUSA300_RS10815	exonuclease domain-containing protein	-0.0857186	0.826198	-1.21229	1.04407e-06	-2.67915	3.45667e-07	0.934656	0.00214428	0.210044	0.324987	-1.29112	1.20093e-05
B7H15_11155	hypothetical protein		SAUSA300_RS10820	hypothetical protein	-0.036646	0.932229	-1.30006	0.000103158	-1.56257	0.00544059	0.56988	0.130006	0.0824052	0.614111	-1.69923	6.98211e-05
B7H15_11270	hypothetical protein				0.0129637	0.971589	-2.33378	4.65848e-10	-2.02662	0.0059488	-1.502	0.0420219	-0.0796087		-2.90407	7.50041e-06
B7H15_11580	hypothetical protein		SAUSA300_RS11230	Lmo0850 family protein	-0.276849	0.425072	-3.2202	1.28214e-19	-1.28576	0.000397726	0.0796884	0.849395	0.0772828	0.637426	-2.06641	1.01519e-08
B7H15_11785	aldehyde dehydrogenase family protein		SAUSA300_RS11430	aldehyde dehydrogenase family protein	-0.475716	0.145298	-2.99909	5.05732e-21	-1.25887	9.93234e-05	-0.0787638	0.846965	-0.0297226	0.914333	-1.41723	1.09916e-05
B7H15_11790	transcriptional regulator		SAUSA300_RS11435	helix-turn-helix transcriptional regulator	-0.0749074	0.830608	-2.59368	7.64469e-43	-2.05704	1.13246e-20	-0.378414	0.103153	0.125734	0.584693	-1.7404	8.03004e-19
B7H15_11875	DNA starvation/stationary phase protection protein	dps	SAUSA300_RS11525	DNA starvation/stationary phase protection protein	-0.210198	0.580365	-2.75178	7.29674e-15	-2.20156	1.15183e-09	0.27209	0.445958	0.0717791	0.679763	-1.38188	0.000101994
B7H15_11900	oxidoreductase		SAUSA300_RS11550	SDR family oxidoreductase	-0.808982	0.00385536	-2.42031	4.43234e-20	-3.34897	7.71959e-21	-0.657865	0.0313843	-0.0143759	0.947703	-2.38368	2.08221e-17
B7H15_11970	mannitol-1-phosphate 5-dehydrogenase	mtlD	SAUSA300_RS11620	mannitol-1-phosphate 5-dehydrogenase	-0.609583	0.00154786	-1.51174	8.5574e-17	-3.21563	7.19599e-23	0.754128	0.000492214	0.0823648	0.751387	-1.26291	2.15617e-10
B7H15_12150	Asp23/Gls24 family envelope stress response protein		SAUSA300_RS11805	Asp23/Gls24 family envelope stress response protein	-0.48738	0.0956153	-2.80472	5.81687e-25	-3.39587	2.40354e-33	0.948514	0.00170489	0.0724681	0.751779	-1.48481	7.53913e-08
B7H15_12155	hypothetical protein		SAUSA300_RS11810	DUF2273 domain-containing protein	-0.571443	0.0986785	-3.3113	2.43101e-21	-4.0529	1.18598e-25	1.18249	0.00195981	0.083262	0.630733	-1.67781	1.79915e-06
B7H15_12160	hypothetical protein	amaP	SAUSA300_RS11815	alkaline shock response membrane anchor protein AmaP	-0.61366	0.0712856	-3.1432	3.99423e-21	-4.29042	3.11781e-34	0.948884	0.00874861	0.0616837	0.73211	-1.70847	4.54289e-07
B7H15_12165	choline transporter	opu-D2	SAUSA300_RS11820	BCCT family transporter	-0.313784	0.315068	-1.09733	0.000120444	-3.94655	3.66471e-29	0.314495	0.332498	0.0292125	0.918359	-1.00811	0.000610208
B7H15_12595	cyclic pyranopterin monophosphate synthase	moaA	SAUSA300_RS12260	GTP 3',8-cyclase MoaA	-0.0938265	0.792185	-1.55354	1.31054e-14	-1.13806	7.67077e-07	-0.439525	0.0758837	0.0195529	0.944118	-0.357409	0.109068
B7H15_12740	transcriptional regulator		SAUSA300_RS12405	SarA family transcriptional regulator	0.357021	0.267392	-1.56534	3.10537e-06	-4.05185	0.000147625	0.441673	0.235637	0.0605037	0.738917	-2.41615	1.34974e-06
B7H15_12745	AraC family transcriptional regulator		SAUSA300_RS12410	helix-turn-helix domain-containing protein	0.149213	0.701855	-1.7104	5.08668e-08	-2.86902	3.82071e-08	0.479024	0.156778	0.0227129	0.926712	-3.15226	8.2956e-15
B7H15_12805	hypothetical protein		SAUSA300_RS12470	DUF1641 domain-containing protein	-0.758969	0.0360325	-5.25294	3.39886e-48	-5.08551	4.26262e-32	0.160494	0.659569	-0.0732082	0.658041	-3.27684	3.80144e-19
B7H15_12810	formate dehydrogenase subunit alpha	fdhF (fdhA)	SAUSA300_RS12475	formate dehydrogenase subunit alpha	-0.52663	0.142091	-4.28435	1.32006e-29	-4.81797	1.41629e-34	0.311286	0.395044	-0.045338	0.797682	-2.53105	3.62162e-11
B7H15_12910	NAD(P)-dependent dehydrogenase		SAUSA300_RS12575	SDR family oxidoreductase	-0.689568	0.00152224	-3.47184	7.06017e-68	-2.4678	4.47467e-31	-0.247159	0.319459	-0.0249176	0.927534	-1.81612	4.30873e-19
B7H15_12935	metallothiol transferase FosB	fosB	SAUSA300_RS12600	FosB1/FosB3 family fosfomycin resistance bacillithiol transferase	-0.0999782	0.820776	-1.51519	2.68124e-05	-3.26934	0.00130534	-0.29656	0.428736	0.000596666		-1.96421	0.000331215
B7H15_12940	formimidoylglutamase	hutG	SAUSA300_RS12605	formimidoylglutamase	-0.256055	0.478738	-3.27963	5.66424e-17	-4.49559	1.63046e-24	0.546409	0.147035	0.0244185	0.920315	-1.37274	0.0004404
B7H15_12975	sodium ABC transporter permease		SAUSA300_RS12640	ABC transporter permease	0.515789	0.0608173	-1.02995	9.78453e-05	-1.54739	4.48412e-05	-0.00289733	0.995093	0.0409303	0.878473	-0.974431	0.000964099
B7H15_13110	LytTR family transcriptional regulator		SAUSA300_RS12765	LytTR family DNA-binding domain-containing protein	-1.38755	0.00015535	-1.99985	1.91654e-08	-3.38374	2.00029e-08	-2.67323	4.84115e-06	-0.143476	0.317826	-3.14578	7.85168e-13
B7H15_13115	hypothetical protein		SAUSA300_RS12770	DUF3021 domain-containing protein	-1.43448	0.000125369	-1.71509	2.23901e-06	-3.11936	6.64054e-07	-2.22986	0.000149622	-0.101039	0.467438	-2.41431	2.21225e-08
B7H15_13120	malate:quinone oxidoreductase	mqo	SAUSA300_RS12775	malate dehydrogenase (quinone)	0.352949	0.173659	-1.74751	6.84302e-15	-3.36353	4.33001e-31	0.142345	0.645751	0.00207933	0.992154	-0.691843	0.00358808
B7H15_13125	L-lactate permease		SAUSA300_RS12780	L-lactate permease	0.236019	0.47682	-1.61819	1.18789e-08	-1.11922	0.000111054	0.987634	0.00174694	0.222276	0.28809	0.0909046	0.800129
B7H15_13205	general stress protein		SAUSA300_RS12860	pyridoxamine 5'-phosphate oxidase family protein	-0.44731	0.155063	-2.72843	3.85097e-19	-2.77442	6.23636e-17	0.717088	0.0314632	0.135513	0.479681	-1.12126	0.000293632
B7H15_13235	MFS transporter	narT (narK)	SAUSA300_RS12890	NarK/NasA family nitrate transporter	-2.0757	0.00216193	-3.12471	2.10197e-06	-4.09604	5.76589e-07	-0.033166	0.925585	-0.0663707	0.299255	-3.17506	4.35785e-06
B7H15_13255	DNA-binding response regulator	nreC	SAUSA300_RS12905	nitrate respiration regulation response regulator NreC	-1.00686	0.00292679	-2.21196	7.33691e-12	-1.79326	1.00569e-06	-0.173731	0.62691	-0.139327	0.408192	-1.00828	0.0024747
B7H15_13260	sensor histidine kinase	nreB	SAUSA300_RS12910	nitrate respiration regulation sensor histidine kinase NreB	-1.21302	0.000581804	-1.93394	5.68426e-09	-1.4564	3.34492e-05	-0.413239	0.229408	-0.456405	0.162059	-1.15174	0.000695915
B7H15_13270	respiratory nitrate reductase subunit gamma	narI	SAUSA300_RS12920	respiratory nitrate reductase subunit gamma	-1.79577	1.87322e-07	-2.22814	2.03617e-11	-1.1493	0.00192923	-0.439939	0.211462	-0.828955	0.0622898	-1.45435	2.91819e-05
B7H15_13275	nitrate reductase molybdenum cofactor assembly chaperone	narJ	SAUSA300_RS12925	nitrate reductase molybdenum cofactor assembly chaperone	-2.67698	0.00201298	-5.04766	7.03368e-09	-5.37698	4.16076e-05	-0.368685	0.17172	-0.047702	0.301679	-6.17349	1.98387e-07
B7H15_13280	nitrate reductase subunit beta	narH	SAUSA300_RS12930	nitrate reductase subunit beta	-2.31158	0.00484651	-5.39173	2.48007e-10	-5.43595	4.35292e-08	-0.824596	0.0532321	-0.059285	0.153317	-4.55709	1.82048e-07
B7H15_13285	nitrate reductase subunit alpha		SAUSA300_RS12935	nitrate reductase subunit alpha	-1.23452	0.0344627	-5.51197	3.01849e-10	-6.09819	2.68086e-09	-0.54384	0.0798031	-0.0583254	0.132555	-4.41503	6.07895e-07
B7H15_13645	MFS transporter		SAUSA300_RS13275	MFS transporter	0.00405847	0.988247	-1.15023	3.35055e-05	-2.10639	2.78184e-09	-0.221694	0.511296	-0.0918283	0.645941	-0.25488	0.431377
B7H15_13650	iron export ABC transporter permease subunit FetB	fetB	SAUSA300_RS13280	iron export ABC transporter permease subunit FetB	-0.248826	0.491398	-1.76849	2.17884e-06	-4.05769	9.99272e-16	0.150999	0.698375	-0.0365124	0.845502	-1.73913	6.9019e-06
B7H15_13740	hypothetical protein		SAUSA300_RS13370	hypothetical protein	-0.407638	0.155063	-3.07151	8.79355e-29	-2.85277	4.82276e-09	0.590567	0.0551428	0.435706	0.153317	-1.34477	6.7684e-06
B7H15_13745	short-chain dehydrogenase	fabG2	SAUSA300_RS13375	SDR family oxidoreductase	-0.520372	0.0669236	-3.07107	2.56822e-30	-3.28656	1.3907e-22	0.0507884	0.902489	0.0359712	0.903608	-1.49585	5.87915e-08
B7H15_13750	short-chain dehydrogenase				-0.643088	0.0316491	-2.86433	8.83522e-23	-3.5122	9.59346e-12	-0.261299	0.441913	0.00770263	0.970993	-1.84805	7.50325e-09
B7H15_13790	hypothetical protein		SAUSA300_RS13415	single-stranded DNA-binding protein	-0.144245	0.652713	-1.50544	6.7288e-12	-2.22361	4.91195e-12	0.332331	0.233893	0.427726	0.123465	-0.861152	0.000294639
B7H15_13795	hypothetical protein		SAUSA300_RS13420	hypothetical protein	-0.093821	0.821098	-1.88423	5.28972e-12	-1.99982	0.000149004	0.201205	0.576884	0.0791403	0.704935	-1.06621	0.00116957
B7H15_13945	hypothetical protein		SAUSA300_RS13570	DUF2188 domain-containing protein	-0.514072	0.109323	-1.08059	0.000460652	-1.56091	2.69801e-06	0.00551447	0.994051	-0.0513533	0.826301	0.710932	0.0266278
B7H15_14035	lactate dehydrogenase	ddh	SAUSA300_RS13660	D-lactate dehydrogenase	0.177371	0.643623	-5.20296	3.41587e-63	-5.59	1.47091e-64	-0.66483	0.0351765	0.0584149	0.77435	-3.08324	4.6429e-23
B7H15_14180	ATP-dependent Clp protease ATP-binding subunit	clpL	SAUSA300_RS13805	ATP-dependent Clp protease ATP-binding subunit ClpL	-0.214341	0.458438	-3.8899	2.41823e-67	-1.32198	7.56206e-09	0.47461	0.0654356	0.0110183	0.961815	-1.10383	1.43693e-06
B7H15_14185	FeoB-associated Cys-rich membrane protein		SAUSA300_RS13810	FeoB-associated Cys-rich membrane protein	-0.284833	0.350765	-2.16154	4.70493e-13	-3.13832	0.000463117	-0.42052	0.285188	0.0389588		-2.42544	1.25737e-06
B7H15_14190	ferrous iron transporter B	feoB	SAUSA300_RS13815	ferrous iron transport protein B	-0.616139	0.0143241	-1.85039	4.03578e-15	-3.71444	6.95873e-16	-0.171211	0.597697	-0.0331743	0.918359	-2.85073	1.74781e-22
B7H15_14240	lactate dehydrogenase	ddh2	SAUSA300_RS13865	D-lactate dehydrogenase	0.306346	0.257058	-1.94806	5.67283e-17	-3.25135	1.79887e-20	0.0741296	0.838382	0.0190506	0.943703	-0.829504	0.000765193
B7H15_14250	dehydrosqualene desaturase	crtN	SAUSA300_RS13875	NAD(P)/FAD-dependent oxidoreductase	-0.0535687	0.909185	-3.23097	1.44564e-26	-6.25823	6.30202e-40	0.0367139	0.938342	-0.0291983	0.919911	-2.84941	4.27705e-20
B7H15_14255	dehydrosqualene synthase	crtM	SAUSA300_RS13880	phytoene/squalene synthase family protein	-0.0146928	0.971447	-3.35931	2.41737e-27	-6.90357	1.02604e-17	-0.00870513	0.983851	-0.0466728	0.822981	-2.8053	1.10652e-17
B7H15_14260	4,4'-diaponeurosporenoate glycosyltransferase	crtQ	SAUSA300_RS13885	4,4'-diaponeurosporenoate glycosyltransferase	-0.0756588	0.870701	-3.28793	3.17098e-29	-6.88076	2.32809e-31	0.0172864	0.974295	-0.105128	0.580156	-2.98738	9.2105e-23
B7H15_14265	diapolycopene oxygenase	crtP	SAUSA300_RS13890	NAD(P)/FAD-dependent oxidoreductase	-0.095518	0.820868	-2.40892	2.1923e-09	-5.80993	3.25832e-21	0.231391	0.545274	-0.0248486	0.908546	-2.05045	7.13712e-07
B7H15_14270	glycosyl-4,4'-diaponeurosporenoate acyltransferase	crtO	SAUSA300_RS13895	glycosyl-4,4'-diaponeurosporenoate acyltransferase	-0.548046	0.144391	-1.40467	0.000649081	-4.63121	5.71123e-07	0.352409	0.346539	-0.00790155	0.963191	-1.06031	0.0148076
B7H15_14390	fructosamine kinase		SAUSA300_RS14010	fructosamine kinase family protein	-0.469567	0.155047	-4.35137	6.36424e-40	-3.98359	4.44847e-25	0.0384252	0.934671	0.0064407	0.978739	-2.51366	6.53084e-14
B7H15_14475	hypothetical protein		SAUSA300_RS14095	hypothetical protein	-0.267249	0.464897	-3.13642	7.03322e-13	-2.6256	3.05257e-05	0.796983	0.062098	0.0965068	0.423859	-1.85287	7.0061e-05
B7H15_14500	antibiotic biosynthesis monooxygenase		SAUSA300_RS14120	antibiotic biosynthesis monooxygenase	-0.559586	0.147	-2.03021	4.78059e-06	-2.4194	4.29827e-06	0.419763	0.27041	-0.00480365	0.974073	-0.305955	0.517395
B7H15_14550	anaerobic ribonucleoside-triphosphate reductase activating protein	nrdG	SAUSA300_RS14170	anaerobic ribonucleoside-triphosphate reductase activating protein	0.184381	0.643147	-1.48586	8.0322e-05	-4.29072	1.03146e-25	0.507128	0.171082	0.0177071	0.933765	-0.639711	0.0974343
B7H15_14555	anaerobic ribonucleoside-triphosphate reductase	nrdD	SAUSA300_RS14175	anaerobic ribonucleoside-triphosphate reductase	0.0561844	0.90676	-1.08267	0.00284063	-3.8556	7.66637e-24	0.691801	0.0673515	0.0259986	0.919387	-0.291027	0.470491
B7H15_14565	hypothetical protein		SAUSA300_RS14185	hypothetical protein	-0.084278	0.856441	-1.85694	0.000266781	-2.23348	0.0015224	-0.0068554	0.986966	-0.00969353	0.943703	-0.181561	0.729089
B7H15_14570	precorrin-2 dehydrogenase		SAUSA300_RS14190	NAD(P)-binding protein	0.040522	0.92299	-1.32017	0.000270517	-2.51239	2.64047e-10	-0.436243	0.220737	-0.0313882	0.887096	-0.194054	0.644389
B7H15_14585	glutathione peroxidase	gpxA2	SAUSA300_RS14205	glutathione peroxidase	-0.181876	0.483052	-3.20677	1.9165e-58	-2.90467	8.05669e-11	-0.452494	0.113196	-0.0928964	0.69654	-2.11853	7.81743e-17
B7H15_14590	hypothetical protein		SAUSA300_RS14210	hypothetical protein	-0.178462	0.660239	-3.51429	2.07969e-15	-2.20273	0.00617117	-0.1816	0.623368	-0.0229258		-1.69321	0.00143368
B7H15_14630	alkaline phosphatase	phoB	SAUSA300_RS14255	alkaline phosphatase	-0.713685	0.00355081	-1.54375	7.9591e-09	-1.87123	0.000730939	-0.122154	0.763634	-0.095744	0.584693	-2.65438	2.672e-08
B7H15_14740	accessory Sec system glycosylation chaperone GtfB	gtfB	SAUSA300_RS14360	accessory Sec system glycosylation chaperone GtfB	0.00847151	0.98273	-2.3106	2.02233e-15	-4.03949	1.66996e-27	0.256452	0.43839	0.00823434	0.967944	-1.89456	2.87518e-10
B7H15_14745	accessory Sec system glycosyltransferase GtfA	gtfA	SAUSA300_RS14365	accessory Sec system glycosyltransferase GtfA	0.0141254	0.971589	-2.39646	8.64333e-19	-3.91801	6.43821e-30	0.309152	0.322784	-0.0471723	0.838493	-1.65328	3.09793e-09
B7H15_14750	accessory Sec system translocase SecA2	secA2	SAUSA300_RS14370	accessory Sec system translocase SecA2	-0.234843	0.495396	-2.38361	1.31054e-14	-2.87159	1.28652e-16	0.404106	0.225179	0.0101753	0.95452	-1.22169	0.000113868
B7H15_14755	accessory Sec system protein Asp3	asp3	SAUSA300_RS14375	accessory Sec system protein Asp3	-0.220973	0.527935	-2.78995	1.74948e-19	-3.86167	1.27522e-07	-1.15177	0.00851717	-0.0035358	0.98067	-1.85606	1.93854e-07
B7H15_14760	accessory Sec system protein Asp2	asp2	SAUSA300_RS14380	accessory Sec system protein Asp2	-0.53641	0.0692361	-2.80794	7.78181e-24	-3.24878	1.31152e-12	-0.59008	0.0751627	0.0202943	0.944118	-1.75074	6.79346e-09
B7H15_14765	accessory Sec system protein Asp1	asp1	SAUSA300_RS14385	accessory Sec system protein Asp1	-0.537424	0.0699097	-2.90913	1.08492e-25	-4.93608	6.78974e-12	-1.03909	0.00365265	0.0195707	0.943703	-1.86245	1.01136e-09
B7H15_14770	accessory Sec system protein translocase subunit SecY2	secY2	SAUSA300_RS14390	accessory Sec system protein translocase subunit SecY2	-0.456488	0.138542	-1.62014	2.05705e-07	-3.04858	0.000187727	0.0735849	0.866631	0.0608279	0.751779	-1.00255	0.00788608
B7H15_14775	serine-rich adhesin	sasA	SAUSA300_RS14395	serine-rich repeat glycoprotein adhesin SasA	-0.517184	0.0800778	-2.77709	7.57472e-24	-3.36719	5.14629e-31	-0.575116	0.0580012	-0.0563211	0.788376	-1.55049	3.16041e-08
B7H15_14795	hypothetical protein		SAUSA300_RS14415	hypothetical protein	-0.583781	0.0979611	-1.22816	0.000561421	-3.36564	7.79436e-13	-0.530356	0.146959	0.0522761	0.762154	-1.36752	0.000229084
B7H15_14835	poly-beta-1,6 N-acetyl-D-glucosamine synthase	icaA	SAUSA300_RS14455	poly-beta-1,6 N-acetyl-D-glucosamine synthase IcaA	-0.397914	0.251635	-3.20999	7.6813e-15	-4.4636	0.00136921	-0.119071	0.755652	0.0163644		-1.85984	0.00107502
B7H15_14950	polyisoprenoid-binding protein		SAUSA300_RS14560	YceI family protein	-0.221437	0.500279	-4.85487	4.53151e-68	-2.79503	9.35732e-21	-0.192122	0.557407	0.0329433	0.907456	-4.07427	2.57607e-45
B7H15_15000	nickel transporter NixA		SAUSA300_RS14610	HoxN/HupN/NixA family nickel/cobalt transporter	-0.575378	0.044582	-1.40664	6.024e-07	-2.64441	1.69182e-08	0.325596	0.325788	0.0455856	0.832261	-1.25377	5.75823e-05
B7H15_15010	hypothetical protein		SAUSA300_RS14620	HdeD family acid-resistance protein	-0.804683	0.0464267	-3.0762	1.48128e-13	-1.63071	0.000190345	0.841975	0.0434963	0.0854117	0.525436	-1.91579	5.97417e-06

## Sheet: Table SF13. CP and Zn
Table SF13. Genes upregulated in response to CP treatment and Zn depletion				Legend	Monoculture + CP		Coculture + CP		Coculture - Fe		Coculture - Mn		Coculture - Zn		Coculture - Depleted		Cutoff: L2FC > 1 for cocultures + CP, -Zn, padj < 0.01
locus_tag	Protein	SA_USA300_FPR3757_Gene	SA_USA300_FPR3757_LocusID	SA_USA300_FPR3757_Protein	L2FC_a	padj_a	L2FC_b	padj_b	L2FC_c	padj_c	L2FC_d	padj_d	L2FC_e	padj_e	L2FC_f	padj_f
B7H15_04125	iron ABC transporter substrate-binding protein	sstD	SAUSA300_RS03880	siderophore ABC transporter substrate-binding protein	1.94525	0.0033355	4.5585	1.07169e-11	4.2611	4.6839e-10	0.106884	0.755097	2.60897	0.00208711	1.92037	0.00251321
B7H15_12105	iron-dicitrate transporter subunit FecD		SAUSA300_RS11750	iron chelate uptake ABC transporter family permease subunit	1.13032	0.00496305	3.94297	2.97258e-20	1.24824	0.00730214	-0.129818	0.736808	1.63257	0.00305311	2.87506	4.62813e-11
B7H15_13695	MFS transporter		SAUSA300_RS13325	MFS transporter	4.20959	7.80238e-10	4.98143	2.74978e-14	-0.892905	0.139072	0.111885	0.752038	3.58246	1.26454e-06	2.81001	1.3416e-05
B7H15_13700	ABC transporter ATP-binding protein	opp-1F	SAUSA300_RS13330	ABC transporter ATP-binding protein	5.12661	1.0309e-11	6.34151	1.55542e-17	-0.411715	0.494364	0.315078	0.323313	4.69816	1.08064e-08	3.46533	2.39817e-06
B7H15_13705	ABC transporter ATP-binding protein		SAUSA300_RS13335	ABC transporter ATP-binding protein	5.64793	8.8591e-15	6.05329	3.42439e-17	-1.19999	0.0784047	0.115962	0.719891	4.60304	7.85048e-09	3.34803	2.45994e-06
B7H15_13710	nickel ABC transporter permease		SAUSA300_RS13340	ABC transporter permease	5.38611	1.34635e-14	6.38466	9.35365e-20	-0.667292	0.265197	0.479066	0.20418	4.9285	1.39711e-10	3.80262	6.25026e-08
B7H15_13715	peptide ABC transporter permease		SAUSA300_RS13345	ABC transporter permease	5.17601	2.19325e-27	5.76362	6.53856e-32	-0.331038	0.542457	0.908147	0.0554218	5.28101	2.87804e-25	4.16738	4.16536e-17
B7H15_13720	nickel ABC transporter, nickel/metallophore periplasmic binding protein	cntA	SAUSA300_RS13350	staphylopine-dependent metal ABC transporter substrate-binding protein CntA	5.49211	3.68862e-36	6.11521	4.32468e-45	-0.849136	0.0691362	0.409186	0.278815	5.25787	5.77812e-32	4.67958	1.04592e-26
B7H15_13725	hypothetical protein	cntM	SAUSA300_RS13355	staphylopine dehydrogenase CntM	5.19617	1.97487e-07	4.81579	4.14143e-07	-1.37814	0.0931193	-0.17592	0.426493	5.82528	1.04306e-07	2.68539	0.00247098
B7H15_13730	SAM-dependent methyltransferase	cntL	SAUSA300_RS13360	D-histidine (S)-2-aminobutanoyltransferase CntL	4.30385	2.03786e-05	4.8796	5.44141e-07	-0.428227	0.404131	-0.170226	0.457693	6.36254	1.08064e-08	3.01989	0.00116131
B7H15_13735	diaminopimelate epimerase	cntK	SAUSA300_RS13365	histidine racemase CntK	4.53332	1.72618e-09	4.62671	5.8327e-10	-2.09266	0.0330941	-0.123552	0.672292	6.35229	4.48529e-15	3.01707	4.41853e-05

## Sheet: Table SF14. CP and Mn
Table SF14A. Genes upregulated in response to CP treatment and Mn depletion				Legend	Monoculture + CP		Coculture + CP		Coculture - Fe		Coculture - Mn		Coculture - Zn		Coculture - Depleted		Cutoff: L2FC > 1 or < -1 for cocultures + CP, -Mn, padj < 0.01
locus_tag	Protein	SA_USA300_FPR3757_Gene	SA_USA300_FPR3757_LocusID	SA_USA300_FPR3757_Protein	L2FC_a	padj_a	L2FC_b	padj_b	L2FC_c	padj_c	L2FC_d	padj_d	L2FC_e	padj_e	L2FC_f	padj_f
B7H15_00045	hypothetical protein				-0.140183	0.737645	1.74159	1.06119e-06	1.90021	6.43798e-07	1.29036	0.00183063	0.704617	0.102738	1.90787	2.26166e-07
B7H15_00415	copper-translocating P-type ATPase		SAUSA300_RS00395	copper-translocating P-type ATPase	2.22364	2.57277e-07	1.36341	0.000622724	2.2618	4.54405e-08	2.80286	4.5642e-10	0.0471371	0.766681	0.522536	0.209734
B7H15_00420	hypothetical protein		SAUSA300_RS00400	YdhK family protein	2.07978	2.35224e-06	1.41255	0.000527609	2.09821	7.82006e-07	2.41031	2.45991e-07	0.0597331	0.708183	0.683635	0.101571
B7H15_01040	isochorismatase	entB	SAUSA300_RS00990	isochorismatase family protein	0.778002	0.00795204	4.39634	1.61287e-38	0.020183	0.956734	1.78082	2.48007e-05	0.674487	0.112144	2.19344	6.25729e-10
B7H15_01045	indolepyruvate decarboxylase		SAUSA300_RS00995	alpha-keto acid decarboxylase family protein	1.71744	3.84674e-07	4.4986	3.35268e-41	0.167758	0.67789	1.21436	0.00147207	0.1306	0.409905	2.13535	3.76033e-10
B7H15_01735	Na+/proline symporter		SAUSA300_RS01675	sodium:solute symporter	0.648055	0.108058	2.01153	6.72682e-05	-1.60262	0.0417088	1.54558	0.00804695	0.0716338	0.436258	1.47805	0.00420911
B7H15_03045	deoxynucleoside kinase	dgk	SAUSA300_RS02895	deoxynucleoside kinase	0.149917	0.708709	2.02258	3.14873e-05	1.01746	0.0761435	2.358	0.000181714	0.090987	0.299255	0.867412	0.0924374
B7H15_03545	metal ABC transporter substrate-binding protein	mntA	SAUSA300_RS03315	metal ABC transporter substrate-binding protein	3.77722	5.29374e-19	6.31889	2.25011e-51	3.12583	2.56036e-13	5.9067	3.84309e-42	-0.000580039	0.998215	6.04189	2.85592e-46
B7H15_03550	manganese ABC transporter permease	mntB	SAUSA300_RS03320	metal ABC transporter permease	3.49969	3.24415e-18	5.83658	7.10695e-49	1.86543	4.55629e-06	5.23108	4.41395e-37	-0.0495662	0.786262	5.48969	8.38565e-43
B7H15_03555	phosphonate ABC transporter ATP-binding protein		SAUSA300_RS03325	metal ABC transporter ATP-binding protein	3.49371	5.23669e-24	5.31437	1.87354e-54	2.18416	4.73961e-10	4.57624	5.8347e-38	-0.0569632	0.752003	4.97862	4.08323e-47
B7H15_04510	N-acetyltransferase		SAUSA300_RS04240	GNAT family N-acetyltransferase	-0.163417	0.679723	1.13206	0.000792183	4.11594	6.20273e-32	1.716	7.6973e-06	0.5379	0.140665	1.99388	9.85147e-09
B7H15_04515	organic hydroperoxide reductase OsmC/OhrA		SAUSA300_RS04245	organic hydroperoxide resistance protein	-0.626764	0.0299493	1.85692	1.58e-10	2.28519	2.52413e-13	1.11232	0.00137798	0.537803	0.123465	1.77635	3.6098e-09
B7H15_04830	NifU family protein		SAUSA300_RS04535	NifU family protein	0.0109078	0.975758	1.24077	4.02245e-07	3.87529	1.38303e-53	1.14253	7.19558e-05	-0.087001	0.678561	2.23593	3.15273e-19
B7H15_05775	cell division protein FtsW	ftsW	SAUSA300_RS05450	cell division protein FtsW	0.0482359	0.903476	1.0388	9.39037e-06	0.103376	0.739353	1.126	4.37252e-05	0.138711	0.508338	1.30693	7.37469e-08
B7H15_07010	gamma-aminobutyrate permease		SAUSA300_RS06675	amino acid permease	0.416418	0.06276	1.36403	2.74342e-11	0.272794	0.29205	1.16971	1.51176e-06	0.11749	0.60593	1.09076	3.38325e-07
B7H15_09635	proline dehydrogenase	putA	SAUSA300_RS09350	proline dehydrogenase	0.830234	0.0554108	1.51217	0.00110742	-2.50814	4.20069e-05	1.56209	0.00277349	0.115144	0.233659	2.09771	1.44529e-05
B7H15_09815	hypothetical protein		SAUSA300_RS09535	ImmA/IrrE family metallo-endopeptidase	0.339018	0.255238	1.24444	0.00334013	1.72837	0.00105059	1.92271	0.000910816	0.042435	0.710236	0.763277	0.113454
B7H15_11585	hypothetical protein		SAUSA300_RS11235	heavy-metal-associated domain-containing protein	-0.266882	0.265094	1.64042	0.000240467	2.67118	4.90213e-07	1.58703	0.00968426	0.0697172	0.460318	1.49079	0.00288623
B7H15_11930	DNA-binding protein		SAUSA300_RS11580	SAP domain-containing protein	-0.00522772	0.986549	1.04842	7.71772e-05	2.41143	6.03809e-16	1.10472	0.00181097	0.0559304	0.786309	1.49643	1.27211e-07
B7H15_12880	hypothetical protein		SAUSA300_RS12545	hypothetical protein	-0.19701	0.598122	1.18969	0.000498714	1.47965	0.000153023	1.92165	3.60185e-06	0.038408	0.822981	2.29803	1.239e-10
B7H15_13380	drug:proton antiporter	mdeA	SAUSA300_RS13030	multidrug efflux MFS transporter MdeA	-0.524477	0.0294706	1.2573	3.11158e-07	1.66279	2.78184e-09	1.17537	0.000149622	-0.083441	0.682494	1.04996	6.24259e-05
B7H15_13985	lantibiotic ABC transporter ATP-binding protein		SAUSA300_RS13605	ATP-binding cassette domain-containing protein	2.86167	6.35657e-16	2.85956	9.62022e-16	0.485524	0.228003	2.43779	1.03305e-09	0.130936	0.34728	2.65476	2.83412e-13
B7H15_13990	ABC transporter permease		SAUSA300_RS13610	ABC transporter permease	2.85946	1.75507e-09	2.36908	2.77565e-07	0.672423	0.154445	2.19076	3.14506e-05	0.085211	0.423859	2.30781	1.01737e-06
B7H15_14230	copper-exporting P-type ATPase A		SAUSA300_RS13855	heavy metal translocating P-type ATPase	2.11778	3.38874e-08	2.29085	3.34152e-10	2.89926	8.061e-15	2.18971	6.89385e-08	-0.028063	0.90596	1.86405	4.83033e-07
B7H15_14455	L-lactate dehydrogenase	ldh2	SAUSA300_RS14075	L-lactate dehydrogenase	0.299062	0.361397	1.24514	4.31766e-05	1.21902	9.60269e-05	1.19697	0.000435658	0.10832	0.545595	3.01972	2.14572e-22
B7H15_14655	transcriptional regulator		SAUSA300_RS14275	Crp/Fnr family transcriptional regulator	0.0914836	0.834323	1.25954	0.000156368	0.37305	0.394963	2.10713	2.1359e-07	1.044	0.0256268	1.1768	0.00103151
B7H15_14675	arginine deiminase	arcA	SAUSA300_RS14295	arginine deiminase	-0.320464	0.378803	1.49793	0.00719468	0.177611	0.767361	3.2372	6.29175e-06	0.0187511	0.872922	2.14521	0.000499885
Table SF14B. Genes downregulated in response to CP treatment and Mn depletion				Legend	Monoculture + CP		Coculture + CP		Coculture - Fe		Coculture - Mn		Coculture - Zn		Coculture - Depleted
locus_tag	Protein	SA_USA300_FPR3757_Gene	SA_USA300_FPR3757_LocusID	SA_USA300_FPR3757_Protein	L2FC_a	padj_a	L2FC_b	padj_b	L2FC_c	padj_c	L2FC_d	padj_d	L2FC_e	padj_e	L2FC_f	padj_f
B7H15_02100	NADPH-dependent oxidoreductase		SAUSA300_RS02030	NADPH-dependent oxidoreductase	-0.224565	0.519738	-2.07168	2.22955e-10	0.732792	0.0293742	-1.35008	0.00029365	-0.639927	0.0999563	0.356934	0.330296
B7H15_02180	hypothetical protein		SAUSA300_RS02100	DUF1304 domain-containing protein	-0.139484	0.651528	-2.98062	3.77624e-46	1.9043	1.19061e-18	-1.19561	9.60577e-05	-0.485788	0.091399	0.099998	0.717157
B7H15_04615	pathogenicity island protein		SAUSA300_RS04345	helix-turn-helix domain-containing protein	-2.86269	2.19325e-27	-6.57042	9.40703e-63	1.11738	0.000137558	-2.23207	1.04163e-05	-0.0115808	0.960175	-2.72825	2.06534e-14
B7H15_04630	pathogenicity island protein		SAUSA300_RS04355	hypothetical protein	-2.68504	1.11888e-13	-5.12827	1.02133e-36	0.938833	0.0137855	-1.59269	0.00272552	-0.0580867	0.738917	-2.46846	1.09326e-08
B7H15_04635	hypothetical protein		SAUSA300_RS04360	DUF1474 family protein	-2.15946	3.28994e-09	-4.69066	3.39341e-29	0.949232	0.0164709	-2.3485	0.00151204	0.0155797	0.943703	-2.26702	9.16535e-07
B7H15_04640	DNA primase		SAUSA300_RS04365	phage/plasmid primase, P4 family	-2.00814	1.02303e-25	-3.68362	8.20745e-76	1.23842	2.16709e-09	-1.81324	1.43973e-10	-0.0375314	0.914333	-2.10249	2.08039e-21
B7H15_04660	phage capsid protein		SAUSA300_RS04380	phage capsid protein	-0.898444	7.22043e-06	-2.31413	2.25823e-32	0.583431	0.0068386	-1.14804	7.90249e-06	-0.0390144	0.900303	-1.2181	7.19973e-09
B7H15_04665	pathogenicity island protein		SAUSA300_RS04385	hypothetical protein	-0.625004	0.0288583	-1.93604	2.74221e-11	0.747786	0.023747	-1.23737	0.006942	-0.00891381	0.960225	-0.780515	0.0161309
B7H15_05105	peptide ABC transporter substrate-binding protein		SAUSA300_RS04805	peptide ABC transporter substrate-binding protein	0.777221	0.00920352	-1.05111	0.000172325	-1.54249	1.42868e-07	-1.24753	6.88703e-05	-0.105623	0.5827	-0.770627	0.00800894
B7H15_05985	non-canonical purine NTP pyrophosphatase		SAUSA300_RS05655	XTP/dITP diphosphatase	-0.171605	0.647552	-1.89787	5.67655e-11	-0.0850372	0.809255	-1.07596	0.00121135	-0.065859	0.745269	-0.135662	0.702891
B7H15_05990	metal-dependent phosphodiesterase		SAUSA300_RS05660	metallophosphoesterase	-0.175455	0.585195	-2.08104	2.39633e-19	-0.975015	0.000153852	-1.10552	6.84073e-05	-0.0454539	0.832899	-0.401468	0.115435
B7H15_06820	glutamine synthetase	glnA	SAUSA300_RS06485	type I glutamate--ammonia ligase	0.0126109	0.972564	-4.61064	7.84487e-63	-2.38809	1.64959e-17	-1.12512	0.00021886	0.12377	0.530861	-2.03306	3.07659e-13
B7H15_07205	anthranilate synthase component I	trpE	SAUSA300_RS06855	anthranilate synthase component I	0.161132	0.682336	-5.40649	1.07837e-25	-5.54619	3.22828e-12	-2.15016	0.00021886	-0.0168066	0.922827	-1.47464	0.00262407
B7H15_07210	glutamine amidotransferase	trpG	SAUSA300_RS06860	aminodeoxychorismate/anthranilate synthase component II	0.174974	0.660239	-6.02216	3.83045e-48	-6.23114	5.3358e-13	-2.07034	1.37702e-05	-0.0220976	0.92157	-1.25589	0.00138233
B7H15_07215	anthranilate phosphoribosyltransferase	trpD	SAUSA300_RS06865	anthranilate phosphoribosyltransferase	0.0247772	0.952641	-5.52518	4.15014e-33	-5.53639	1.42952e-16	-1.70193	0.000692102	-0.00482759	0.967489	-1.0299	0.0194002
B7H15_07220	indole-3-glycerol-phosphate synthase	trpC	SAUSA300_RS06870	indole-3-glycerol phosphate synthase TrpC	0.103052	0.820776	-7.45593	1.62805e-52	-5.25521	5.77088e-15	-1.61364	0.00135723	0.0073494	0.960225	-0.654188	0.134213
B7H15_07230	tryptophan synthase subunit beta	trpB	SAUSA300_RS06880	tryptophan synthase subunit beta	0.131894	0.761343	-6.00052	3.48895e-41	-5.31428	5.38222e-19	-1.4559	0.00210366	0.00753639	0.960225	-0.282972	0.532366
B7H15_07235	tryptophan synthase subunit alpha	trpA	SAUSA300_RS06885	tryptophan synthase subunit alpha	0.0488509	0.920397	-5.39252	3.50682e-42	-4.04994	2.71206e-18	-1.14493	0.00627387	0.0701196	0.657207	-0.234277	0.582733
B7H15_09955	lantibiotic epidermin	epiA	SAUSA300_RS09670	gallidermin/nisin family lantibiotic	-0.426619	0.225837	-3.00682	2.52415e-14	0.665383	0.109646	-1.60096	0.0093824	-0.00509028	0.977353	-1.54683	0.000391743
B7H15_10850	peptidoglycan hydrolase		SAUSA300_RS15815	SH3 domain-containing protein [partial=5']	-0.062283	0.896359	-2.71407	7.55872e-17	-2.84401	4.9077e-09	-1.1228	0.00611186	-0.0284033	0.918359	-3.39962	6.19714e-17
B7H15_10890	putative holin-like toxin		SAUSA300_RS15490	putative holin-like toxin	-0.0881607	0.831341	-1.29249	2.03443e-06	0.551369	0.0792204	-1.54781	0.00021886	-0.0629594	0.757871	-2.72271	8.70085e-15
B7H15_11265	nitroreductase family protein		SAUSA300_RS10920	nitroreductase family protein	0.140378	0.660239	-2.46673	1.62542e-32	-0.63237	0.00794149	-1.08554	2.55364e-05	-0.192809	0.381607	-2.45322	3.80873e-27
B7H15_13110	LytTR family transcriptional regulator		SAUSA300_RS12765	LytTR family DNA-binding domain-containing protein	-1.38755	0.00015535	-1.99985	1.91654e-08	-3.38374	2.00029e-08	-2.67323	4.84115e-06	-0.143476	0.317826	-3.14578	7.85168e-13
B7H15_13115	hypothetical protein		SAUSA300_RS12770	DUF3021 domain-containing protein	-1.43448	0.000125369	-1.71509	2.23901e-06	-3.11936	6.64054e-07	-2.22986	0.000149622	-0.101039	0.467438	-2.41431	2.21225e-08
B7H15_14030	NAD(P)H-dependent oxidoreductase		SAUSA300_RS13655	NAD(P)H-dependent oxidoreductase	-0.017414	0.98461	-4.11852	4.32681e-29	0.786545	0.0338819	-1.08382	0.00643795	-0.0711827	0.657207	-1.2438	0.000699507
B7H15_14060	N-acetyltransferase		SAUSA300_RS13685	GNAT family N-acetyltransferase	-0.258655	0.125308	-1.95165	2.12216e-39	0.0816305	0.711108	-1.37369	3.86209e-07	0.281915	0.181463	-1.02409	4.94716e-09
B7H15_14755	accessory Sec system protein Asp3	asp3	SAUSA300_RS14375	accessory Sec system protein Asp3	-0.220973	0.527935	-2.78995	1.74948e-19	-3.86167	1.27522e-07	-1.15177	0.00851717	-0.0035358	0.98067	-1.85606	1.93854e-07
B7H15_14765	accessory Sec system protein Asp1	asp1	SAUSA300_RS14385	accessory Sec system protein Asp1	-0.537424	0.0699097	-2.90913	1.08492e-25	-4.93608	6.78974e-12	-1.03909	0.00365265	0.0195707	0.943703	-1.86245	1.01136e-09

## Sheet: Table SF15. Fe_only
Table SF15A. Genes upregulated in response to Fe depletion but not CP treatment				Legend	Monoculture + CP		Coculture + CP		Coculture - Fe		Coculture - Mn		Coculture - Zn		Coculture - Depleted		Cutoff: L2FC > 1 or < -1 for cocultures -Fe but not in + CP, padj < 0.01
locus_tag	Protein	SA_USA300_FPR3757_Gene	SA_USA300_FPR3757_LocusID	SA_USA300_FPR3757_Protein	L2FC_a	padj_a	L2FC_b	padj_b	L2FC_c	padj_c	L2FC_d	padj_d	L2FC_e	padj_e	L2FC_f	padj_f
B7H15_04990	ATP-dependent helicase/deoxyribonuclease subunit B	addB	SAUSA300_RS04690	helicase-exonuclease AddAB subunit AddB	-0.18869	0.595636	-0.595818	0.0391339	2.51126	2.84813e-18	-0.226683	0.494714	-0.0572515	0.788376	0.827875	0.00444405
B7H15_02095	peroxiredoxin	ahpC	SAUSA300_RS02025	alkyl hydroperoxide reductase subunit C	0.0523182	0.914329	-0.172759	0.709961	1.34996	0.00335385	0.997992	0.0341034	-0.0096648	0.947703	2.50007	1.32569e-07
B7H15_08850	alanine--tRNA ligase	alaS	SAUSA300_RS08585	alanine--tRNA ligase	0.0900134	0.799003	0.945752	2.1045e-06	2.84875	2.32236e-44	-0.502234	0.0480071	-0.154204	0.436258	0.913633	9.5902e-06
B7H15_10720	aldehyde dehydrogenase	aldH	SAUSA300_RS10410	aldehyde dehydrogenase	-0.243506	0.225027	-1.45448	6.44454e-21	1.21216	6.2822e-14	-0.0209083	0.949379	-0.106922	0.658041	1.11826	1.52498e-12
B7H15_00345	arginine-ornithine antiporter	arcD	SAUSA300_RS00325	arginine-ornithine antiporter	0.137092	0.47548	0.646202	0.00067684	1.78506	2.11217e-14	-0.142889	0.65121	0.000442637	0.992429	2.0613	2.25591e-25
B7H15_04520	3-dehydroquinase	aroD	SAUSA300_RS04250	type I 3-dehydroquinate dehydratase	-0.0467196	0.914451	0.314565	0.287371	2.27549	5.78742e-13	-0.118933	0.761569	-0.0577286	0.750831	0.780197	0.012036
B7H15_07345	aspartate-semialdehyde dehydrogenase	asd	SAUSA300_RS06995	aspartate-semialdehyde dehydrogenase	0.311386	0.293468	0.178355	0.541365	1.66208	2.22485e-09	0.118805	0.752939	-0.045816	0.849738	1.09656	6.0148e-05
B7H15_14690	aureolysin	aur	SAUSA300_RS14310	zinc metalloproteinase aureolysin	-0.3216	0.351373	-0.313159	0.432888	1.31109	0.00221969	0.537132	0.176805	0.0129753	0.943703	0.407269	0.342609
B7H15_10380	peroxiredoxin	bcp	SAUSA300_RS10070	thioredoxin-dependent thiol peroxidase	-0.232382	0.400579	-0.127966	0.626218	2.87061	9.86265e-33	0.145096	0.67012	0.0268748	0.923143	1.99028	2.54686e-17
B7H15_07680	bifunctional biotin--acetyl-CoA-carboxylase synthetase/biotin operon repressor	birA	SAUSA300_RS07345	biotin--[acetyl-CoA-carboxylase ligase	0.346495	0.0516342	0.224551	0.209851	1.06768	3.42528e-08	0.00370642	0.994356	-0.0556344	0.837866	0.200669	0.340175
B7H15_06800	glutathione peroxidase	bsaA	SAUSA300_RS06465	glutathione peroxidase	-0.265725	0.362522	-1.1527	4.50216e-06	2.60371	1.06324e-23	0.347344	0.258477	0.0241483	0.922827	1.09049	2.43444e-05
B7H15_03100	bacillithiol biosynthesis deacetylase BshB2	bshB2	SAUSA300_RS02945	bacillithiol biosynthesis deacetylase BshB2	-0.035173	0.92191	-0.34188	0.0943221	1.99601	8.17546e-23	-0.263878	0.30944	-0.415458	0.102405	0.529682	0.0116789
B7H15_00710	diacetyl reductase ((S)-acetoin forming)	butA	SAUSA300_RS00670	(S)-acetoin forming diacetyl reductase	-0.14865	0.676898	-4.37098	1.1463e-67	1.19454	3.06391e-06	0.309575	0.295277	0.0782871	0.73965	-0.19586	0.50974
B7H15_05500	DUF5011 domain-containing protein	chiB	SAUSA300_RS05185	DUF5011 domain-containing protein	-0.736949	0.00218818	-0.57004	0.0140917	2.65777	2.62596e-30	1.52643	1.17274e-09	0.0829755	0.733994	2.98587	3.43496e-39
B7H15_05030	chaperone protein ClpB	clpB	SAUSA300_RS04730	ATP-dependent chaperone ClpB	-0.270661	0.450877	-3.95363	1.28295e-15	1.6198	0.000850417	-0.0418192	0.920509	-0.0485428	0.733994	-1.098	0.0196092
B7H15_02870	ATP-dependent Clp protease ATP-binding subunit ClpC	clpC	SAUSA300_RS02730	ATP-dependent Clp protease ATP-binding subunit	-0.157212	0.691877	-2.26187	5.29781e-12	2.12406	2.00553e-10	0.200427	0.546238	-0.0846337	0.657207	0.345124	0.441097
B7H15_09115	ATP-dependent Clp protease ATP-binding subunit ClpX	clpX	SAUSA300_RS08835	ATP-dependent Clp protease ATP-binding subunit ClpX	0.0157442	0.964801	0.811758	8.88855e-05	1.20067	3.78491e-08	-0.184837	0.546038	-0.254466	0.25386	0.119186	0.640308
B7H15_06930	cardiolipin synthase	cls	SAUSA300_RS06595	cardiolipin synthase	-0.260364	0.308126	-0.280899	0.206176	1.88352	2.51299e-18	-0.0881366	0.788805	-0.128298	0.56216	0.501687	0.0259952
B7H15_07800	cytidylate kinase	cmk	SAUSA300_RS07465	(d)CMP kinase	-0.135888	0.625976	0.812196	7.53338e-05	1.56908	7.24529e-12	0.0483616	0.90777	0.0163416	0.949844	0.724015	0.00103151
B7H15_06310	phosphopantothenoylcysteine decarboxylase	coaBC	SAUSA300_RS05980	bifunctional phosphopantothenoylcysteine decarboxylase/phosphopantothenate--cysteine ligase CoaBC	-0.0667236	0.833544	-0.84936	8.86691e-07	1.32124	5.22685e-13	-0.0707569	0.811964	-0.219178	0.311515	0.69928	0.000112062
B7H15_00460	dihydroneopterin aldolase	cstA	SAUSA300_RS00440	persulfide response sulfurtransferase CstA	-0.270487	0.370221	-0.310151	0.396294	2.40586	2.27088e-09	-0.187637	0.597836	0.0606737	0.682158	0.122994	0.79624
B7H15_00465	MBL fold metallo-hydrolase	cstB	SAUSA300_RS00445	persulfide dioxygenase-sulfurtransferase CstB	-0.512693	0.0777102	0.246467	0.51525	1.40053	0.00155989	0.341339	0.357997	-0.0325926	0.851325	1.34773	0.000545365
B7H15_14225	hypothetical protein	cwrA	SAUSA300_RS13850	cell wall inhibition responsive protein CwrA	-0.619414	0.117775	-4.63113	3.79577e-23	6.14891	4.01641e-40	2.88798	7.5611e-09	-0.0172589	0.922827	4.66345	4.00777e-24
B7H15_08895	transcriptional regulator	cymR	SAUSA300_RS08625	Rrf2 family transcriptional regulator	-0.294289	0.114806	-1.44662	4.17812e-20	1.18712	1.21214e-12	0.255937	0.258477	0.0343234	0.92157	0.632706	0.000135773
B7H15_02895	serine acetyltransferase	cysE	SAUSA300_RS02755	serine O-acetyltransferase	-0.148196	0.664029	-0.215221	0.446513	2.44992	9.47737e-20	-0.358603	0.274043	-0.104087	0.596619	0.116304	0.721465
B7H15_02900	cysteine--tRNA ligase	cysS	SAUSA300_RS02760	cysteine--tRNA ligase	-0.0287534	0.937493	-0.339856	0.234387	1.98147	2.57555e-12	-0.61478	0.0513199	-0.0407347	0.87469	0.13835	0.692315
B7H15_11905	transcriptional regulator	czrA	SAUSA300_RS11555	Zn(II)-responsive metalloregulatory transcriptional repressor CzrA	0.0373854	0.914955	-0.254663	0.685697	7.93979	3.33132e-15	3.36515	0.00137798	-0.0499744	0.100772	0.798746	0.196313
B7H15_11910	cation transporter	czrB	SAUSA300_RS11560	CDF family zinc efflux transporter CzrB	0.0645845	0.862817	-0.376999	0.531205	7.6696	8.76259e-20	3.65516	5.78405e-05	-0.0613237	0.154899	0.725836	0.225853
B7H15_11870	purine-nucleoside phosphorylase	deoD	SAUSA300_RS11520	purine-nucleoside phosphorylase	0.416857	0.019102	0.303337	0.0721623	1.02184	2.86156e-09	0.466974	0.0187175	0.175914	0.423859	0.345347	0.0536241
B7H15_08610	diacylglycerol kinase	dgkA	SAUSA300_RS08340	diacylglycerol kinase	-0.015885	0.964801	-0.659089	0.0090704	1.19042	1.44279e-05	0.424907	0.1624	0.0397844	0.882842	0.232414	0.440776
B7H15_06980	homoserine dehydrogenase	dhoM (hom)	SAUSA300_RS06645	homoserine dehydrogenase	0.408867	0.108104	0.21166	0.431941	1.79035	1.95486e-11	1.62582	1.01625e-08	0.152254	0.441192	2.05858	1.93115e-16
B7H15_10565	DNA polymerase IV	dinB	SAUSA300_RS10265	DNA polymerase IV	-0.0506427	0.911507	-1.48804	9.64171e-09	1.13073	3.60502e-05	-0.227705	0.483202	-0.361132	0.188491	0.634872	0.0206789
B7H15_08660	molecular chaperone DnaJ	dnaJ	SAUSA300_RS08390	molecular chaperone DnaJ	-0.08347	0.861811	0.0595133	0.882277	1.31836	0.000135518	0.137485	0.710918	-0.0668584	0.710236	0.428066	0.237338
B7H15_08665	molecular chaperone DnaK	dnaK	SAUSA300_RS08395	molecular chaperone DnaK	-0.0948733	0.834323	-1.72356	2.33508e-06	2.66948	1.19778e-12	0.201487	0.583318	-0.0826401	0.585361	0.269813	0.513128
B7H15_08935	D-tyrosyl-tRNA(Tyr) deacylase	dtd	SAUSA300_RS08660	D-aminoacyl-tRNA deacylase	-0.0685491	0.831341	-0.350745	0.0598952	1.08381	2.73093e-08	0.183016	0.500511	-0.0740633	0.757085	0.839053	5.91571e-06
B7H15_01895	deferrochelatase/peroxidase EfeB	efeB	SAUSA300_RS01830	iron uptake transporter deferrochelatase/peroxidase subunit	-0.780983	0.00971844	-0.74569	0.0383448	1.5811	0.000197752	-0.279234	0.446434	-0.0653866	0.618175	0.682011	0.0845687
B7H15_14645	tributyrin esterase	estA	SAUSA300_RS14265	esterase family protein	-0.601327	0.00448415	-0.453202	0.0563551	3.25879	3.11952e-41	0.12606	0.732256	-0.0124095	0.947703	1.03371	2.85441e-05
B7H15_05075	beta-ketoacyl-acyl-carrier-protein synthase II	fabF	SAUSA300_RS04775	beta-ketoacyl-ACP synthase II	0.228787	0.356681	0.440059	0.0303718	1.317	1.32715e-10	-0.512068	0.0297179	-0.121525	0.590609	0.0713611	0.775368
B7H15_14200	hypothetical protein	farE	SAUSA300_RS13825	fatty acid efflux MMPL transporter FarE	-0.814	0.0120486	-1.8815	2.9527e-09	4.70253	5.99665e-48	0.910336	0.00968426	0.0496862	0.808564	4.56282	3.92379e-46
B7H15_14205	TetR family transcriptional regulator	farR	SAUSA300_RS13830	fatty acid efflux pump transcriptional regulator FarR	-0.0854452	0.761566	-0.679013	0.000869302	2.93709	2.98835e-41	0.631181	0.0328756	0.426987	0.125534	2.06363	1.0633e-23
B7H15_12655	sulfurtransferase FdhD	fdhD	SAUSA300_RS12320	formate dehydrogenase accessory sulfurtransferase FdhD	-0.176153	0.596225	-2.66009	2.9611e-27	1.40225	2.73341e-08	-0.172616	0.573812	-0.165555	0.424485	0.304269	0.27556
B7H15_12290	hypothetical protein	fhuD	SAUSA300_RS11950	hypothetical protein	-0.118864	0.792185	0.377809	0.507777	3.24682	1.05865e-05	0.407355	0.179238	0.0506404		1.0298	0.0941215
B7H15_13360	methicillin resistance protein	fmhA	SAUSA300_RS13010	FemA/FemB family glycyltransferase FmhA	0.534412	0.0135819	-1.19518	1.32908e-07	1.81561	8.97657e-13	0.299551	0.349146	0.0885173	0.692563	0.227954	0.425917
B7H15_03095	GTP cyclohydrolase I FolE2	folE2	SAUSA300_RS02940	GTP cyclohydrolase FolE2	-0.0374201	0.92191	-0.174282	0.431251	1.6571	1.73205e-15	-0.164109	0.559459	-0.140147	0.525755	0.684477	0.00128652
B7H15_04540	glycine cleavage system protein H	gcvH	SAUSA300_RS04270	glycine cleavage system protein GcvH	-0.30639	0.236727	-0.616886	0.00413596	1.90518	1.40516e-18	-0.355192	0.178407	0.0197712	0.943703	0.713682	0.00122729
B7H15_06780	aerobic glycerol-3-phosphate dehydrogenase	glpD	SAUSA300_RS06445	glycerol-3-phosphate dehydrogenase/oxidase	-0.0822243	0.859887	-1.75914	7.26434e-12	1.0356	0.000115043	0.498882	0.0875231	0.0080733	0.971263	1.34871	2.73307e-07
B7H15_02185	NAD(P)-dependent oxidoreductase	gltP-2	SAUSA300_RS02105	SDR family oxidoreductase	-0.162231	0.666471	-2.61387	1.60078e-23	2.27413	1.16754e-17	-0.814131	0.00679533	-0.228728	0.293864	-0.121635	0.712035
B7H15_11250	co-chaperone GroES	groES	SAUSA300_RS10905	co-chaperone GroES	-0.0983979	0.821444	-0.248113	0.484804	4.00858	1.13472e-30	0.891878	0.0190176	-0.0291777	0.907456	1.67205	1.27843e-06
B7H15_11245	molecular chaperone GroEL	groL	SAUSA300_RS10900	chaperonin GroEL	0.0421392	0.922063	-0.0617045	0.846637	3.27244	5.9765e-32	1.16857	0.000128342	0.0157885	0.946085	1.51985	3.45929e-08
B7H15_08670	nucleotide exchange factor GrpE	grpE	SAUSA300_RS08400	nucleotide exchange factor GrpE	-0.278789	0.435912	-1.98116	3.67026e-07	3.04951	2.84338e-14	0.0259491	0.957686	-0.0684051	0.655485	0.0745556	0.871515
B7H15_10385	glutamate-1-semialdehyde 2,1-aminomutase	gsaB	SAUSA300_RS10075	glutamate-1-semialdehyde 2,1-aminomutase	0.177091	0.487494	0.761913	1.95129e-05	1.80838	3.37964e-22	0.240106	0.328585	0.13741	0.56216	0.467491	0.0157898
B7H15_09435	iron-regulated surface determinant protein H	harA	SAUSA300_RS09160	haptoglobin-binding heme uptake protein HarA	0.141591	0.648605	0.042638	0.878315	1.06805	3.83071e-05	0.258795	0.412247	-0.219077	0.313551	1.79817	2.13775e-15
B7H15_04025	histidinol-phosphate transaminase	hisC	SAUSA300_RS03805	histidinol-phosphate transaminase	0.287839	0.146116	-1.25396	1.2102e-10	1.8872	8.99615e-18	1.17076	3.34593e-06	0.075446	0.751779	0.244367	0.320407
B7H15_08675	HrcA family transcriptional regulator	hrcA	SAUSA300_RS08405	heat-inducible transcriptional repressor HrcA	-0.241826	0.513161	-2.61748	8.43419e-11	3.28227	1.52765e-15	0.162544	0.657114	0.0016868	0.989198	-0.220479	0.616925
B7H15_13100	DNA-binding response regulator	hssR	SAUSA300_RS12755	DNA-binding heme response regulator HssR	-0.500143	0.0841503	0.8806	0.00777475	2.34927	5.92085e-10	0.158966	0.673567	-0.0529072	0.74186	1.55694	1.11783e-05
B7H15_11400	ketol-acid reductoisomerase	ilvC	SAUSA300_RS11050	ketol-acid reductoisomerase	0.346057	0.309072	0.917941	0.0147979	1.50653	0.000540223	0.307885	0.397932	0.0457221	0.839141	0.272148	0.545722
B7H15_11395	acetolactate synthase 1 regulatory subunit	ilvH	SAUSA300_RS11045	ACT domain-containing protein	0.218476	0.56834	0.865494	0.118327	2.06098	0.00320233	0.194543	0.462718	0.017119		0.242665	0.687567
B7H15_14695	hypothetical protein	isaB	SAUSA300_RS14315	immunodominant staphylococcal antigen IsaB	0.111723	0.811877	-3.29301	1.55674e-17	3.51369	2.96096e-19	0.432218	0.237873	0.0752717	0.616715	0.706912	0.0659647
B7H15_04985	signal peptidase IB	lepB	SAUSA300_RS04685	signal peptidase I	-0.0401932	0.912123	0.776255	8.24976e-05	2.25278	2.01396e-26	0.493043	0.0583477	0.0146674	0.95452	1.26567	7.78063e-10
B7H15_11405	2-isopropylmalate synthase	leuA	SAUSA300_RS11055	2-isopropylmalate synthase	0.357685	0.294242	0.614909	0.0963308	1.37084	0.00090683	0.0890671	0.826132	0.0572789	0.739178	0.532257	0.184614
B7H15_05300	lipoate--protein ligase	lplA1	SAUSA300_RS04995	lipoate--protein ligase	0.197411	0.467797	0.534639	0.0168719	1.23123	8.58715e-07	-0.231877	0.488394	-0.184393	0.39113	0.810766	0.000581772
B7H15_11845	S-ribosylhomocysteine lyase	luxS	SAUSA300_RS11495	S-ribosylhomocysteine lyase	-0.236046	0.355769	-0.803769	9.24048e-05	1.67037	1.8948e-14	-0.436371	0.104717	0.13297	0.56216	-0.495993	0.0309406
B7H15_07375	diaminopimelate decarboxylase	lysA	SAUSA300_RS07025	diaminopimelate decarboxylase	0.469852	0.0029286	0.284166	0.0731858	1.38937	2.53538e-16	0.0972716	0.713915	0.0682069	0.805609	0.562266	0.000737625
B7H15_11500	antitoxin MazE	mazE	SAUSA300_RS11150	type II toxin-antitoxin system antitoxin MazE	-0.187721	0.358929	-0.270732	0.103154	1.37894	2.61932e-15	0.322781	0.141081	0.017958	0.947703	0.221785	0.27556
B7H15_05145	adaptor protein MecA	mecA (trfA)	SAUSA300_RS04845	adaptor protein MecA	-0.463121	0.0791162	-0.426137	0.0850773	3.76068	1.38303e-53	0.540171	0.047311	0.398031	0.154373	1.71176	2.06756e-12
B7H15_01840	multidrug efflux MATE transporter transcriptional repressor MepR	mepR	SAUSA300_RS01775	multidrug efflux transporter transcriptional repressor MepR	-0.254004	0.368594	0.962287	0.0012834	1.46094	7.23985e-05	-1.37934	0.053326	-0.0289734	0.905391	0.0502972	0.916075
B7H15_12625	cyclic pyranopterin monophosphate synthase MoaC	moaC	SAUSA300_RS12290	cyclic pyranopterin monophosphate synthase MoaC	-0.0948148	0.677337	-0.35822	0.0153665	1.13041	2.26208e-12	-0.121896	0.600923	0.0204408	0.943703	0.505557	0.00128688
B7H15_06145	division/cell wall cluster transcriptional repressor MraZ	mraZ	SAUSA300_RS05815	division/cell wall cluster transcriptional repressor MraZ	0.132918	0.722102	0.944013	0.000304553	1.42932	1.25728e-07	0.297452	0.335934	-0.021944	0.933765	-0.169938	0.597771
B7H15_11255	CPBP family intramembrane metalloprotease	mroQ	SAUSA300_RS10910	CPBP family intramembrane metalloprotease MroQ	-0.0155013	0.977009	0.228084	0.304748	1.18593	2.6242e-06	0.853918	0.00216388	0.0688421	0.762188	0.0991617	0.747608
B7H15_07395	hypothetical protein	msaA	SAUSA300_RS07045	regulatory protein MsaA	-0.329003	0.354842	-0.267321	0.507777	2.49704	1.09845e-09	-0.495238	0.198041	-0.0967011	0.440414	-0.0760553	0.866787
B7H15_07090	mechanosensitive ion channel protein MscL	mscL	SAUSA300_RS06755	large conductance mechanosensitive channel protein MscL	-0.271393	0.433136	-0.144805	0.705134	1.22754	0.000715954	-0.585017	0.126114	0.324369	0.181952	-0.70663	0.0593701
B7H15_07515	peptide-methionine (S)-S-oxide reductase	msrA	SAUSA300_RS07175	peptide-methionine (S)-S-oxide reductase MsrA	-0.0982139	0.769838	-0.612426	0.00186732	2.93306	6.0132e-50	0.0243353	0.939404	-0.100899	0.6838	1.45103	2.19585e-13
B7H15_07175	peptide-methionine (S)-S-oxide reductase	msrA	SAUSA300_RS06825	peptide-methionine (S)-S-oxide reductase MsrA	-0.373531	0.250575	-0.422987	0.194325	4.55947	6.12586e-44	-0.0846889	0.838382	-0.0232709	0.933755	2.03497	5.14267e-10
B7H15_07510	peptide-methionine (R)-S-oxide reductase	msrB	SAUSA300_RS07170	peptide-methionine (R)-S-oxide reductase MsrB	-0.0436856	0.903719	-0.790614	2.56301e-05	2.79494	1.99389e-48	0.138066	0.605799	-0.115815	0.596619	1.53811	4.20062e-16
B7H15_03110	glucosamine-6-phosphate deaminase	nagB	SAUSA300_RS02955	glucosamine-6-phosphate deaminase	-0.0716304	0.806832	0.532299	0.00492403	2.20533	1.53473e-26	0.821984	0.00103518	-0.0788402	0.751387	1.56359	7.88465e-16
B7H15_15075	nucleoid occlusion protein	noc	SAUSA300_RS14675	nucleoid occlusion protein	-0.502618	0.0113763	-0.752025	4.59398e-05	2.38257	4.31181e-36	-0.288661	0.250276	-0.0725844	0.763793	1.13357	2.13681e-09
B7H15_09185	transcriptional regulator NrdR	nrdR	SAUSA300_RS08905	transcriptional regulator NrdR	-0.312629	0.157289	0.802478	6.95951e-05	2.45929	1.34419e-30	0.188262	0.535647	-0.0718259	0.767021	1.49782	5.08492e-13
B7H15_08385	N utilization substance protein B	nusB	SAUSA300_RS08040	transcription antitermination factor NusB	0.105487	0.685966	0.76723	5.8761e-06	1.55872	1.24093e-16	0.533454	0.0218524	0.0351366	0.92157	0.598792	0.0012948
B7H15_14965	pyroglutamyl-peptidase I	pcp	SAUSA300_RS14575	pyroglutamyl-peptidase I	-0.649353	0.073352	0.740775	0.0728051	2.90427	2.85431e-10	-0.0496683	0.912482	-0.0524419	0.67236	1.18709	0.00711303
B7H15_10370	transcriptional repressor	perR	SAUSA300_RS10060	peroxide-responsive transcriptional repressor PerR	-0.267682	0.367654	-0.976476	0.000119386	1.84273	1.13031e-12	1.2831	6.29006e-06	0.084845	0.708689	1.49068	7.50325e-09
B7H15_06190	laccase	pgeF	SAUSA300_RS05860	peptidoglycan editing factor PgeF	-0.382389	0.0706882	-1.22197	8.60206e-11	1.1005	7.74085e-08	-0.115555	0.694122	-0.145267	0.525755	0.657341	0.000997911
B7H15_04970	glucose-6-phosphate isomerase	pgi	SAUSA300_RS04670	glucose-6-phosphate isomerase	-0.156692	0.602912	-0.768052	0.000204886	1.31986	2.87048e-10	-0.27844	0.273285	-0.0407549	0.899852	0.161101	0.522263
B7H15_09220	DNA-binding response regulator	phoP	SAUSA300_RS08940	response regulator transcription factor	-0.350489	0.197821	-0.358938	0.162132	1.58561	1.86285e-09	0.482965	0.100272	-0.0255744	0.922827	0.296189	0.309678
B7H15_11075	MBL fold metallo-hydrolase	pmtR	SAUSA300_RS10745	MBL fold metallo-hydrolase	-0.710487	0.063937	-1.54986	0.000362103	2.20936	3.06056e-06	0.071805	0.854952	-0.00882031	0.950094	-0.523938	0.276214
B7H15_10705	isochorismatase	pncA	SAUSA300_RS10395	cysteine hydrolase	-0.0869501	0.81035	0.936248	9.54858e-06	3.37833	1.26725e-55	0.858554	0.000416227	0.048835	0.863958	2.25809	2.3516e-26
B7H15_10710	manganese-dependent inorganic pyrophosphatase	ppaC	SAUSA300_RS10400	manganese-dependent inorganic pyrophosphatase	-0.102441	0.681439	0.0181882	0.897611	1.99831	2.71557e-44	0.604897	0.000250319	0.142681	0.51046	1.18617	6.66786e-17
B7H15_05190	NAD(+) kinase	ppnK	SAUSA300_RS04885	NAD kinase	-0.114798	0.685502	0.171297	0.396294	1.25241	5.31509e-10	0.234492	0.369254	-0.13747	0.547718	1.10471	6.54753e-09
B7H15_04225	peptide chain release factor 2	prfB	SAUSA300_RS03975	peptide chain release factor 2 [exception=ribosomal slippage	-0.300133	0.0392439	0.431079	0.00297305	1.37758	2.73311e-16	-0.595818	0.0157356	-0.16878	0.436495	0.487045	0.00260343
B7H15_08655	ribosomal protein L11 methyltransferase	prmA	SAUSA300_RS08385	50S ribosomal protein L11 methyltransferase	-0.060395	0.891711	0.08855	0.795728	1.33496	1.36367e-05	0.201618	0.557076	-0.0607908	0.757871	0.374191	0.253631
B7H15_08275	pyrroline-5-carboxylate reductase	proC	SAUSA300_RS07930	pyrroline-5-carboxylate reductase	-0.369284	0.0952706	0.318277	0.13232	2.91639	3.94377e-44	0.145034	0.636321	0.0115778	0.960225	2.01495	7.43576e-23
B7H15_10100	foldase	prsA	SAUSA300_RS09800	peptidylprolyl isomerase	-0.0845737	0.849135	0.384057	0.277078	4.43962	4.79387e-35	2.50675	7.96569e-11	-0.0392432	0.841426	3.62282	3.20484e-24
B7H15_02670	peptidyl-tRNA hydrolase	pth	SAUSA300_RS02580	aminoacyl-tRNA hydrolase	-0.131287	0.715604	0.863999	0.000807967	1.45853	5.56834e-07	0.00180744	0.99656	-0.137236	0.459323	1.09414	5.70305e-05
B7H15_05980	glutamate racemase	racE	SAUSA300_RS05650	glutamate racemase	-0.309033	0.284032	-1.03214	4.57714e-05	1.8753	4.47854e-13	-0.682817	0.019321	-0.246215	0.254629	0.536523	0.0469037
B7H15_04210	ribosomal subunit interface protein	raiA	SAUSA300_RS03960	ribosome-associated translation inhibitor RaiA	-0.0806685	0.84901	-2.00588	4.52799e-14	1.19921	1.00326e-05	0.973325	0.00104452	0.106884	0.594221	0.353764	0.230994
B7H15_06625	ribosome-binding factor A	rbfA (ctpA)	SAUSA300_RS06295	30S ribosome-binding factor RbfA	0.00275172	0.996686	0.77256	0.00192285	2.36825	9.97497e-19	-0.185955	0.600392	0.00480425	0.978739	0.507433	0.0674346
B7H15_06480	ribonuclease HII	rbgA	SAUSA300_RS06155	ribonuclease HII	0.100824	0.7661	0.793066	0.000103656	1.57334	2.6511e-12	-0.319032	0.278815	-0.0602295	0.817485	0.715158	0.00110054
B7H15_06705	DNA recombination/repair protein RecA	recA	SAUSA300_RS06370	recombinase RecA	-0.311346	0.173511	-0.550986	0.004096	1.39256	5.79733e-13	0.404012	0.0731984	-0.141293	0.533167	1.30914	7.88716e-12
B7H15_05185	GTP pyrophosphokinase	relQ	SAUSA300_RS04880	GTP pyrophosphokinase family protein	-0.157051	0.56834	0.639337	0.00230887	2.17209	7.15569e-22	-0.0232332	0.956073	-0.185996	0.398097	1.65171	1.29139e-14
B7H15_02910	23S rRNA (guanosine(2251)-2'-O)-methyltransferase RlmB	rlmB	SAUSA300_RS02770	23S rRNA (guanosine(2251)-2'-O)-methyltransferase RlmB	-0.010411	0.98461	-0.584897	0.0512845	1.56575	5.56107e-07	-0.421422	0.207215	-0.0263902	0.922827	0.0266307	0.972763
B7H15_10575	23S rRNA (uracil(1939)-C(5))-methyltransferase RlmD	rlmD	SAUSA300_RS10275	23S rRNA (uracil(1939)-C(5))-methyltransferase RlmD	-0.153603	0.574377	-1.38491	1.42288e-12	1.34389	1.22963e-10	0.00572642	0.994051	-0.0956013	0.684536	1.98456	2.8563e-24
B7H15_15095	ribonuclease P protein component	rnpA	SAUSA300_RS14695	ribonuclease P protein component	-0.0826466	0.835312	0.668418	0.0451795	1.60377	0.000102883	-0.0875919	0.81484	0.0124779	0.944072	0.0187491	0.969625
B7H15_06375	50S ribosomal protein L28	rpmB	SAUSA300_RS06045	50S ribosomal protein L28	0.128438	0.760003	0.643584	0.0331766	1.64154	8.33557e-08	0.554861	0.085898	0.246619	0.246432	0.614218	0.05075
B7H15_05855	50S ribosomal protein L32	rpmF	SAUSA300_RS05530	50S ribosomal protein L32	-0.122595	0.785125	0.247466	0.517585	2.25863	2.40387e-09	-0.133347	0.744773	0.0404511	0.821896	0.0528912	0.913945
B7H15_07780	30S ribosomal protein S1	rpsA	SAUSA300_RS07445	30S ribosomal protein S1	0.0886586	0.761566	-0.745959	3.54165e-06	1.97833	1.69287e-34	0.655846	0.000295029	0.124924	0.584693	0.721785	1.17115e-05
B7H15_06360	ribosome small subunit-dependent GTPase A	rsgA	SAUSA300_RS06030	ribosome small subunit-dependent GTPase A	0.146362	0.648999	0.803616	0.000696397	1.12748	1.75547e-05	-0.0843546	0.822041	-0.0250094	0.923143	0.819898	0.00107544
B7H15_08840	Holliday junction resolvase RuvX	ruvX	SAUSA300_RS08575	Holliday junction resolvase RuvX	-0.0235438	0.941046	-0.306151	0.0832836	3.7443	2.64424e-104	0.424381	0.0464406	-0.0330176	0.922827	1.97372	1.23668e-30
B7H15_12725	transcriptional regulator	sarR	SAUSA300_RS12390	HTH-type transcriptional regulator SarR	-0.797413	0.01362	0.758692	0.0158816	1.41216	2.22123e-05	0.580029	0.0920455	0.755443	0.0674564	0.567355	0.0910742
B7H15_14735	adhesin	sasF	SAUSA300_RS14355	cell-wall-anchored protein SasF	-0.0302468	0.956101	-2.83441	2.88162e-18	1.89306	9.16584e-09	0.815161	0.0211102	0.0157229	0.943703	-0.0600076	0.882322
B7H15_01395	iron-sulfur cluster repair protein ScdA	scdA	SAUSA300_RS01350	iron-sulfur cluster repair di-iron protein ScdA	0.0857368	0.828975	-1.55472	4.97397e-12	1.03563	8.78029e-06	0.26518	0.345494	0.381611	0.158997	-0.481892	0.0469037
B7H15_13855	hypothetical protein	scrA	SAUSA300_RS13480	SaeRS system activator ScrA	-0.299209	0.404395	-1.23806	0.0026894	1.82905	2.32143e-05	-0.775233	0.0708592	-0.0188625	0.922827	-0.220592	0.639102
B7H15_09425	transglycosylase	sgtA	SAUSA300_RS09150	penicillin-binding protein	-0.0848138	0.826198	0.364614	0.137119	1.50853	7.20943e-09	0.133927	0.707808	0.0332547	0.907456	0.440583	0.0986167
B7H15_10445	monofunctional glycosyltransferase	sgtB	SAUSA300_RS10135	monofunctional peptidoglycan glycosyltransferase SgtB	-0.0887159	0.833899	-0.214525	0.460643	3.50467	4.54092e-37	1.91144	1.43973e-10	0.00786892	0.967944	3.07876	1.53809e-29
B7H15_08530	superoxide dismutase	sodA	SAUSA300_RS08260	superoxide dismutase	-0.335139	0.269589	-1.22526	7.46553e-06	1.7508	3.26956e-10	0.151318	0.65121	0.251805	0.270042	0.0837605	0.814142
B7H15_00745	Superoxide dismutase Mn/Fe 2	sodM	SAUSA300_RS00705	superoxide dismutase	0.979356	0.0118426	-0.620077	0.102881	3.18318	1.19949e-15	1.19611	0.00497733	0.0805146	0.5827	1.6305	3.01541e-05
B7H15_14055	class A sortase SrtA	srtA	SAUSA300_RS13680	class A sortase SrtA	-0.338179	0.218405	-0.0769432	0.80124	2.34916	5.9182e-20	-0.0191178	0.969306	-0.0990472	0.650666	1.28386	4.38698e-07
B7H15_11070	single-stranded DNA-binding protein	ssb	SAUSA300_RS10740	single-stranded DNA-binding protein	-1.06479	0.00267283	-1.56079	0.000448862	2.45109	5.80289e-07	-0.0619292	0.869795	0.0310607	0.820483	-0.16671	0.751729
B7H15_04720	Fe-S cluster assembly protein SufB	sufB	SAUSA300_RS04430	Fe-S cluster assembly protein SufB	-0.0368137	0.922063	-0.684377	0.0075293	1.80055	3.57844e-12	0.0144002	0.975903	0.0661593	0.767021	0.0621616	0.85267
B7H15_09710	transaldolase	tal	SAUSA300_RS09425	transaldolase	0.112969	0.738008	-0.118507	0.612484	3.525	4.8542e-62	0.501358	0.039235	-0.120911	0.578241	2.07598	3.13537e-23
B7H15_01905	twin-arginine translocase subunit TatC	tatC	SAUSA300_RS01840	twin-arginine translocase subunit TatC	-0.238092	0.365326	0.935641	0.00024566	2.30611	5.69366e-16	-0.199074	0.590066	0.00805819	0.964472	1.21337	8.67984e-06
B7H15_03165	hydroxymethylpyrimidine/phosphomethylpyrimidine kinase	thiD	SAUSA300_RS03010	bifunctional hydroxymethylpyrimidine kinase/phosphomethylpyrimidine kinase	-0.262715	0.273129	-0.036595	0.882766	2.14549	7.01808e-25	-0.232066	0.395006	-0.119329	0.623957	1.01499	1.07236e-06
B7H15_09330	2-Cys peroxiredoxin	tpx	SAUSA300_RS09055	thiol peroxidase	-0.181151	0.634963	-0.745098	0.00258572	1.51748	1.56951e-09	-0.257836	0.385425	-0.199204	0.348797	0.169716	0.574085
B7H15_10065	signal transduction protein TRAP	traP	SAUSA300_RS09770	signal transduction protein TRAP	-0.15442	0.639882	-0.191703	0.447066	4.10839	1.9888e-68	0.353095	0.217041	-0.0108118	0.960225	1.66063	1.58435e-12
B7H15_05950	thiol reductase thioredoxin	trxA	SAUSA300_RS05620	thioredoxin	-0.440106	0.0820688	-0.343217	0.151049	3.32214	2.46136e-46	-0.0847474	0.806831	-0.04473	0.88936	1.37189	3.6098e-09
B7H15_04285	thioredoxin-disulfide reductase	trxB	SAUSA300_RS04030	thioredoxin-disulfide reductase	-0.169152	0.648999	-1.02225	0.000266167	2.07573	3.41392e-13	-0.237771	0.463882	-0.152734	0.436495	0.754827	0.00936378
B7H15_02995	elongation factor Tu	tuf	SAUSA300_RS02850	elongation factor Tu	0.0325134	0.932815	0.958622	1.08749e-05	2.03969	1.8992e-20	-0.632939	0.0103784	-0.0696458	0.7714	-0.166277	0.52807
B7H15_13510	glycerate kinase	ubiE	SAUSA300_RS13150	glycerate kinase	-0.289869	0.256446	-0.107398	0.660154	3.77769	1.18916e-66	1.35759	1.81631e-08	-0.0290363	0.922827	3.08226	3.92379e-46
B7H15_05240	diacylglycerol beta-glucosyltransferase	ugtP	SAUSA300_RS04935	diglucosyl diacylglycerol synthase	-0.241558	0.300891	0.199309	0.309974	1.72039	2.44399e-19	-0.104764	0.713588	-0.188426	0.396437	0.866756	4.69009e-06
B7H15_12700	urease subunit alpha	ureC	SAUSA300_RS12365	urease subunit alpha	-1.77148	9.68582e-17	0.0324061	0.91978	1.97397	5.79287e-10	-1.23662	0.0436531	-0.0791751	0.657207	0.0246454	0.950138
B7H15_12720	urease accessory protein	ureD	SAUSA300_RS12385	urease accessory protein UreD	-0.635339	6.17758e-05	0.514547	0.0231326	1.51426	9.68995e-08	0.137005	0.716833	-0.0276967	0.92157	1.45147	2.2991e-09
B7H15_12705	urease accessory protein UreE	ureE	SAUSA300_RS12370	urease accessory protein UreE	-1.1487	1.07754e-10	-0.631405	0.0191908	2.11387	1.37862e-11	-0.127385	0.746537	-0.0844969	0.596619	-0.130747	0.742459
B7H15_12710	urease accessory protein UreF	ureF	SAUSA300_RS12375	urease accessory protein UreF	-0.91212	6.74363e-05	-0.0257929	0.94169	1.72823	1.61968e-06	-0.0817675	0.837389	-0.064158	0.689937	0.170971	0.680675
B7H15_12715	urease accessory protein UreG	ureG	SAUSA300_RS12380	urease accessory protein UreG	-0.707149	7.56786e-05	0.297763	0.257665	1.7655	8.98188e-09	0.0712464	0.869702	-0.0446274	0.822981	0.718979	0.0142711
B7H15_15015	bacitracin ABC transporter ATP-binding protein	vraD	SAUSA300_RS14625	peptide resistance ABC transporter ATP-binding subunit VraD	-0.164427	0.588054	0.331552	0.280739	1.43832	0.000232316	0.309738	0.405889	-0.00367367	0.978739	0.710589	0.0438379
B7H15_03160	protein VraX	vraX	SAUSA300_RS03005	C1q-binding complement inhibitor VraX	-0.232459	0.531671	-3.5963	6.17768e-14	6.56979	5.6122e-41	3.74799	9.16879e-13	-0.0383732	0.788376	5.35811	3.45213e-28
B7H15_08960	preprotein translocase subunit YajC	yajC	SAUSA300_RS08685	preprotein translocase subunit YajC	0.0691325	0.862455	0.815161	0.000698942	1.94387	3.64899e-14	-0.0569587	0.869577	-0.0133681	0.953213	-0.00946859	0.982587
B7H15_03890	aminoacyl-tRNA deacylase	ybaK	SAUSA300_RS03660	Cys-tRNA(Pro) deacylase	-0.300718	0.175859	-0.448809	0.0771245	1.14095	0.000231869	0.0341903	0.939893	-0.00990933	0.960225	0.355137	0.237831
B7H15_08615	endoribonuclease YbeY	ybeY	SAUSA300_RS08345	rRNA maturation RNase YbeY	-0.0637999	0.885316	-0.896895	0.000356405	1.26952	1.36106e-06	-0.00727778	0.988417	-0.0275019	0.933755	0.225846	0.451191
B7H15_01285	nitric oxide dioxygenase	yhb1	SAUSA300_RS01240	FAD-binding oxidoreductase	-0.56356	0.0295164	-2.47332	9.10711e-26	1.19783	4.89247e-07	-0.771123	0.00365265	-0.121629	0.575413	-0.238317	0.400655
B7H15_09770	membrane protein insertion efficiency factor YidD	yidD	SAUSA300_RS09490	membrane protein insertion efficiency factor YidD	-0.0682848	0.834323	-1.51823	9.18087e-16	1.62475	2.91452e-16	-0.310529	0.22399	-0.0309315	0.921862	-0.134187	0.57427
B7H15_05165	hypothetical protein	yjbH	SAUSA300_RS04860	protease adaptor protein YjbH	-0.244136	0.348666	-0.479274	0.0276153	2.75358	7.58535e-37	0.570724	0.0223303	-0.00769975	0.98067	1.99271	1.11589e-20
B7H15_08285	glucose-6-phosphate dehydrogenase	zwf	SAUSA300_RS07940	glucose-6-phosphate dehydrogenase	-0.0689823	0.828975	-0.551953	0.00109053	2.83185	1.32425e-63	0.137414	0.570816	-0.0382684	0.914333	1.62786	2.10755e-22
B7H15_15005	arylamine N-acetyltransferase		SAUSA300_RS14615	arylamine N-acetyltransferase	-0.425595	0.092681	-0.407252	0.118747	5.57129	1.06019e-104	1.07507	0.000761134	0.0232264	0.925769	3.30874	2.81117e-38
B7H15_14975	PadR family transcriptional regulator		SAUSA300_RS14585	PadR family transcriptional regulator	-0.517329	0.180802	-0.721042	0.18079	5.57393	2.00448e-19	0.0347196	0.918125	-0.0342439	0.655314	2.5277	3.46633e-05
B7H15_14970	hypothetical protein		SAUSA300_RS14580	hypothetical protein	-0.281646	0.390402	-0.476666	0.14827	5.89795	8.66003e-71	0.682478	0.0658769	0.0378825	0.861966	2.23205	2.16533e-11
B7H15_14930	cobalt ABC transporter permease		SAUSA300_RS14540	energy-coupling factor transporter transmembrane protein EcfT	0.305663	0.265094	0.669959	0.0629526	1.20067	0.00981433	-0.22898	0.510342	0.0876442	0.485667	0.230878	0.631659
B7H15_14780	flavin reductase		SAUSA300_RS14400	flavin reductase family protein	-0.284526	0.162477	-0.971244	1.49031e-07	1.38416	5.99814e-11	0.369342	0.172552	0.0845034	0.739949	0.337047	0.122564
B7H15_14730	isochorismatase		SAUSA300_RS14350	cysteine hydrolase	-0.19565	0.436648	-1.63571	7.38818e-18	1.54538	3.19335e-15	0.425068	0.0662668	0.0856956	0.739949	0.172392	0.45299
B7H15_14700	hypothetical protein		SAUSA300_RS14320	hypothetical protein	0.369481	0.186713	-0.356909	0.214994	1.22362	0.000117013	0.47514	0.163487	-0.00286144	0.992429	1.00679	0.000581772
B7H15_14685	ArgR family transcriptional regulator		SAUSA300_RS14305	arginine repressor	-0.316179	0.355333	-0.337483	0.459636	1.96202	0.000260867	-0.120037	0.705196	-0.0516371		0.399677	0.445368
B7H15_14640	MarR family transcriptional regulator		SAUSA300_RS14260	MarR family winged helix-turn-helix transcriptional regulator	-0.465126	0.025114	-0.738068	0.00044038	1.97321	6.69213e-18	0.300462	0.31547	-0.00348133	0.978739	0.614308	0.0072356
B7H15_14635	DUF2648 domain-containing protein				-0.263513	0.465659	-0.8826	0.0197913	2.08936	1.62828e-07	0.446281	0.232224	0.0699829	0.65055	0.142822	0.756599
B7H15_14525	GbsR/MarR family transcriptional regulator		SAUSA300_RS14145	GbsR/MarR family transcriptional regulator	-0.665208	0.0762052	0.520629	0.219811	4.30621	7.28381e-21	0.0158163	0.978751	0.00465981	0.971002	1.7856	7.61818e-05
B7H15_14490	hypothetical protein		SAUSA300_RS14110	hypothetical protein	-0.442216	0.0512725	-1.31386	9.91547e-08	1.5915	2.62858e-08	0.343714	0.307675	0.126855	0.513029	0.483893	0.0845687
B7H15_14425	acyl esterase		SAUSA300_RS14045	CocE/NonD family hydrolase	-0.316929	0.219528	-1.30592	3.1888e-08	1.61424	2.86596e-10	-0.749356	0.0267504	0.0126756	0.954698	-0.0795213	0.798448
B7H15_14410	VOC family protein		SAUSA300_RS14030	glyoxalase/bleomycin resistance/extradiol dioxygenase family protein	0.181504	0.598134	-2.0833	2.3146e-15	1.16405	1.77882e-05	-0.389186	0.197697	0.0197375	0.943703	-0.3523	0.230249
B7H15_14320	glyoxalase		SAUSA300_RS13945	VOC family protein	-0.231334	0.425072	0.615481	0.0721623	1.86163	7.19491e-06	-0.00884194	0.983851	0.0373911	0.822981	0.273766	0.535632
B7H15_14315	hypothetical protein		SAUSA300_RS13940	DUF896 domain-containing protein	-0.416062	0.214578	-0.789758	0.0660313	3.86033	1.77624e-16	0.0474197	0.900078	-0.0799457	0.299255	2.24245	8.99682e-07
B7H15_14310	hypothetical protein		SAUSA300_RS15635	hypothetical protein	-0.508617	0.0385362	-0.902193	0.00060635	3.60119	6.63639e-40	-0.210446	0.5672	-0.0749737	0.696694	1.49845	4.13073e-08
B7H15_14305	TetR family transcriptional regulator		SAUSA300_RS13930	TetR/AcrR family transcriptional regulator	-0.378633	0.128368	0.792748	0.00452889	2.31044	4.76715e-13	0.359107	0.320612	0.0711772	0.703543	1.56503	1.64084e-07
B7H15_14175	cysteine methyltransferase		SAUSA300_RS13800	methylated-DNA--[protein-cysteine S-methyltransferase	-0.319311	0.287756	-3.20828	9.76735e-34	2.17339	6.13555e-16	-0.431131	0.147284	-0.115557	0.56216	-0.52813	0.0582956
B7H15_14110	acyl-CoA thioester hydrolase		SAUSA300_RS13735	acyl-CoA thioesterase	-0.916772	0.0193317	-0.53623	0.15935	3.86647	3.8115e-22	-0.398959	0.273285	-0.0948442	0.496653	1.67986	1.95299e-05
B7H15_14105	thiol reductase thioredoxin		SAUSA300_RS13730	thioredoxin family protein	-0.947494	0.00199718	-0.692085	0.0186378	3.48221	5.0173e-31	-0.00100065	0.997524	-0.124496	0.496653	1.92051	1.30085e-10
B7H15_14100	esterase		SAUSA300_RS13725	alpha/beta hydrolase	-0.557268	0.0227081	-1.03052	4.90883e-06	2.58009	8.66632e-30	-0.000483325	0.998355	-0.14433	0.496653	1.90978	3.10034e-17
B7H15_14090	hypothetical protein		SAUSA300_RS13715	hypothetical protein	-0.295769	0.389084	-0.462781	0.396294	3.81886	4.05851e-09	-0.0759897	0.813623	-0.00238507	0.978739	-1.02515	0.101059
B7H15_14015	MarR family transcriptional regulator		SAUSA300_RS13640	MarR family transcriptional regulator	-0.372122	0.297104	-0.501146	0.226114	4.12551	1.45535e-20	-0.173985	0.647254	-0.0186111	0.922827	0.60069	0.170322
B7H15_14010	glyoxalase		SAUSA300_RS13635	ring-cleaving dioxygenase	-0.586094	0.0988154	-0.920324	0.0232574	5.19348	2.05635e-34	-0.270433	0.460163	-0.0494614	0.735811	1.48085	0.000490695
B7H15_14005	carboxylesterase		SAUSA300_RS13630	alpha/beta hydrolase	-0.399759	0.152436	-1.30124	2.40367e-05	3.62636	4.66015e-30	0.154717	0.679036	0.00847681	0.962838	-0.0288111	0.950954
B7H15_13960	alkaline phosphatase		SAUSA300_RS13585	DedA family protein	-0.457537	0.100325	-0.590829	0.0265487	1.12278	5.10212e-05	0.223669	0.491257	0.0990299	0.637426	0.703782	0.0111661
B7H15_13810	tandem-type lipoprotein		SAUSA300_RS13430	tandem-type lipoprotein	-0.0760058	0.834323	0.859398	0.00242343	1.92383	1.62163e-08	0.389771	0.293809	0.203102	0.25386	1.2611	5.54838e-05
B7H15_13805	hypothetical protein		SAUSA300_RS15610	hypothetical protein	-0.0923118	0.820776	0.533184	0.194322	1.98833	7.63559e-05	0.258963	0.428736	0.0321613	0.81161	1.32685	0.00353362
B7H15_13785	oxidoreductase		SAUSA300_RS13410	SDR family oxidoreductase	0.0419223	0.908967	-1.51253	1.68623e-16	1.15166	1.10909e-09	-0.0113541	0.974295	-0.0371641	0.913594	0.179162	0.430233
B7H15_13765	hypothetical protein		SAUSA300_RS13390	DUF1433 domain-containing protein	-0.0570472	0.886701	-0.0624541	0.832173	3.18809	2.7416e-34	0.252592	0.457046	0.419665	0.158997	1.16274	8.94504e-06
B7H15_13760	carboxymuconolactone decarboxylase family protein		SAUSA300_RS13385	carboxymuconolactone decarboxylase family protein	-1.4656	0.000124241	-1.89511	1.43181e-07	1.17785	0.001388	0.72793	0.053326	0.948682	0.0418324	0.150183	0.721465
B7H15_13680	hypothetical protein		SAUSA300_RS13310	DUF1307 domain-containing protein	-0.788453	0.0117375	0.0584589	0.878315	5.05394	1.41618e-55	1.13874	0.00216653	-0.0255984	0.92157	1.93266	2.23137e-09
B7H15_13670	prevent-host-death protein		SAUSA300_RS13300	type II toxin-antitoxin system Phd/YefM family antitoxin	-0.25992	0.415562	-0.637775	0.0412464	2.15497	1.19632e-10	-0.0675545	0.876011	-0.0211045	0.926099	1.64542	2.77999e-07
B7H15_13665	Txe/YoeB family addiction module toxin		SAUSA300_RS13295	Txe/YoeB family addiction module toxin	-0.207523	0.503679	-0.921715	0.000689719	1.96294	2.22854e-11	0.0843365	0.823993	-0.0347949	0.898835	0.969371	0.000638267
B7H15_13660	peptidase M28		SAUSA300_RS13290	M42 family metallopeptidase	-0.261251	0.367654	-1.17476	7.31632e-07	3.55745	5.18667e-49	-0.415467	0.142069	-0.643853	0.0418324	0.8876	0.000290022
B7H15_13620	hypothetical protein		SAUSA300_RS13260	YdeI family protein	-0.998867	0.000663314	-0.464	0.103235	2.17008	3.98217e-13	-1.38348	0.000750721	-0.215539	0.281864	0.578023	0.061208
B7H15_13585	MFS transporter		SAUSA300_RS13225	MFS transporter	-0.645721	8.15612e-05	0.598584	0.000233202	2.68349	6.51578e-58	-0.0691215	0.81484	-0.0492479	0.87453	1.10034	3.59416e-11
B7H15_13580	2-dehydropantoate 2-reductase		SAUSA300_RS13220	2-dehydropantoate 2-reductase	-0.614489	1.39122e-06	0.50289	0.00109094	1.78738	1.38054e-23	-0.401025	0.156778	-0.390768	0.116638	0.961107	6.79346e-09
B7H15_13575	hypothetical protein				-0.795843	7.97577e-05	-0.311132	0.452326	1.44557	0.00484928	-0.203635	0.508589	-0.0653291		0.510436	0.308925
B7H15_13570	epimerase		SAUSA300_RS13210	NAD(P)-dependent oxidoreductase	-0.904299	0.000593467	-0.00762202	0.980691	4.01793	6.48418e-49	-0.122068	0.735795	-0.0411624	0.903608	1.52964	2.38756e-08
B7H15_13565	protein flp		SAUSA300_RS13205	serine hydrolase	-0.243468	0.229726	-0.161957	0.36336	1.8212	3.11055e-24	0.436995	0.0436947	-0.156677	0.496653	1.3404	6.48538e-15
B7H15_13555	amino acid permease		SAUSA300_RS13195	APC family permease	-0.58639	0.0346619	0.575034	0.030159	1.08361	8.4554e-05	-0.421974	0.164715	-0.648184	0.067849	0.293624	0.334858
B7H15_13530	hypothetical protein		SAUSA300_RS13170	C39 family peptidase	-0.321969	0.290356	-1.05559	0.000148829	2.29081	9.103e-16	-0.516932	0.0963381	-0.364201	0.188491	0.401934	0.187593
B7H15_13515	hypothetical protein		SAUSA300_RS13155	membrane protein	-0.278861	0.371269	-0.60882	0.0290704	4.34464	1.12018e-53	1.51736	9.32194e-07	-0.0309849	0.918359	3.24889	2.69566e-31
B7H15_13500	hypothetical protein		SAUSA300_RS13140	type I toxin-antitoxin system Fst family toxin	0.176158	0.660239	-0.721601	0.0530044	2.03158	6.66176e-07	-0.29419	0.419155	0.022525	0.92157	-0.347765	0.426269
B7H15_13375	amino acid ABC transporter substrate-binding protein		SAUSA300_RS13025	transporter substrate-binding domain-containing protein	-0.409776	0.0182168	-0.314655	0.0624187	1.77913	5.77379e-24	0.213789	0.385425	-0.0754506	0.763793	0.00964496	0.977698
B7H15_13370	amino acid ABC transporter permease		SAUSA300_RS13020	amino acid ABC transporter permease	-0.28	0.145298	-1.05728	4.81882e-11	1.10404	1.19698e-10	0.123982	0.623368	-0.0681322	0.798869	0.0738838	0.730846
B7H15_13365	amino acid ABC transporter ATP-binding protein		SAUSA300_RS13015	amino acid ABC transporter ATP-binding protein	-0.279571	0.218405	-0.972919	2.45438e-07	1.06329	6.75783e-08	0.170892	0.512199	-0.220161	0.32965	0.313041	0.13981
B7H15_13340	prevent-host-death protein		SAUSA300_RS12990	type II toxin-antitoxin system Phd/YefM family antitoxin	-0.315197	0.27377	-2.03501	5.46755e-15	2.24674	4.91867e-17	-0.12524	0.719134	0.0961276	0.650666	-0.351699	0.229524
B7H15_13335	Txe/YoeB family addiction module toxin		SAUSA300_RS12985	Txe/YoeB family addiction module toxin	-0.262902	0.31747	-2.18408	6.89827e-22	2.24374	1.45209e-21	0.0158361	0.970371	0.049399	0.829131	-0.0972209	0.742487
B7H15_13210	DUF4889 domain-containing protein		SAUSA300_RS12865	DUF4889 domain-containing protein	0.0856471	0.854261	0.128706	0.743186	2.52756	1.29187e-11	0.599849	0.0992363	0.0492294	0.775591	0.283295	0.483633
B7H15_13140	N-acetyltransferase		SAUSA300_RS12795	GNAT family N-acetyltransferase	-0.540042	0.0591893	0.868206	0.0122765	3.72762	3.3339e-23	0.351156	0.335934	0.0460913	0.770518	2.17878	3.71071e-09
B7H15_13045	TetR family transcriptional regulator		SAUSA300_RS12705	TetR/AcrR family transcriptional regulator	-0.0879757	0.849135	0.787056	0.0561251	2.53168	1.50746e-08	0.392292	0.291673	-0.0192655	0.92157	1.64633	0.000145571
B7H15_13020	hypothetical protein		SAUSA300_RS12680	hypothetical protein	-0.0631245	0.852159	0.153759	0.466024	3.48482	7.82494e-70	0.249493	0.369465	0.0252787	0.933765	1.91908	5.55863e-23
B7H15_13015	3-hydroxyacyl-CoA dehydrogenase		SAUSA300_RS12675	thioesterase family protein	0.0257045	0.94646	0.292202	0.246697	3.52999	1.94051e-46	0.25565	0.419683	0.0601327	0.805609	1.98295	4.35741e-16
B7H15_12955	MOSC domain-containing protein		SAUSA300_RS12620	MOSC domain-containing protein	-0.470235	0.0557144	-0.700585	0.00235734	1.12747	6.01903e-06	-0.0508319	0.890594	-0.106881	0.634307	0.55963	0.0228347
B7H15_12905	hypothetical protein		SAUSA300_RS12570	hypothetical protein	-0.166598	0.498238	-0.575258	0.0123668	2.04641	6.20432e-15	0.64449	0.0476954	0.069939	0.751387	0.751059	0.00308177
B7H15_12855	hypothetical protein		SAUSA300_RS12520	hypothetical protein	-0.17651	0.564678	0.00550351	0.98342	1.5543	1.55956e-09	0.700269	0.0155999	0.168805	0.423859	0.619744	0.0153496
B7H15_12825	DNA-binding transcriptional regulator		SAUSA300_RS12490	YafY family transcriptional regulator	-0.25891	0.277372	-0.953407	2.02207e-06	1.09955	3.19175e-07	0.224386	0.412727	0.0324045	0.921862	0.082144	0.76399
B7H15_12815	transcriptional regulator		SAUSA300_RS12480	LCP family protein	-1.02507	6.93815e-06	-0.32432	0.153814	1.83095	7.91038e-16	0.224211	0.435371	-0.0380482	0.905391	0.446175	0.0627899
B7H15_12785	hydroxyacid dehydrogenase		SAUSA300_RS12450	2-hydroxyacid dehydrogenase family protein	0.0679663	0.849135	-0.0189441	0.942149	1.17824	1.27486e-07	0.37458	0.146091	0.278486	0.235683	1.15556	1.39181e-07
B7H15_12770	hypothetical protein		SAUSA300_RS12435	DUF4870 domain-containing protein	-0.503645	0.0344627	-0.00699865	0.98124	1.30021	3.76751e-05	-0.40205	0.291331	0.0476727	0.822981	0.25003	0.45843
B7H15_12735	hypothetical protein		SAUSA300_RS12400	PH domain-containing protein	-0.218459	0.527551	-2.48635	2.33141e-18	2.01503	5.20072e-12	0.0704423	0.865415	0.0225651	0.927319	-0.095208	0.788465
B7H15_12695	urease subunit beta		SAUSA300_RS12360	urease subunit beta	-2.31709	1.6276e-13	-0.496695	0.311139	2.44119	3.61007e-05	-0.19819	0.459202	-0.0347522		-0.384045	0.514371
B7H15_12690	urease subunit gamma		SAUSA300_RS12355	urease subunit gamma	-2.12617	1.69995e-09	-0.409183	0.393234	2.02992	0.00103461	-0.177407	0.470091	-0.040605		0.214833	0.729643
B7H15_12635	molybdopterin biosynthesis protein MoeB		SAUSA300_RS12300	ThiF family adenylyltransferase	0.0663956	0.858816	-1.07206	2.67592e-07	1.10057	6.35996e-07	-0.438121	0.0910007	-0.0692009	0.780792	-0.175764	0.476857
B7H15_12560	sulfurtransferase		SAUSA300_RS12225	VOC family protein	-0.416386	0.151306	0.480626	0.124703	2.15254	4.77519e-10	-0.118315	0.76717	-0.011921	0.947938	0.621775	0.0711378
B7H15_12555	hypothetical protein		SAUSA300_RS12220	hypothetical protein	-0.395065	0.131364	0.424318	0.161653	2.91536	5.1998e-19	0.0681251	0.880544	-0.0291683	0.907456	0.840681	0.011
B7H15_12515	N-acetyltransferase		SAUSA300_RS12180	GNAT family N-acetyltransferase	-0.225247	0.462778	-0.546616	0.0341748	2.24756	9.90077e-18	0.218501	0.494714	0.067454	0.758652	0.532271	0.05105
B7H15_12495	hypothetical protein		SAUSA300_RS12160	hypothetical protein	-0.239454	0.500943	-3.82504	3.12459e-27	2.3922	1.70655e-11	0.0263925	0.956073	0.114567	0.457226	-0.506198	0.155434
B7H15_12345	energy-coupling factor transporter ATPase		SAUSA300_RS12010	energy-coupling factor transporter ATPase	0.102247	0.802945	0.665913	0.0143239	2.57415	1.88763e-19	-0.0898801	0.812153	-0.138674	0.4376	1.25855	7.28251e-06
B7H15_12340	energy-coupling factor transporter ATPase		SAUSA300_RS12005	energy-coupling factor transporter ATPase	0.0380435	0.912123	0.43979	0.013579	1.29187	1.40856e-10	-0.093915	0.767697	-0.315462	0.188491	1.0483	1.15764e-08
B7H15_12270	toxin		SAUSA300_RS11930	MAP domain-containing protein	-1.62985	4.86524e-05	-1.21916	0.00125107	1.10084	0.00596054	0.51731	0.171912	0.0962752	0.496653	-0.68386	0.0868844
B7H15_12245	MerR family transcriptional regulator		SAUSA300_RS11905	MerR family transcriptional regulator	-0.098121	0.827285	-1.59868	5.14376e-07	3.46327	4.52316e-26	-0.243184	0.4994	-0.0481711	0.808564	0.268257	0.476096
B7H15_12240	2,5-diketo-D-gluconic acid reductase		SAUSA300_RS11900	aldo/keto reductase	-0.15698	0.622865	-1.42375	2.4462e-10	3.26338	8.49469e-46	-0.291746	0.320554	-0.0402054	0.89677	0.732883	0.0018407
B7H15_12220	NAD-dependent protein deacylase		SAUSA300_RS11880	NAD-dependent protein deacylase	-0.24767	0.188667	-1.63013	4.58646e-24	1.51429	1.32985e-17	0.648794	0.00191772	0.106525	0.658573	0.502033	0.00467539
B7H15_12215	DeoR family transcriptional regulator		SAUSA300_RS11875	DeoR/GlpR family DNA-binding transcription regulator	-0.230537	0.407523	0.996142	8.24046e-05	2.14017	1.2417e-14	0.171411	0.629237	0.0663165	0.756517	0.877912	0.00124932
B7H15_12180	alpha/beta hydrolase		SAUSA300_RS11835	alpha/beta hydrolase	-0.221952	0.400093	-1.40499	2.2191e-11	1.46641	4.41407e-11	-0.158719	0.602354	-0.455761	0.102405	0.686	0.00192939
B7H15_12175	NADP-dependent oxidoreductase		SAUSA300_RS11830	NADP-dependent oxidoreductase	-0.290697	0.327262	-2.70474	4.91452e-27	2.0433	1.1793e-15	-0.477942	0.0844401	-0.150561	0.45836	0.197953	0.527867
B7H15_12170	zinc-binding alcohol dehydrogenase		SAUSA300_RS11825	zinc-binding alcohol dehydrogenase family protein	-0.388323	0.207185	-1.51061	9.97688e-08	2.84642	1.3907e-22	-0.499974	0.127069	-0.107593	0.58113	0.630488	0.0342061
B7H15_12090	hypothetical protein		SAUSA300_RS11735	metal-dependent hydrolase	-0.239298	0.247529	-0.284287	0.126851	1.34904	2.92491e-12	0.657798	0.00278281	0.0650588	0.807106	0.888515	1.34974e-06
B7H15_12060	chromosome partitioning protein ParA		SAUSA300_RS11705	P-loop NTPase	-0.101733	0.792185	-1.33892	3.54201e-09	1.01417	2.16994e-05	-0.540061	0.044959	-0.171723	0.425162	0.00131832	0.993267
B7H15_11880	hypothetical protein		SAUSA300_RS11530	thiol-disulfide oxidoreductase DCC family protein	-0.0213612	0.957491	-0.891817	0.000488368	2.67366	1.46537e-24	-0.202523	0.537247	-0.0644741	0.770518	0.74634	0.0050876
B7H15_11840	aminobenzoyl-glutamate utilization protein B		SAUSA300_RS11490	M20 family metallopeptidase	-0.105194	0.805283	0.768084	0.0103261	2.37127	4.83073e-13	-0.35421	0.349146	-0.203352	0.248018	0.877301	0.00625955
B7H15_11835	ATP-grasp domain-containing protein		SAUSA300_RS11485	hypothetical protein	-0.0906687	0.834745	0.590412	0.0615763	1.64318	2.56468e-06	-0.166464	0.660189	-0.0428594	0.822981	0.600095	0.0787123
B7H15_11655	hypothetical protein		SAUSA300_RS11305	YwpF-like family protein	-0.150972	0.622865	-0.660314	0.00901023	1.57856	7.16354e-08	0.210344	0.557076	-0.0552676	0.790141	0.755667	0.00608744
B7H15_11570	D-alanine--D-alanine ligase A		SAUSA300_RS11220	D-alanine--D-alanine ligase	-0.230513	0.255283	0.350095	0.0362229	1.4588	8.06465e-17	0.033359	0.926962	0.139958	0.543462	1.01812	2.01981e-09
B7H15_11520	hypothetical protein		SAUSA300_RS11170	PH domain-containing protein	-0.125292	0.574377	0.36279	0.0233355	1.77712	2.17592e-26	-0.0772424	0.752939	-0.0289204	0.922827	0.494793	0.00351771
B7H15_11275	hydrolase in agr operon		SAUSA300_RS10925	carbon-nitrogen family hydrolase	-0.0221483	0.955179	-1.62218	1.38993e-05	2.95961	1.64635e-14	-0.831296	0.0399859	-0.0641264	0.696694	0.262097	0.531153
B7H15_11235	pathogenicity island family protein		SAUSA300_RS10890	hypothetical protein	0.410414	0.263439	0.358774	0.572346	2.8998	0.00461024	0.141513		-0.0122445		0.543209	0.371229
B7H15_11210	potassium transporter KtrB		SAUSA300_RS10870	TrkH family potassium uptake protein	0.774532	0.0283553	0.933936	0.00949317	4.13448	1.08285e-27	1.43913	0.000891627	0.0247438	0.914333	2.42357	1.24559e-10
B7H15_11135	transcriptional regulator		SAUSA300_RS10800	helix-turn-helix domain-containing protein	-1.30825	0.00054171	-2.09139	0.000138258	2.27646	8.16731e-05	0.21456	0.491257	0.00200156		-0.174771	0.764539
B7H15_11130	hypothetical protein		SAUSA300_RS10795	DUF2829 domain-containing protein	-1.00077	0.0021291	-0.834059	0.0266248	1.30454	0.00357074	-0.323738	0.373741	-0.0478597	0.739949	-0.311606	0.50757
B7H15_11125	hypothetical protein		SAUSA300_RS10790	hypothetical protein	-1.10011	0.00197545	-1.52694	4.47564e-05	2.72969	6.97222e-12	-0.16368	0.656511	0.0680974	0.65055	0.0881299	0.854358
B7H15_11120	oxidoreductase		SAUSA300_RS10785	phage antirepressor KilAC domain-containing protein	-1.2487	0.000446941	-1.53643	1.06766e-05	2.57398	1.69538e-12	0.00493453	0.994356	0.0148423	0.943703	-0.0485122	0.928168
B7H15_11115	hypothetical protein		SAUSA300_RS10780	hypothetical protein	-0.116793	0.777141	-1.25611	1.1632e-05	1.43707	1.46321e-06	0.30758	0.349146	0.099485	0.584693	-0.578613	0.061208
B7H15_11110	hypothetical protein		SAUSA300_RS10775	DUF771 domain-containing protein	-0.989793	0.00380057	-1.50732	6.45245e-05	2.46992	1.26164e-09	0.0201232	0.971577	0.00857324	0.961815	0.0192457	0.975367
B7H15_11105	DUF1270 domain-containing protein		SAUSA300_RS10770	DUF1270 domain-containing protein	-0.719845	0.0610296	0.00679036	0.987609	2.62387	0.000496693	0.205122	0.400876	0.0187687		0.154733	0.79015
B7H15_11100	hypothetical protein		SAUSA300_RS10765	DUF2482 family protein	-1.12795	0.00186374	-2.30435	3.83999e-07	1.87446	0.00011644	-0.132387	0.708212	-0.0500137	0.664813	-0.508819	0.304279
B7H15_11095	hypothetical protein		SAUSA300_RS10760	DUF1108 family protein	-1.19933	0.0167604	-1.71324	0.00219104	2.55447	2.75519e-05	-0.00887265	0.983851	0.0168177	0.926712	0.259242	0.648751
B7H15_11090	hypothetical protein		SAUSA300_RS15500	hypothetical protein	-1.18271	0.00754785	-2.45218	1.86656e-06	2.16504	4.5229e-05	-0.169616	0.602503	-0.0180792	0.907456	-0.252548	0.639102
B7H15_11085	ATPase		SAUSA300_RS10755	AAA family ATPase	-1.38003	0.000880562	-2.51841	6.17116e-10	2.23441	8.44194e-08	-0.0688493	0.876011	-0.0210226	0.92157	-0.0677234	0.891172
B7H15_11080	recombinase		SAUSA300_RS10750	recombinase RecT	-1.44017	0.000241428	-2.47395	2.68799e-10	1.91723	2.08002e-06	-0.191353	0.610832	-0.1083	0.388585	-0.149176	0.742487
B7H15_11065	DNA replication protein DnaD		SAUSA300_RS10735	DnaD domain-containing protein	-1.07785	0.00355081	-1.66348	1.86647e-05	1.82462	1.44279e-05	0.0199844	0.96941	-0.0106059	0.947703	-0.105311	0.820011
B7H15_11050	hypothetical protein		SAUSA300_RS10720	SA1788 family PVL leukocidin-associated protein	-1.22347	0.000170662	-1.81879	3.38852e-06	1.77096	4.76288e-05	-0.0554192	0.894709	-0.0274877	0.878473	-0.18091	0.702593
B7H15_11035	hypothetical protein		SAUSA300_RS10705	DUF1024 family protein	-1.354	0.000932822	-1.52242	0.00127927	1.41662	0.00742935	-0.862636	0.111337	-0.0181386		-0.00663414	0.988164
B7H15_11025	dUTP pyrophosphatase		SAUSA300_RS10695	dUTP pyrophosphatase	-1.21386	0.00117393	-1.3344	0.000472618	1.54168	0.00025986	-0.166554	0.655348	-0.0625119	0.655314	-0.268901	0.550949
B7H15_11010	hypothetical protein		SAUSA300_RS10680	hypothetical protein	-1.36395	2.91016e-05	-1.52385	6.74227e-05	1.48673	0.000662794	-0.161478	0.656545	0.0220026	0.919486	0.370936	0.393568
B7H15_11000	hypothetical protein		SAUSA300_RS10670	DUF1514 family protein	-1.16107	0.000221106	-1.06464	0.0167085	1.4692	0.00580844	-0.0607317	0.866451	-0.00565569		0.462811	0.356862
B7H15_10995	transcriptional regulator		SAUSA300_RS10665	hypothetical protein	-1.06382	0.000566926	-1.02102	0.00229278	1.55979	4.58331e-05	-0.31799	0.380205	0.000918875	0.989198	0.202475	0.631659
B7H15_10990	HNH endonuclease		SAUSA300_RS10660	HNH endonuclease	-0.91204	0.0198263	-0.454097	0.454035	3.09158	0.000335094	0.0857685	0.656545	-0.0160274		0.164258	0.786304
B7H15_10980	terminase		SAUSA300_RS10650	terminase large subunit	-0.695985	0.0480895	-0.15831	0.757675	2.6555	9.54209e-07	1.54785	0.00912902	0.0121371	0.922827	1.20779	0.0153706
B7H15_10975	phage portal protein		SAUSA300_RS10645	phage portal protein	-1.0969	0.00197545	0.536369	0.26845	3.44083	2.43908e-09	0.696658	0.107581	0.0440274	0.657207	1.44474	0.00754525
B7H15_10970	peptidase		SAUSA300_RS10640	Clp protease ClpP	-0.981008	0.00509808	0.460802	0.300921	2.91715	4.00365e-08	0.782655	0.0910007	0.0952128	0.299255	1.36228	0.00606578
B7H15_10965	phage major capsid protein		SAUSA300_RS10635	phage major capsid protein	-0.811093	0.0393198	0.208433	0.664564	3.38723	2.00139e-11	0.988577	0.0499647	0.0465043	0.714642	0.996109	0.0382617
B7H15_10960	hypothetical protein		SAUSA300_RS10630	hypothetical protein	-0.905521	0.00749338	0.167332	0.777606	3.81306	7.64804e-07	-0.0254867	0.967135	-0.00700063		0.776338	0.208929
B7H15_10955	phage head-tail adapter protein		SAUSA300_RS10625	phage head-tail adapter protein	-1.35605	6.18453e-06	-0.0183477	0.987649	2.28925	0.00885539	0.367696		0.0221035		0.346614	0.562331
B7H15_10950	phage head-tail adapter protein		SAUSA300_RS10620	head-tail adaptor protein	-1.10614	0.00749338	-0.0692101	0.927932	2.43573	0.00230564	1.79557	0.0289952	0.038535		1.47062	0.0347409
B7H15_10945	hypothetical protein		SAUSA300_RS10615	HK97 gp10 family phage protein	-1.25158	0.000718672	-0.00551561	0.996614	2.69577	2.04099e-05	0.771276	0.0975826	0.00531601	0.947703	1.12847	0.0447346
B7H15_10940	hypothetical protein		SAUSA300_RS10610	hypothetical protein	-1.25897	2.56353e-05	0.208964	0.723814	3.12621	0.00015507	0.318043	0.196457	0.0150555		1.18227	0.0832523
B7H15_10925	hypothetical protein		SAUSA300_RS10600	hypothetical protein	-0.735861	0.0769272	-0.460028	0.371886	2.41322	6.96661e-05	0.198448	0.532985	0.000407412	0.993259	0.693063	0.196807
B7H15_10920	phage tail tape measure protein		SAUSA300_RS10590	phage tail tape measure protein	-0.909823	0.0048463	-0.327344	0.351219	1.66753	1.06491e-05	0.256134	0.489115	0.00792215	0.961815	0.663303	0.0681475
B7H15_10915	phage tail protein		SAUSA300_RS10585	phage tail family protein	-0.717207	0.0475683	0.689877	0.189166	2.7173	4.45798e-05	1.12107	0.053326	0.0523713	0.51046	0.56863	0.316315
B7H15_10830	hypothetical protein				-0.308518	0.330298	0.9065	0.0619933	3.94605	6.99062e-12	0.101711	0.727862	0.0198069	0.861966	2.48895	8.56502e-06
B7H15_10790	GntR family transcriptional regulator		SAUSA300_RS10475	GntR family transcriptional regulator	-0.618119	0.0411669	-0.455828	0.150672	1.37234	7.79734e-05	0.0297064	0.949919	0.00418936	0.973655	-0.464778	0.198996
B7H15_10765	thioredoxin family protein		SAUSA300_RS10450	thioredoxin family protein	-0.255223	0.483948	-2.02904	8.68133e-07	4.72087	1.83371e-28	0.0692463	0.875168	-0.0107286	0.947703	1.16189	0.00493128
B7H15_10570	permease		SAUSA300_RS10270	DUF3267 domain-containing protein	0.0337656	0.922063	-0.616237	0.0170245	3.14638	1.69329e-32	0.701474	0.0256914	0.06782	0.751779	3.32903	8.95053e-39
B7H15_10530	hypothetical protein		SAUSA300_RS10230	hypothetical protein	0.236116	0.494738	0.753128	0.156712	2.27109	0.000920977	1.63342	0.0232518	0.0289071		1.29329	0.0330568
B7H15_10510	hypothetical protein		SAUSA300_RS10200	hypothetical protein	-0.234655	0.49655	-0.60492	0.0772222	2.14121	7.26498e-09	1.37932	0.000715554	-0.0699895	0.655314	2.4693	1.62372e-12
B7H15_10475	hypothetical protein		SAUSA300_RS10165	DUF1128 family protein	-0.193593	0.604806	0.955081	0.0138748	1.99403	1.0688e-05	-0.520492	0.232269	-0.0655723	0.545595	0.813665	0.0559323
B7H15_10415	metal-dependent hydrolase		SAUSA300_RS10105	metal-dependent hydrolase	-0.0765751	0.828975	-2.22276	1.12913e-30	1.85122	4.92621e-21	-0.0279444	0.938876	-0.000325806	0.989198	-0.0470158	0.864554
B7H15_10390	hypothetical protein		SAUSA300_RS10080	aromatic acid exporter family protein	-0.223117	0.309362	0.680379	0.000151519	1.84092	3.3494e-22	0.0155738	0.957686	-0.0613659	0.817485	1.09347	3.09793e-09
B7H15_10375	hydroxyacid dehydrogenase		SAUSA300_RS10065	phosphoglycerate dehydrogenase	-0.0280133	0.931049	-0.184748	0.3493	2.34342	8.7405e-36	0.322276	0.177704	-0.0450352	0.889076	1.96159	9.07961e-27
B7H15_10130	hypothetical protein		SAUSA300_RS09825	YlbF/YmcA family competence regulator	-0.209278	0.568682	0.918657	0.00944691	2.02961	3.60358e-08	-0.426672	0.234958	-0.0586404	0.74186	-0.0308395	0.952391
B7H15_10080	HIT family protein		SAUSA300_RS09785	HIT family protein	-0.257225	0.249956	-1.30116	7.15499e-13	2.05549	4.47598e-28	0.337298	0.142036	0.0423942	0.900949	0.36061	0.0716594
B7H15_09840	hypothetical protein		SAUSA300_RS09560	transposase	-0.0644642	0.885316	-1.16992	0.000308747	2.4203	8.61577e-12	-0.949083	0.0806686	0.00440938	0.989198	0.336078	0.385603
B7H15_09835	transposase				0.132557	0.679929	-1.25747	5.53404e-06	2.31131	6.97083e-14	-0.344382	0.377553	-0.07719	0.655485	0.463436	0.149491
B7H15_09830	hypothetical protein		SAUSA300_RS09550	hypothetical protein	-0.221362	0.350881	-0.419064	0.0783986	2.27893	2.2163e-18	-0.216115	0.557076	-0.0378539	0.89852	0.824104	0.00131913
B7H15_09740	hypothetical protein		SAUSA300_RS09460	NERD domain-containing protein	-0.357538	0.126122	-0.0652865	0.779778	2.06253	1.57639e-22	0.414269	0.0962859	0.0678242	0.781385	0.538503	0.0140552
B7H15_09735	aldo/keto reductase		SAUSA300_RS09455	aldo/keto reductase	-0.265496	0.433831	-0.359231	0.300921	3.62512	1.50127e-25	-0.0300934	0.949919	0.0379607	0.860034	1.47683	1.68909e-05
B7H15_09685	hypothetical protein		SAUSA300_RS09400	hypothetical protein	-0.108014	0.805194	-0.20564	0.530604	2.91371	1.76057e-20	-0.0353399	0.934671	-0.0119248	0.946085	0.82852	0.00873341
B7H15_09680	autolysin		SAUSA300_RS09395	N-acetylglucosaminidase	0.0495698	0.911913	0.73652	0.00368918	2.97689	8.31453e-31	0.159845	0.627379	-0.00815819	0.967944	1.04212	5.70305e-05
B7H15_09620	lysophospholipase		SAUSA300_RS09340	alpha/beta hydrolase	0.0114584	0.922063	-1.02996	1.46916e-12	1.30495	9.75699e-17	0.273384	0.17172	0.101948	0.682158	0.50161	0.00164859
B7H15_09525	MBL fold metallo-hydrolase		SAUSA300_RS09250	MBL fold metallo-hydrolase	-0.0217975	0.940531	-2.03186	4.51715e-37	1.83483	1.20466e-27	-0.105895	0.693978	0.0242777	0.943703	0.231858	0.220148
B7H15_09520	peptidase		SAUSA300_RS09245	PepSY domain-containing protein	-0.104641	0.820776	-1.03505	0.00115273	1.24511	0.000186555	0.3112	0.36518	0.158885	0.348797	-0.156362	0.687914
B7H15_09515	peptidase M28		SAUSA300_RS09240	M42 family metallopeptidase	-0.0399558	0.921692	-1.47258	1.49227e-10	1.07177	6.63441e-06	-0.208946	0.468943	0.00568766	0.960225	-0.596949	0.0147055
B7H15_09415	serine protease		SAUSA300_RS09140	trypsin-like peptidase domain-containing protein	0.0929226	0.785125	0.377376	0.0599359	2.89031	3.883e-49	1.41436	3.11086e-11	-0.284724	0.218768	2.54155	5.11849e-40
B7H15_09380	peroxiredoxin		SAUSA300_RS09105	OsmC family protein	-0.284971	0.223496	-2.71753	3.01522e-45	1.38827	3.19592e-12	-0.854945	0.000259013	-0.0310642	0.92157	-0.320931	0.136875
B7H15_09375	glycerophosphodiester phosphodiesterase		SAUSA300_RS09100	glycerophosphodiester phosphodiesterase family protein	-0.214678	0.51567	-0.37996	0.232861	1.2418	0.000433297	0.018322	0.975956	-0.0253172	0.92157	0.506206	0.14027
B7H15_09360	Free methionine-(R)-sulfoxide reductase		SAUSA300_RS09085	GAF domain-containing protein	-0.40939	0.0517758	0.826746	0.000139477	2.47785	2.32472e-25	-0.0425548	0.920291	-0.129548	0.533265	0.725054	0.00252263
B7H15_09315	universal stress protein UspA		SAUSA300_RS09040	universal stress protein	0.0619547	0.892274	-3.12731	1.23701e-25	1.96537	8.72632e-11	0.432406	0.176759	0.0144351	0.947703	-0.407077	0.206346
B7H15_09305	hypothetical protein		SAUSA300_RS09030	hypothetical protein	-0.0643284	0.870701	-1.82988	2.62474e-12	1.22454	6.03583e-05	-0.0876712	0.826132	0.00915379	0.960225	-0.4202	0.187593
B7H15_09300	peptidase M24 family protein		SAUSA300_RS09025	Xaa-Pro peptidase family protein	-0.196421	0.369717	-1.99073	1.23092e-33	1.59436	1.02566e-20	0.10572	0.65769	0.0590782	0.821896	-0.186188	0.33563
B7H15_09290	universal stress protein UspA		SAUSA300_RS09015	universal stress protein	-0.0529993	0.905008	-0.700926	0.00955208	3.33324	5.94509e-34	0.934311	0.00208794	0.351788	0.188491	0.920626	0.000896773
B7H15_09210	hypothetical protein		SAUSA300_RS08930	hypothetical protein	0.304275	0.180916	0.986327	0.000480287	1.06997	0.00483653	0.442164	0.247974	0.0893297	0.584693	0.384722	0.296792
B7H15_09180	helicase DnaB		SAUSA300_RS08900	replication initiation and membrane attachment family protein	-0.233094	0.128368	0.596989	1.06509e-05	1.41056	3.57328e-21	0.212836	0.309812	-0.137309	0.53545	1.325	7.57144e-22
B7H15_09170	hypothetical protein		SAUSA300_RS08890	hypothetical protein	-0.220065	0.546468	0.0849161	0.822306	2.1349	4.88425e-10	0.0419729	0.9216	0.0728	0.682158	0.994653	0.00366252
B7H15_09065	DNA-3-methyladenine glycosylase I		SAUSA300_RS08785	DNA-3-methyladenine glycosylase I	-0.316665	0.260653	-0.470483	0.0657726	2.19465	2.9931e-17	-0.228377	0.487127	-0.0501701	0.832125	0.667773	0.0118786
B7H15_09030	hypothetical protein		SAUSA300_RS15375	hypothetical protein	-0.502771	0.180916	-0.493112	0.313518	6.51584	6.19926e-34	3.92029	2.84622e-11	0.0593369	0.530861	5.18757	3.10088e-22
B7H15_09025	DUF4930 domain-containing protein		SAUSA300_RS08750	DUF4930 family protein	-0.540717	0.14734	-3.99736	5.86445e-22	4.64499	8.17898e-29	2.05465	6.29006e-06	-0.0251001	0.905391	3.1619	2.37499e-14
B7H15_09020	hypothetical protein		SAUSA300_RS08745	hypothetical protein	-0.110965	0.813166	-1.18062	0.00327019	3.95714	1.01243e-20	1.72649	0.000215017	-0.0374807	0.813136	2.81711	1.95716e-11
B7H15_08915					0.214633	0.574377	-1.42205	0.00146257	2.13507	4.81529e-06	-0.366469	0.329965	0.0101756	0.947703	0.13493	0.809982
B7H15_08880	LLM class flavin-dependent oxidoreductase		SAUSA300_RS08610	LLM class flavin-dependent oxidoreductase	-0.18442	0.669128	-0.949151	0.00937885	2.87011	6.97083e-14	-0.504791	0.170533	-0.130048	0.34728	0.0884714	0.847772
B7H15_08845	hypothetical protein		SAUSA300_RS08580	IreB family regulatory phosphoprotein	-0.0547986	0.874806	-0.34443	0.0756662	3.78632	6.84859e-89	0.171554	0.539354	-0.0628436	0.822981	1.88291	1.64295e-23
B7H15_08835	hypothetical protein		SAUSA300_RS08570	DUF1292 domain-containing protein	-0.0513441	0.899692	-0.394833	0.0870455	2.56195	1.03195e-29	-0.0454683	0.901609	-0.107213	0.647966	1.38687	7.74843e-10
B7H15_08775	cell filamentation protein Fic		SAUSA300_RS08510	Fic family protein	-0.34624	0.203747	0.976437	0.00419283	5.01636	2.63672e-44	1.16501	0.012199	0.00501242	0.973655	3.38817	1.69288e-21
B7H15_08765	hypothetical protein		SAUSA300_RS08500	hypothetical protein	-0.0993125	0.820776	0.443861	0.302802	1.37311	0.00999796	0.220251	0.500703	0.0723729		0.378932	0.460094
B7H15_08710	ComE operon protein 2		SAUSA300_RS08440	ComE operon protein 2	-0.0648567	0.881923	-0.195273	0.521305	3.51124	5.21161e-33	0.0841194	0.820831	-0.110823	0.545595	1.70467	5.15169e-09
B7H15_08705	DNA internalization-related competence protein ComEC/Rec2		SAUSA300_RS08435	DNA internalization-related competence protein ComEC/Rec2	-0.0494692	0.912123	0.011145	0.973477	1.34834	4.40098e-05	0.0318725	0.952232	-0.0217011	0.926712	0.412663	0.219523
B7H15_08620	PhoH family protein		SAUSA300_RS08350	PhoH family protein	-0.107024	0.806832	-0.869934	0.00291806	1.64956	3.55802e-08	-0.0680865	0.888487	-0.0110476	0.953709	0.270913	0.424065
B7H15_08585	transcriptional repressor CcpN		SAUSA300_RS08315	helix-turn-helix transcriptional regulator	-0.0861505	0.839849	-0.502804	0.0822022	2.00082	1.02255e-11	0.151471	0.667738	-0.0671176	0.752003	-0.0092081	0.98562
B7H15_08535	transcriptional repressor		SAUSA300_RS08265	transcriptional repressor	0.175156	0.664029	0.835894	0.0456782	1.82693	0.000157049	-0.736749	0.150123	1.34554	0.0243559	-0.793115	0.112278
B7H15_08450	shikimate kinase		SAUSA300_RS08180	shikimate kinase	0.127679	0.714096	0.8165	0.00235017	1.43053	7.35134e-06	0.467081	0.174899	0.0370577	0.881038	0.824042	0.00540329
B7H15_08420	hypothetical protein		SAUSA300_RS08150	membrane protein	-0.205581	0.378803	0.420768	0.12019	2.42236	4.38603e-15	0.454936	0.209349	-0.0188437	0.933765	1.65634	7.99114e-09
B7H15_08415	hypothetical protein		SAUSA300_RS08145	hypothetical protein	-0.202167	0.494614	0.901938	0.000533381	3.94267	1.4144e-48	0.662712	0.0374673	0.0759597	0.733994	2.20538	1.43549e-16
B7H15_08390	Asp23/Gls24 family envelope stress response protein		SAUSA300_RS08045	Asp23/Gls24 family envelope stress response protein	0.0789452	0.759257	0.641186	2.64719e-05	2.00875	1.0714e-33	0.643422	0.00153634	0.0777822	0.766681	0.548887	0.00103477
B7H15_08310	glyoxalase/bleomycin resistance/extradiol dioxygenase family protein		SAUSA300_RS07965	VOC family protein	-0.162388	0.608086	0.0309917	0.914889	3.59941	9.31014e-50	0.0392308	0.923141	-0.0168376	0.946085	1.99449	9.17692e-17
B7H15_08260	aldo/keto reductase		SAUSA300_RS07915	aldo/keto reductase	-0.00306289	0.990294	0.752186	0.000221971	2.97686	3.35507e-46	-0.166428	0.580037	0.180665	0.423859	1.0711	3.15756e-07
B7H15_08255	ADP-ribose pyrophosphatase		SAUSA300_RS07910	NUDIX hydrolase	-0.36556	0.161257	0.0745056	0.813934	1.22688	0.000131394	-0.702774	0.0910007	-0.0620396	0.751779	0.146883	0.688637
B7H15_08240	hypothetical protein		SAUSA300_RS07895	DUF309 domain-containing protein	-0.0481706	0.920397	0.432616	0.297944	3.72414	9.2519e-17	0.304576	0.397278	-0.0271492	0.870226	1.67254	0.000131571
B7H15_08035	hypothetical protein				-0.116531	0.798295	0.26292	0.62913	4.31146	1.05869e-10	0.0118299	0.970371	0.0570206	0.436258	1.46083	0.01725
B7H15_07990	phage portal protein		SAUSA300_RS07655	phage portal protein	-0.03429	0.92687	-0.48045	0.146145	1.29935	0.00170028	-0.155536	0.672292	0.0673324	0.667363	0.486402	0.211012
B7H15_07980	phage major capsid protein		SAUSA300_RS07645	phage major capsid protein	0.0602922	0.898393	0.977622	0.0809795	2.76925	9.03322e-05	-0.0515166	0.851165	0.0116864		0.473871	0.424065
B7H15_07950	phage tail protein		SAUSA300_RS07615	Ig-like domain-containing protein	-0.35513	0.232225	-1.08335	0.00219784	1.66034	7.05146e-05	0.314109	0.388095	-0.0549195	0.708183	0.568193	0.153473
B7H15_07925	peptidase		SAUSA300_RS07590	prophage endopeptidase tail family protein	-0.122089	0.750299	0.578435	0.196648	2.10315	0.000151976	0.136939	0.656545	-0.011952		1.17043	0.0211018
B7H15_07885	amidase		SAUSA300_RS07550	N-acetylmuramoyl-L-alanine amidase	-0.0321089	0.94646	-0.136355	0.786719	1.50633	0.00699078	-0.162895	0.59504	-0.0275733		0.157746	0.782313
B7H15_07850	hypothetical protein		SAUSA300_RS07515	DUF1672 domain-containing protein	-0.204212	0.526374	-0.401829	0.19045	1.01722	0.00484928	-0.332965	0.373741	-0.192512	0.242235	-0.0925785	0.81596
B7H15_07810	hypothetical protein		SAUSA300_RS07475	YpdA family putative bacillithiol disulfide reductase	-0.0837265	0.835303	0.982596	0.000128303	1.72764	2.42773e-10	-0.815406	0.0187175	-0.219981	0.282859	-0.0968714	0.769203
B7H15_07700	zinc metallopeptidase		SAUSA300_RS07365	zinc metallopeptidase	0.122473	0.745689	-2.25853	5.02505e-20	1.55494	4.71382e-10	0.247822	0.406672	0.0333608	0.914333	-0.0399769	0.906421
B7H15_07635	hypothetical protein		SAUSA300_RS07300	YppE family protein	-0.142609	0.682336	0.655947	0.0176965	1.09801	0.000318063	0.12757	0.73327	-0.0138537	0.947703	1.0579	0.000221856
B7H15_07630	hypothetical protein		SAUSA300_RS07295	DUF1273 domain-containing protein	-0.299989	0.215735	0.770714	0.000227228	1.46943	2.30408e-11	0.526188	0.0371448	-0.072642	0.758652	1.34615	2.25049e-10
B7H15_07505	glucose-specific phosphotransferase enzyme IIA component		SAUSA300_RS07165	PTS glucose transporter subunit IIA	0.0155667	0.964801	-1.098	4.48034e-08	2.08577	8.50467e-25	0.0169831	0.958503	-0.123183	0.56216	1.21989	2.01981e-09
B7H15_07500	hypothetical protein		SAUSA300_RS07160	YozE family protein	-0.0245542	0.946818	-0.971304	2.16712e-05	1.9591	1.24093e-16	0.266541	0.362342	-0.0653138	0.786262	1.13564	1.36347e-06
B7H15_07495	serine protease		SAUSA300_RS07150	S41 family peptidase	-0.142096	0.654371	-0.0101647	0.958149	1.86163	5.96786e-16	0.0808542	0.81593	-0.0938513	0.70694	1.49574	4.46755e-11
B7H15_07410	tellurite resistance protein TelA		SAUSA300_RS07060	toxic anion resistance protein	0.185682	0.419142	-1.10779	6.26331e-11	2.69795	1.33426e-55	0.28126	0.19318	-0.0315873	0.922827	0.995142	9.34172e-09
B7H15_07405	5-bromo-4-chloroindolyl phosphate hydrolase		SAUSA300_RS07055	5-bromo-4-chloroindolyl phosphate hydrolysis family protein	0.115319	0.694368	-1.20238	2.89816e-11	2.71878	6.04056e-49	0.16837	0.514981	-0.00492328	0.989198	0.910038	1.21872e-06
B7H15_07400	acylphosphatase		SAUSA300_RS07050	acylphosphatase	0.131457	0.753356	-0.723088	0.0214828	2.03222	7.63425e-10	-0.171503	0.645561	-0.0322449	0.90105	0.327117	0.368464
B7H15_07285	hypothetical protein		SAUSA300_RS06935	hypothetical protein	-0.0850759	0.84681	-0.675	0.0481097	1.68289	1.42113e-05	-0.171868	0.634176	0.0185478	0.927159	0.275515	0.504137
B7H15_07200	aminopeptidase		SAUSA300_RS06850	M42 family metallopeptidase	-0.27157	0.236727	-1.40062	1.88762e-13	1.09953	5.39321e-08	0.0539677	0.880544	0.0363183	0.92157	-0.230498	0.306993
B7H15_07185	tautomerase		SAUSA300_RS06835	4-oxalocrotonate tautomerase	-0.274499	0.449372	-1.30114	0.00173184	2.02123	4.12295e-06	-0.374272	0.327669	0.0380187	0.813136	-0.470658	0.292711
B7H15_07160	hypothetical protein		SAUSA300_RS06810	hypothetical protein	-0.037419	0.931049	0.0218658	0.958149	1.83717	1.27053e-05	0.666854	0.106223	0.116251	0.39113	1.41133	0.00019867
B7H15_07155	protein GlcT		SAUSA300_RS06805	transcription antiterminator	-0.0843768	0.84901	-0.101733	0.763714	3.12082	1.61625e-23	0.634521	0.0663208	0.0410568	0.860749	1.59251	2.65973e-07
B7H15_07055	DUF896 family protein		SAUSA300_RS06720	DUF896 domain-containing protein	-0.536303	0.0604161	0.962972	0.00283684	3.3939	3.06159e-22	-0.193661	0.603732	-0.0642615	0.682158	1.30506	0.000171641
B7H15_07050	hypothetical protein		SAUSA300_RS06715	hypothetical protein	-0.65412	0.116396	-1.05	0.0507576	2.8584	3.13715e-06	1.1329	0.0376408	0.00359327	0.96785	2.7975	2.67335e-06
B7H15_06965	hypothetical protein		SAUSA300_RS06630	hypothetical protein	-0.153276	0.601119	-1.04567	9.05901e-08	1.79564	5.10602e-19	0.667008	0.0038184	0.178972	0.423859	0.477575	0.0231684
B7H15_06950	DNA-binding response regulator		SAUSA300_RS06615	response regulator transcription factor	0.0745059	0.750669	-0.32849	0.0530767	1.78207	4.65995e-20	0.31433	0.254785	0.0343589	0.92157	0.890637	8.4118e-07
B7H15_06945	two-component sensor histidine kinase		SAUSA300_RS06610	sensor histidine kinase	0.0801795	0.761258	-0.12062	0.53844	1.76776	7.40412e-17	0.504047	0.0658335	0.128093	0.576122	0.600413	0.00365229
B7H15_06940	multidrug ABC transporter permease		SAUSA300_RS06605	ABC transporter permease	-0.0964798	0.826198	0.208666	0.617018	2.30461	8.60332e-07	0.221149	0.517746	-0.0278693		0.230772	0.653906
B7H15_06925	hypothetical protein		SAUSA300_RS06590	hypothetical protein	-0.60835	0.139071	-0.137851	0.817374	2.36679	0.000397726	0.182826	0.545274	-0.00982961	0.933755	0.44451	0.438297
B7H15_06785	lysophospholipase		SAUSA300_RS06450	alpha/beta hydrolase	-0.103101	0.723854	-0.410556	0.0657813	1.59789	2.85431e-10	0.41994	0.174929	-0.0477624	0.844674	0.73469	0.0021948
B7H15_06735	hypothetical protein		SAUSA300_RS06400	MTH1187 family thiamine-binding protein	-0.178288	0.555181	0.220193	0.537486	1.70256	4.29899e-05	0.0438244	0.929716	0.00537946	0.97699	0.36374	0.393469
B7H15_06715	hypothetical protein		SAUSA300_RS06380	hypothetical protein	-0.174299	0.651528	-0.684536	0.0337931	2.90256	5.10924e-18	0.508949	0.146932	0.0124992	0.947703	1.11144	0.000850251
B7H15_06690	transcriptional regulator		SAUSA300_RS06355	helix-turn-helix domain-containing protein	0.0575871	0.835312	0.0541665	0.781128	1.10425	9.41608e-09	0.0613346	0.868575	-0.0031767	0.989198	0.300256	0.114431
B7H15_06685	hypothetical protein		SAUSA300_RS06350	YmfK family protein	0.177042	0.390402	0.399185	0.013611	1.01469	6.94613e-09	0.192112	0.423537	-0.0265276	0.932246	0.339129	0.0582814
B7H15_06665	transcriptional regulator		SAUSA300_RS06330	GntR family transcriptional regulator	0.153873	0.48933	-0.0283154	0.898197	1.04603	6.94738e-07	-0.256896	0.372655	-0.0838095	0.74186	-0.434744	0.0405524
B7H15_06295	hypothetical protein		SAUSA300_RS05965	NFACT family protein	0.0145498	0.957213	0.312156	0.150011	1.74624	2.31758e-16	-0.620972	0.0160243	-0.162154	0.453339	0.501532	0.0250591
B7H15_06225	glyoxalase		SAUSA300_RS05895	VOC family protein	-0.068375	0.820868	-0.886347	1.23827e-07	1.23114	2.71237e-10	-0.453907	0.0931434	-0.201109	0.360481	0.749284	3.0026e-05
B7H15_06215	cell division protein DivIVA		SAUSA300_RS05885	DivIVA domain-containing protein	-0.0503145	0.881923	0.843072	1.70917e-06	1.27538	5.41557e-12	-0.0456217	0.888487	-0.0703459	0.786262	0.528043	0.0049176
B7H15_06135	GNAT family N-acetyltransferase		SAUSA300_RS05805	N-acetyltransferase	-0.0393133	0.92191	-2.00151	1.6647e-16	1.59413	1.5849e-10	-0.0854576	0.808856	0.0970271	0.658041	-0.380121	0.154964
B7H15_06130	noncanonical pyrimidine nucleotidase, YjjG family		SAUSA300_RS05800	YjjG family noncanonical pyrimidine nucleotidase	0.0244361	0.94646	-0.901908	0.000533381	2.40463	5.51012e-19	-0.316421	0.323441	0.0689173	0.751779	-0.295991	0.340927
B7H15_06045	hypothetical protein		SAUSA300_RS05715	hypothetical protein	0.20765	0.42935	-0.340677	0.161835	1.45157	1.211e-07	0.771412	0.0135081	0.126847	0.534519	-0.161766	0.616213
B7H15_06035	hypothetical protein		SAUSA300_RS05705	hypothetical protein	0.239821	0.316554	0.263633	0.331135	1.97363	7.46934e-11	1.33061	0.000132739	0.0935695	0.621625	0.782015	0.0071322
B7H15_05935	colicin V production protein CvpA		SAUSA300_RS05605	CvpA family protein	0.162094	0.651834	0.558884	0.0487923	2.74819	9.80619e-21	-0.132731	0.72391	-0.0960808	0.590115	0.381413	0.227993
B7H15_05850	hypothetical protein				0.0597539	0.904123	0.841624	0.0185499	3.54169	4.47681e-20	-0.332744	0.382111	-0.0246267	0.907456	0.103001	0.8262
B7H15_05810	regulator		SAUSA300_RS05485	YlbF family regulator	-0.0286448	0.915984	-0.433025	0.00210205	1.62524	3.08194e-25	0.679323	0.000259013	-0.339199	0.106384	1.11364	1.0718e-14
B7H15_05805	SCP-like extracellular protein		SAUSA300_RS05480	CAP domain-containing protein	-0.120169	0.651528	-0.495704	0.00455062	2.49557	1.79968e-45	0.713086	0.000559773	-0.0601774	0.821896	1.30847	5.71994e-14
B7H15_05770	hypothetical protein		SAUSA300_RS05445	YlaN family protein	0.0170383	0.971447	0.588077	0.0231916	1.39315	3.53635e-07	1.55872	8.32333e-08	0.0818902	0.702904	1.13373	1.70399e-05
B7H15_05765	hypothetical protein		SAUSA300_RS05440	hypothetical protein	-0.0717766	0.811877	-1.2064	4.04436e-11	1.97622	3.8764e-25	0.039675	0.9067	-0.0125096	0.960225	0.307783	0.139091
B7H15_05760	DUF2197 domain-containing protein		SAUSA300_RS05435	YlaI family protein	0.0818277	0.831341	-1.18831	1.37383e-07	1.6091	3.91455e-11	0.31085	0.294074	0.119557	0.582714	0.245026	0.362819
B7H15_05750	hypothetical protein		SAUSA300_RS05425	DUF5325 family protein	-0.089729	0.839849	-1.16978	0.000862506	2.9616	1.18978e-15	0.181726	0.629694	0.108887	0.453339	0.668971	0.0721225
B7H15_05745	inositol monophosphatase		SAUSA300_RS05420	inositol monophosphatase	-0.16223	0.544121	-1.37436	2.10855e-13	2.59261	4.076e-42	0.832995	9.30507e-05	0.119468	0.60392	0.978061	3.73891e-07
B7H15_05735	divalent metal cation transporter		SAUSA300_RS05410	Nramp family divalent metal transporter	-1.23573	1.24496e-10	-0.918793	2.7268e-06	1.99511	5.56068e-22	0.125553	0.698375	-0.0562282	0.827774	0.698968	0.000745987
B7H15_05730	hypothetical protein		SAUSA300_RS05405	DUF4064 domain-containing protein	-0.287901	0.346885	0.63604	0.0368809	4.02465	8.27147e-38	0.239995	0.502917	0.0211686	0.925769	2.06241	3.62162e-11
B7H15_05725	hypothetical protein		SAUSA300_RS05400	DUF4064 domain-containing protein	-0.438175	0.0117226	0.195612	0.244816	2.28709	2.34583e-47	0.223854	0.279122	0.0650207	0.817485	1.01223	1.77727e-10
B7H15_05670	hypothetical protein		SAUSA300_RS05345	YkyA family protein	-0.369299	0.189762	0.419757	0.121489	1.61236	3.41326e-09	-0.346228	0.276182	-0.0747818	0.751387	0.902758	0.000841731
B7H15_05570	cobalt ABC transporter permease		SAUSA300_RS05250	energy-coupling factor transporter transmembrane protein EcfT	0.27047	0.273188	-0.671563	0.00746129	1.84867	1.31795e-10	0.216143	0.542714	0.0500796	0.822981	0.263283	0.404355
B7H15_05465	hypothetical protein		SAUSA300_RS05150	polyisoprenyl-teichoic acid--peptidoglycan teichoic acid transferase	-0.299914	0.293468	0.854526	0.000635696	1.34698	1.67191e-07	0.155867	0.655348	-0.0546794	0.813136	1.43085	1.72641e-08
B7H15_05440	MarR family transcriptional regulator		SAUSA300_RS05125	MarR family transcriptional regulator	0.0497536	0.915984	-0.611783	0.0963308	2.17244	2.62802e-07	0.86371	0.0534235	-0.0429206	0.751779	1.49705	0.000120332
B7H15_05430	N-acetyl-L,L-diaminopimelate aminotransferase		SAUSA300_RS05115	aminotransferase class I/II-fold pyridoxal phosphate-dependent enzyme	-0.16257	0.585195	0.079029	0.769228	3.66109	2.13596e-53	0.766315	0.0074172	0.0893997	0.682158	1.71674	4.53386e-13
B7H15_05380	GNAT family N-acetyltransferase		SAUSA300_RS05070	GNAT family N-acetyltransferase	0.123365	0.777117	-0.827321	0.0146686	3.22679	8.35627e-20	0.0333626	0.937902	-0.145377	0.322615	1.18476	0.000712084
B7H15_05375	hypothetical protein		SAUSA300_RS05065	TM2 domain-containing protein	0.0482936	0.917656	-2.27284	4.85042e-11	2.24038	5.0383e-10	0.291516	0.41891	0.0527736	0.759223	-0.14021	0.741321
B7H15_05370	hypothetical protein		SAUSA300_RS05060	SAR1012 family small protein	-0.218259	0.50576	-0.879632	0.00579951	1.73652	2.17196e-06	0.324319	0.368434	0.0545431	0.757871	0.520993	0.146741
B7H15_05315	putative holin-like toxin		SAUSA300_RS15985	hypothetical protein	-0.121189	0.792152	-0.183389	0.709774	1.81581	0.000878333	-0.06884	0.851386	0.062094		-0.474084	0.383938
B7H15_05295	IDEAL domain protein		SAUSA300_RS04990	IDEAL domain-containing protein	-0.103648	0.820776	-0.78659	0.033027	5.33385	8.01397e-44	2.76232	2.80759e-11	0.0486149	0.771787	3.96418	2.45183e-25
B7H15_05275	bifunctional metallophosphatase/5'-nucleotidase		SAUSA300_RS04970	bifunctional metallophosphatase/5'-nucleotidase	-0.0879128	0.820776	-0.61718	0.0113296	1.93533	2.153e-14	0.102648	0.761683	-0.0526905	0.832125	0.412048	0.128608
B7H15_05260	hypothetical protein		SAUSA300_RS04955	TerC family protein	-0.0889143	0.845792	-5.59558	1.79293e-69	2.54053	2.17391e-15	-0.173046	0.623735	-0.0369721	0.878473	-0.141793	0.705028
B7H15_05180	hypothetical protein		SAUSA300_RS04875	hypothetical protein	-0.102458	0.820776	0.867526	0.0153665	3.25121	4.6449e-17	0.144712	0.707819	-0.0431097	0.764507	1.47892	9.45696e-05
B7H15_05175	adenylate cyclase		SAUSA300_RS04870	CYTH domain-containing protein	-0.348527	0.160433	-0.402649	0.10385	1.37822	3.81592e-07	0.617523	0.0436711	-0.112564	0.578573	0.801652	0.00179085
B7H15_05170	globin		SAUSA300_RS04865	truncated hemoglobin YjbI	-0.317997	0.259665	-0.809371	0.00103247	2.76785	3.00488e-28	0.196349	0.536663	-0.0178301	0.944118	1.43472	1.03777e-08
B7H15_05130	peptide ABC transporter permease		SAUSA300_RS04830	ABC transporter permease	-0.591592	0.0171103	0.555798	0.14432	1.2942	0.00830408	-0.133327	0.718524	0.140065		0.76207	0.0834922
B7H15_05110	ABC transporter substrate-binding protein		SAUSA300_RS04810	ABC transporter substrate-binding protein	-0.0781705	0.857691	0.0232944	0.962381	3.22997	1.53914e-07	0.137043	0.604008	0.0311422		1.09701	0.050159
B7H15_05060	MAP domain-containing protein		SAUSA300_RS04760	MAP domain-containing protein	-0.141925	0.669128	0.117199	0.654933	3.14431	3.58408e-39	0.19927	0.531388	0.251924	0.270852	1.13097	2.63373e-06
B7H15_05020	DNA methyltransferase		SAUSA300_RS04720	metal-sulfur cluster assembly factor	0.150833	0.679929	-0.747102	0.00706416	2.45806	6.92755e-18	-0.249085	0.455725	-0.0394143	0.881038	0.994645	0.000458632
B7H15_05010	CoA-disulfide reductase		SAUSA300_RS04710	CoA-disulfide reductase	0.400296	0.0395954	0.137797	0.4754	1.4075	1.31451e-15	0.0334871	0.918125	-0.0612068	0.817485	0.570311	0.0015979
B7H15_05000	hypothetical protein		SAUSA300_RS04700	fumarylacetoacetate hydrolase family protein	-0.196188	0.399816	-0.442673	0.0148874	2.55965	2.30146e-48	0.0767719	0.786642	-0.0472115	0.870226	0.770096	1.36855e-05
B7H15_04975	TVP38/TMEM64 family protein		SAUSA300_RS04675	TVP38/TMEM64 family protein	-0.0465888	0.893183	0.900025	0.0014082	2.78481	1.45472e-20	1.08834	0.00151204	0.0912631	0.60392	2.15491	1.22396e-13
B7H15_04930	NADH-dependent flavin oxidoreductase		SAUSA300_RS04635	NADH-dependent flavin oxidoreductase	-0.263655	0.470365	-0.456471	0.18267	4.26431	1.36763e-34	-0.408254	0.234958	-0.0656798	0.723125	1.38706	5.29901e-05
B7H15_04870	thioesterase		SAUSA300_RS04575	PaaI family thioesterase	-0.164369	0.663802	0.290655	0.368316	1.06733	0.00145728	0.237991	0.503195	0.113937	0.510309	-0.43972	0.209648
B7H15_04850	iron-sulfur cluster assembly accessory protein		SAUSA300_RS04555	iron-sulfur cluster assembly accessory protein	-0.203835	0.5338	-1.10214	3.5999e-05	2.28648	6.61042e-17	-0.133941	0.708212	-0.0663894	0.751779	0.744493	0.00747712
B7H15_04845	hypothetical protein		SAUSA300_RS04550	YuzB family protein	-0.383255	0.190925	-1.30693	1.7247e-06	2.975	3.0586e-26	-0.0829108	0.827568	-0.112985	0.545595	1.13569	5.15906e-05
B7H15_04725	hypothetical protein				-0.0788109	0.845144	-0.704124	0.00698205	1.70126	9.4543e-09	-0.273848	0.452004	0.0297635	0.919911	-0.314456	0.344235
B7H15_04655	hypothetical protein		SAUSA300_RS04375	hypothetical protein	-1.11904	0.000247649	-2.1397	1.07455e-07	1.50532	0.000747569	-0.241134	0.490598	-0.0247619		-0.858537	0.0779344
B7H15_04650	hypothetical protein				-1.36543	7.35556e-08	-2.4765	5.89025e-14	1.0308	0.00644253	-0.945098	0.0966591	0.0144969	0.947703	-1.19926	0.00500686
B7H15_04645	pathogenicity island protein		SAUSA300_RS04370	hypothetical protein	-1.28193	1.12091e-08	-2.16729	2.97382e-15	1.19873	0.000182068	-0.933962	0.0633238	-0.0245596	0.922827	-0.90077	0.00868531
B7H15_04640	DNA primase		SAUSA300_RS04365	phage/plasmid primase, P4 family	-2.00814	1.02303e-25	-3.68362	8.20745e-76	1.23842	2.16709e-09	-1.81324	1.43973e-10	-0.0375314	0.914333	-2.10249	2.08039e-21
B7H15_04625	pathogenicity island protein		SAUSA300_RS04350	hypothetical protein	-2.36896	2.81927e-13	-6.31347	5.85989e-18	1.92319	1.25274e-06	-0.337475	0.366419	-0.00346223	0.978739	-2.57982	4.46148e-05
B7H15_04615	pathogenicity island protein		SAUSA300_RS04345	helix-turn-helix domain-containing protein	-2.86269	2.19325e-27	-6.57042	9.40703e-63	1.11738	0.000137558	-2.23207	1.04163e-05	-0.0115808	0.960175	-2.72825	2.06534e-14
B7H15_04565	thiol reductase thioredoxin		SAUSA300_RS04295	thioredoxin family protein	-0.559758	0.00192157	0.372185	0.197379	1.5943	8.94722e-06	0.171261	0.646194	0.238952	0.238623	0.591651	0.0831616
B7H15_04550	hypothetical protein		SAUSA300_RS04280	YwqG family protein	-0.412846	0.156105	0.519743	0.0979074	2.17891	3.70794e-10	-0.282737	0.451773	-0.0103749	0.959068	0.0689122	0.873849
B7H15_04535	arsenate reductase		SAUSA300_RS04265	arsenate reductase family protein	-0.14683	0.622865	0.5908	0.00601639	3.40646	1.7464e-54	0.531179	0.048691	0.0193534	0.943703	2.08002	4.7769e-22
B7H15_04530	thiol reductase thioredoxin		SAUSA300_RS04260	thioredoxin family protein	-0.366507	0.262324	-0.912422	0.00344023	2.39271	9.20482e-14	-0.685783	0.0507969	-0.0290306	0.91629	0.743306	0.0224693
B7H15_04505	lysine transporter LysE		SAUSA300_RS04235	LysE/ArgO family amino acid transporter	0.249064	0.396605	0.720788	0.0084151	2.81125	9.65089e-22	0.555677	0.0973959	0.13644	0.436258	1.65224	7.23316e-09
B7H15_04395					-0.0289345	0.94646	-0.360997	0.289276	2.94165	5.67664e-18	-0.001059	0.997524	0.0625044	0.745269	-0.0617321	0.882322
B7H15_04370	hypothetical protein		SAUSA300_RS04105	hypothetical protein	0.13618	0.659285	0.716535	0.00151428	1.24997	1.07971e-06	0.55736	0.054591	0.528504	0.0842489	0.597786	0.0152446
B7H15_04340	hypothetical protein		SAUSA300_RS04075	sugar-binding transcriptional regulator	-0.0743583	0.870701	-1.11666	0.000749013	1.17255	0.000544372	1.03016	0.00491451	-0.0808121	0.649274	-0.69105	0.044604
B7H15_04290	hypothetical protein				0.0322743	0.930852	-1.51598	9.9072e-11	1.58746	2.78585e-09	-0.210579	0.555763	0.0326585	0.918359	-0.076421	0.815986
B7H15_04245	protein CsbA		SAUSA300_RS03995	CsbA family protein	-0.108187	0.811877	0.818565	0.0365178	4.38853	1.55371e-25	0.523747	0.177246	0.0412854	0.786262	2.35832	1.63183e-08
B7H15_04240	hydrolase		SAUSA300_RS03990	HD domain-containing protein	-0.164353	0.676001	0.49974	0.170723	4.88444	5.09035e-38	0.086148	0.835148	-0.0043649	0.974044	2.3043	1.06748e-09
B7H15_04235	peptidase M23		SAUSA300_RS03985	CHAP domain-containing protein	-0.3558	0.162389	0.693308	0.0278234	1.72088	7.99118e-06	0.0757742	0.88017	-0.00931947	0.954243	0.977508	0.00559236
B7H15_04190	YigZ family protein		SAUSA300_RS03940	YigZ family protein	-0.440812	0.0523187	-1.73148	1.07365e-17	1.43965	6.23849e-12	-0.422401	0.0910007	-0.0597725	0.815741	0.0128096	0.977698
B7H15_04160	glycerate kinase		SAUSA300_RS03910	glycerate kinase	-0.170393	0.635493	0.0423054	0.920246	1.0366	0.000607327	-0.218391	0.52458	-0.10816	0.56216	0.274618	0.422047
B7H15_03950	hypothetical protein		SAUSA300_RS03725	hypothetical protein	0.308432	0.267265	0.585188	0.0231393	1.61024	8.10996e-09	0.784503	0.0121836	0.125867	0.53545	0.771148	0.00463539
B7H15_03805	Rossman fold protein, TIGR00730 family		SAUSA300_RS03575	TIGR00730 family Rossman fold protein	-0.11078	0.75953	-0.68869	0.00105459	1.19697	6.41358e-08	0.578318	0.0214561	0.0285283	0.926712	-0.577701	0.0112045
B7H15_03780	hypothetical protein		SAUSA300_RS03550	DUF1129 family protein	0.0311997	0.946064	0.71512	0.0658298	2.55003	3.96151e-09	0.319133	0.391315	-0.00147129	0.989198	1.12377	0.00664937
B7H15_03755	hypothetical protein		SAUSA300_RS03525	DUF402 domain-containing protein	-0.48034	0.126479	-0.761078	0.0110046	2.68355	2.06125e-18	-0.0487025	0.910396	-0.0842821	0.682158	0.819587	0.00816783
B7H15_03675	hypothetical protein		SAUSA300_RS03445	hypothetical protein	0.568296	0.00385536	-0.0437643	0.857358	1.67623	6.71092e-12	1.40371	1.10773e-07	0.0393303	0.882842	0.952646	2.78281e-05
B7H15_03620	hypothetical protein		SAUSA300_RS03390	YitT family protein	0.253434	0.180916	0.906714	4.37505e-07	2.29599	4.28867e-30	0.137437	0.669699	0.0704122	0.775591	1.37298	5.66666e-13
B7H15_03615	hypothetical protein		SAUSA300_RS03385	hypothetical protein	0.112743	0.789222	-1.40133	0.0104771	1.61159	0.00504156	1.5301	0.0114832	1.13182	0.0904634	-0.315581	0.572408
B7H15_03565	hypothetical protein		SAUSA300_RS03335	M50 family metallopeptidase	-0.387461	0.151306	-0.910982	0.000315157	2.91494	6.80372e-29	1.60166	3.01293e-08	-0.012954	0.956625	2.72521	8.85512e-27
B7H15_03420	hypothetical protein		SAUSA300_RS03240	hypothetical protein	0.0437524	0.920397	-0.137289	0.684268	2.41734	4.70733e-13	0.202201	0.583318	0.135005	0.423859	0.755263	0.0240804
B7H15_03415	hypothetical protein		SAUSA300_RS03235	hypothetical protein	-0.0553312	0.920641	-0.462593	0.133755	3.28449	2.56932e-26	0.183725	0.600923	0.360498	0.188491	0.881462	0.00460318
B7H15_03405	HAD family hydrolase		SAUSA300_RS03225	HAD family hydrolase	-0.0621	0.88505	0.204761	0.452326	1.41859	6.49442e-07	0.668494	0.0380257	-0.0223499	0.929312	0.655227	0.0180506
B7H15_03400	enterobactin ABC transporter permease		SAUSA300_RS03220	iron ABC transporter permease	-0.00386788	0.989273	0.794326	0.00526051	1.61829	7.2389e-07	0.316846	0.366419	0.0269287	0.92157	0.947778	0.00196392
B7H15_03245	transcriptional regulator		SAUSA300_RS03085	Rrf2 family transcriptional regulator	-0.576262	0.0114165	0.243703	0.546706	2.34294	3.60944e-07	1.18149	0.0233085	-0.0322914	0.805609	1.84377	1.01092e-05
B7H15_03195	hypothetical protein		SAUSA300_RS03040	threonine/serine exporter ThrE family protein	-0.43638	0.0217076	0.930031	4.4965e-06	1.65425	4.08704e-12	0.549654	0.0549906	0.0120747	0.960225	1.15493	1.24224e-07
B7H15_03155	hypothetical protein		SAUSA300_RS03000	hypothetical protein	0.0476317	0.919817	-0.417452	0.352113	1.86051	0.000225731	2.31718	2.46237e-05	-0.0211636	0.897904	2.84115	3.27844e-09
B7H15_03135	hypothetical protein				-0.270143	0.45781	-5.85821	3.20929e-33	3.8157	5.65703e-15	2.29812	1.5229e-05	0.00059888	0.996684	3.29475	1.5924e-11
B7H15_03105	hypothetical protein		SAUSA300_RS02950	YojF family protein	-0.0763869	0.839771	-0.631	0.00430608	2.11658	9.87383e-21	-0.747625	0.006942	-0.334888	0.190524	0.0735501	0.803394
B7H15_02915	hypothetical protein		SAUSA300_RS02775	NYN domain-containing protein	0.0174481	0.964801	-0.433372	0.171978	1.20428	0.000270083	-0.878817	0.0233085	0.0155826	0.944189	0.0247562	0.960479
B7H15_02905	Mini-ribonuclease 3		SAUSA300_RS02765	Mini-ribonuclease 3	0.0126769	0.972564	-0.655648	0.0258563	1.33438	6.29943e-05	-0.389112	0.283799	0.000348497	0.97699	0.181246	0.630069
B7H15_02890	hypothetical protein				-0.0195176	0.944635	0.629684	0.000696397	2.5976	1.2522e-39	-0.0056853	0.991471	0.036897	0.914333	1.51282	2.1048e-15
B7H15_02865	protein arginine kinase		SAUSA300_RS02725	protein arginine kinase	-0.317383	0.358352	-3.57101	6.12838e-23	1.97771	5.5879e-08	-0.0503386	0.906472	-0.126608	0.411438	-0.0340353	0.944238
B7H15_02860	excinuclease ABC subunit B		SAUSA300_RS02720	UvrB/UvrC motif-containing protein	-0.361486	0.297104	-3.79332	2.37537e-24	1.98744	1.10908e-07	-0.0433027	0.920142	-0.0886138	0.56216	-0.279192	0.489376
B7H15_02855	transcriptional regulator CtsR		SAUSA300_RS02715	CtsR family transcriptional regulator	-0.361316	0.287756	-3.81777	4.55837e-26	2.10639	7.47662e-09	0.0068066	0.994051	-0.0293467	0.822981	-0.686779	0.0592213
B7H15_02700	RNA-binding protein S1		SAUSA300_RS02610	S1 domain-containing RNA-binding protein	-0.270275	0.149158	-0.130566	0.449523	2.28301	3.27873e-47	-0.216796	0.328497	-0.0348751	0.92157	0.981839	5.52954e-10
B7H15_02695	cell division protein DivIC		SAUSA300_RS02605	septum formation initiator family protein	-0.0819458	0.811902	-0.0117132	0.957951	1.19409	2.17328e-08	-0.538233	0.0436711	-0.00463465	0.977353	0.655538	0.00167278
B7H15_02520	YbaB/EbfC family nucleoid-associated protein		SAUSA300_RS02425	YbaB/EbfC family nucleoid-associated protein	-0.411327	0.0766026	-0.588061	0.00493912	1.02128	3.76461e-06	-0.373288	0.152364	-0.0910808	0.712281	0.150199	0.594835
B7H15_02500					-0.053357	0.912123	-1.5547	1.89221e-05	2.34201	3.91243e-10	-0.176109	0.629694	0.0208829	0.922827	-0.962742	0.00931431
B7H15_02440	hypothetical protein		SAUSA300_RS02350	hypothetical protein	0.14991	0.651528	0.135849	0.655904	3.22927	6.91216e-28	-0.237195	0.530626	-0.00236183	0.989198	0.647828	0.035948
B7H15_02350	hypothetical protein		SAUSA300_RS02265	hypothetical protein	-0.263421	0.240706	-1.67376	2.80937e-11	1.0885	0.000522406	0.320997	0.360496	0.0328632	0.903608	-0.0629284	0.87025
B7H15_02240	hypothetical protein		SAUSA300_RS02155	superantigen-like protein SSL8	-0.430519	0.132364	0.263618	0.613646	1.87065	0.00365863	1.45523	0.0300259	0.0084721		0.615084	0.276214
B7H15_02200	hypothetical protein		SAUSA300_RS02120	superantigen-like protein SSL3	-0.0713713	0.88505	0.491889	0.214567	1.51156	0.00149998	-0.0511241	0.895763	-0.0381198	0.752003	-0.115014	0.834587
B7H15_02180	hypothetical protein		SAUSA300_RS02100	DUF1304 domain-containing protein	-0.139484	0.651528	-2.98062	3.77624e-46	1.9043	1.19061e-18	-1.19561	9.60577e-05	-0.485788	0.091399	0.099998	0.717157
B7H15_02080	hypothetical protein		SAUSA300_RS02010	NDxxF motif lipoprotein	-0.0951588	0.785125	-0.262308	0.186706	1.22517	3.98378e-09	0.342209	0.177998	0.0225226	0.925769	0.17599	0.461257
B7H15_02055	transcriptional regulator		SAUSA300_RS01985	helix-turn-helix domain-containing protein	-0.520196	0.0892966	0.457212	0.133755	3.92613	2.46257e-37	-0.396554	0.254625	-0.0248733	0.922827	0.781954	0.0124741
B7H15_01950	metal-dependent hydrolase		SAUSA300_RS01890	cyclase family protein	-0.318611	0.0685373	-1.09142	1.27267e-10	1.63025	2.26703e-17	-0.279036	0.334604	0.100214	0.682158	0.205022	0.349981
B7H15_01910	twin-arginine translocase TatA/TatE family subunit		SAUSA300_RS01845	twin-arginine translocase TatA/TatE family subunit	-0.321963	0.33375	0.969612	0.0113338	3.5196	3.63089e-17	-0.345663	0.373741	0.0153889	0.933755	1.54016	0.000168564
B7H15_01890	EfeM/EfeO family lipoprotein		SAUSA300_RS01825	EfeM/EfeO family lipoprotein	-0.878785	4.86524e-05	-0.452279	0.227009	2.58859	1.03199e-09	-0.146135	0.649754	-0.0608456	0.56216	1.01719	0.0133478
B7H15_01885	50S ribosomal protein L7 serine acetyltransferase		SAUSA300_RS01820	GNAT family N-acetyltransferase	-0.265238	0.449372	-1.07118	0.00301786	2.75607	5.22685e-13	-0.63467	0.120471	-0.0294183	0.890084	0.861582	0.0222524
B7H15_01870	NAD(P)H-dependent oxidoreductase		SAUSA300_RS01805	NAD(P)H-dependent oxidoreductase	-0.252067	0.321434	-3.09085	2.83305e-49	1.21452	3.55802e-08	0.199995	0.484554	-0.206892	0.34728	-0.322235	0.172735
B7H15_01865	LLM class flavin-dependent oxidoreductase		SAUSA300_RS01800	LLM class flavin-dependent oxidoreductase	-0.258365	0.268998	-3.08897	4.58608e-61	1.16522	2.2388e-09	-0.0602062	0.850635	-0.38355	0.117213	-0.199758	0.370223
B7H15_01860	ring-cleaving dioxygenase		SAUSA300_RS01795	VOC family protein	-0.425792	0.0110993	-3.10363	7.06412e-99	1.33205	4.83877e-18	0.103036	0.660189	-0.270161	0.181463	-0.337763	0.0382571
B7H15_01750	MurR/RpiR family transcriptional regulator		SAUSA300_RS01690	MurR/RpiR family transcriptional regulator	-0.143532	0.688186	0.555042	0.0427282	2.81431	5.60967e-23	0.26036	0.442666	0.0414364	0.870226	1.92953	3.67941e-12
B7H15_01715	transcriptional regulator		SAUSA300_RS01655	PTS sugar transporter subunit IIC	-0.148059	0.673319	-0.539182	0.0434154	2.23492	1.54789e-16	0.245068	0.45369	-0.104552	0.591174	1.35237	4.67489e-07
B7H15_01635	DUF5079 domain-containing protein		SAUSA300_RS01585	DUF5079 family protein	-0.0771665	0.828975	-0.428657	0.1497	1.33671	0.000282383	0.0111964	0.988417	0.0549076	0.757085	0.0852144	0.85013
B7H15_01430	PTS glucose transporter subunit IIABC		SAUSA300_RS01380	glucose PTS transporter subunit IIA	0.302429	0.403691	0.553232	0.234637	2.48207	4.01877e-06	-0.179333	0.580361	-0.00921448	0.946085	0.56075	0.265183
B7H15_01355	2-C-methyl-D-erythritol 4-phosphate cytidylyltransferase		SAUSA300_RS01310	2-C-methyl-D-erythritol 4-phosphate cytidylyltransferase	0.474109	0.0588757	-0.0936201	0.717637	1.23463	4.22134e-07	0.137404	0.67012	-0.0453699	0.870226	0.747353	0.00213572
B7H15_01350	galactitol-1-phosphate 5-dehydrogenase		SAUSA300_RS01305	galactitol-1-phosphate 5-dehydrogenase	-0.0513467	0.894366	-0.690272	0.00630593	1.20624	6.55119e-05	-0.791723	0.0673515	-0.362999	0.193076	0.131129	0.701369
B7H15_01280	hypothetical protein		SAUSA300_RS01235	hypothetical protein	-0.351717	0.248952	-2.50196	1.06763e-18	1.21374	3.8861e-05	-0.536914	0.0949641	-0.0112016	0.956625	-0.25556	0.430517
B7H15_01140	peptidase M23		SAUSA300_RS01090	M23 family metallopeptidase	-0.404556	0.218422	-1.03555	0.0027474	6.99887	2.85094e-88	1.15415	0.00490209	-0.0116252	0.947703	4.75683	3.16495e-42
B7H15_00995	MFS transporter		SAUSA300_RS00945	MFS transporter	-0.947696	0.00311881	0.973097	0.00161179	1.24142	0.000135518	0.0252118	0.957052	-0.0078406	0.970993	0.614616	0.0596316
B7H15_00985	hypothetical protein		SAUSA300_RS00935	DUF2294 domain-containing protein	-0.663276	0.0888514	-0.720698	0.0754934	2.90291	1.47363e-11	-0.267187	0.473224	0.0316094	0.870226	-0.251262	0.584118
B7H15_00750	cell wall surface anchor family protein				-0.250975	0.485389	-1.82405	5.79855e-08	3.25744	5.18247e-21	0.236113	0.500511	0.107043	0.496653	1.04817	0.00221929
B7H15_00595	oleate hydratase		SAUSA300_RS00560	oleate hydratase	-0.123199	0.737434	-4.36163	5.41443e-62	1.50042	1.68622e-08	0.740935	0.0109981	-0.00929794	0.961815	-0.192536	0.53388
B7H15_00525	LysR family transcriptional regulator		SAUSA300_RS00495	LysR family transcriptional regulator	-0.190487	0.500279	0.785546	0.0357262	1.77153	0.000162619	0.332492	0.333386	0.0463224	0.739187	1.51308	0.000271346
B7H15_00515	LysR family transcriptional regulator		SAUSA300_RS00485	LysR family transcriptional regulator	-0.310084	0.226879	-0.233649	0.433246	3.43323	3.49635e-31	0.374212	0.304172	-0.0298823	0.905391	1.23894	3.35966e-05
B7H15_00435	TIGR04141 family sporadically distributed protein		SAUSA300_RS00415	TIGR04141 family sporadically distributed protein	-0.144248	0.692264	-0.12093	0.680894	1.2704	6.87649e-06	0.221679	0.502831	-0.0214251	0.93005	1.29504	1.59768e-06
B7H15_00430	hypothetical protein		SAUSA300_RS00410	hypothetical protein	-0.159062	0.698552	-0.125872	0.837891	2.71502	0.000443521	-0.0299937		0.00991509		0.856573	0.174498
B7H15_00425	hypothetical protein		SAUSA300_RS00405	hypothetical protein	-0.11679	0.798295	-0.12586	0.81398	2.73263	2.53576e-05	-0.0518481	0.858199	0.0146732		0.771275	0.172965
B7H15_00355	ArgR family transcriptional regulator		SAUSA300_RS00335	ArgR family transcriptional regulator	-0.181571	0.628796	0.877142	0.116595	2.78916	7.16984e-05	0.121069	0.614198	0.00592925		1.40106	0.0278586
B7H15_00275	hypothetical protein		SAUSA300_RS00265	hypothetical protein	-0.235628	0.47423	-0.383045	0.280787	3.8611	1.18435e-26	0.362106	0.32854	0.041997	0.81287	1.08797	0.0028843
B7H15_00250	hypothetical protein		SAUSA300_RS00245	hypothetical protein	-0.0250055	0.956101	0.398541	0.103275	1.10563	1.70193e-05	-0.0642182	0.868307	-0.0187159	0.943703	-0.318215	0.248051
B7H15_00230	ACP synthase		SAUSA300_RS00220	hypothetical protein	-0.507851	0.018002	-0.504237	0.0362252	3.23705	3.12915e-38	0.577049	0.0768379	0.187431	0.350657	1.57219	1.8818e-10
B7H15_00165	glycerophosphoryl diester phosphodiesterase		SAUSA300_RS00155	glycerophosphoryl diester phosphodiesterase	-0.447821	0.0510917	0.149623	0.553456	1.32695	8.84257e-07	-0.00668095	0.962301	-0.0249191	0.922827	0.532336	0.0415653
B7H15_00155	nucleoid-structuring protein H-NS		SAUSA300_RS14955	nucleoid-structuring protein H-NS	-0.0909621	0.792185	-0.831105	0.000202598	1.85429	2.66241e-13	0.161429	0.643847	0.0704268	0.751779	0.838217	0.000530564
Table SF15B. Genes downregulated in response to Fe depletion but not CP treatment				Legend	Monoculture + CP		Coculture + CP		Coculture - Fe		Coculture - Mn		Coculture - Zn		Coculture - Depleted
locus_tag	Protein	SA_USA300_FPR3757_Gene	SA_USA300_FPR3757_LocusID	SA_USA300_FPR3757_Protein	L2FC_a	padj_a	L2FC_b	padj_b	L2FC_c	padj_c	L2FC_d	padj_d	L2FC_e	padj_e	L2FC_f	padj_f
B7H15_02435	N-acetylmuramoyl-L-alanine amidase	aaa	SAUSA300_RS02345	autolysin/adhesin Aaa	0.44991	0.13953	2.19529	1.18463e-14	-2.60425	7.26843e-13	-0.768536	0.0201443	-0.0565114	0.789637	-2.01868	2.75289e-11
B7H15_09260	acetyl-CoA carboxylase carboxyl transferase subunit alpha	accA	SAUSA300_RS08985	acetyl-CoA carboxylase carboxyltransferase subunit alpha	0.174827	0.598134	0.900276	0.000371742	-1.06466	0.000848218	0.0595466	0.891254	0.0407776	0.882842	0.507111	0.0623855
B7H15_09445	acetate--CoA ligase	acsA	SAUSA300_RS09170	acetate--CoA ligase	2.19449	0.000360761	0.765578	0.146521	-2.15775	0.000392601	0.18814	0.58345	0.0274365	0.823086	2.33857	6.16496e-05
B7H15_00135	multifunctional 2',3'-cyclic-nucleotide 2'-phosphodiesterase/5'-nucleotidase/3'-nucleotidase	adsA	SAUSA300_RS00130	LPXTG-anchored adenosine synthase AdsA	0.499688	0.0277839	0.90524	3.76763e-05	-2.73625	1.59484e-09	0.225885	0.464372	-0.143336	0.506696	-2.10171	3.22343e-13
B7H15_01075	MurR/RpiR family transcriptional regulator	agr	SAUSA300_RS01025	MurR/RpiR family transcriptional regulator	0.784685	0.0818734	1.14133	0.0519774	-6.21649	3.0525e-08	1.40187	0.029116	0.0450004	0.584693	-0.779599	0.168865
B7H15_11300	DNA-binding response regulator	agrA	SAUSA300_RS10950	LytTR family DNA-binding domain-containing protein	-0.037639	0.918326	0.13386	0.842378	-2.42325	0.00136728	0.212759	0.4994	0.0203904	0.827221	-2.13086	0.00388652
B7H15_11295	ATP-binding protein	agrC	SAUSA300_RS10945	GHKL domain-containing protein	-0.0439706	0.905885	0.103002	0.884128	-2.13795	0.00389012	0.189013	0.547996	0.0212945	0.817485	-2.28691	0.00227487
B7H15_09310	alanine dehydrogenase	ald	SAUSA300_RS09035	alanine dehydrogenase	1.01046	0.0026912	0.939167	0.00309135	-2.00687	3.71905e-08	0.276028	0.43077	0.110957	0.525436	0.421814	0.222943
B7H15_07370	alanine racemase 2	alr2	SAUSA300_RS07020	alanine racemase	1.1139	9.14394e-08	0.635629	0.00581186	-1.00484	0.0074756	0.213099	0.529508	-0.0277395	0.922827	-0.468855	0.0968776
B7H15_04860	aminopeptidase	ampA	SAUSA300_RS04565	M17 family metallopeptidase	0.826087	0.000170662	0.509532	0.0165526	-1.54916	3.8637e-09	0.202245	0.479429	-0.161705	0.469246	-0.188276	0.462153
B7H15_08945	adenine phosphoribosyltransferase	apt	SAUSA300_RS08670	adenine phosphoribosyltransferase	0.00642641	0.988746	0.872921	0.00109094	-1.21874	0.00195999	-0.313691	0.367542	0.0457835	0.838493	-1.23142	9.11629e-05
B7H15_06090	carbamate kinase 1	arcC	SAUSA300_RS05760	carbamate kinase	0.266176	0.448111	-0.0988241	0.811706	-2.73054	0.000296747	1.49868	0.000758687	0.0534374	0.751779	0.928638	0.0180807
B7H15_04960	argininosuccinate lyase	argH	SAUSA300_RS04660	argininosuccinate lyase	0.0438575	0.912123	-0.322491	0.678912	-2.02443	0.00919055	2.85329	0.00277349	0.0528193	0.181322	0.599179	0.321726
B7H15_03375	arginine--tRNA ligase	argS	SAUSA300_RS03205	arginine--tRNA ligase	0.182469	0.398102	0.855932	1.54937e-07	-1.40063	1.59703e-10	0.285813	0.200135	0.0921249	0.719132	-0.319216	0.0885323
B7H15_09470	bifunctional 3-deoxy-7-phosphoheptulonate synthase/chorismate mutase	aroA2	SAUSA300_RS09195	bifunctional 3-deoxy-7-phosphoheptulonate synthase/chorismate mutase	0.198567	0.445973	0.15053	0.513021	-1.24751	1.0583e-06	0.0645639	0.851386	0.0444852	0.893861	-0.184647	0.456056
B7H15_08745	shikimate dehydrogenase	aroE	SAUSA300_RS08475	shikimate dehydrogenase	0.134331	0.588054	1.38564	1.62427e-12	-1.01468	0.00476316	-0.163904	0.64058	0.0321343	0.92157	-0.777713	0.00221542
B7H15_11695	ATP synthase subunit alpha	atpA	SAUSA300_RS11345	F0F1 ATP synthase subunit alpha	0.0850575	0.823133	0.693573	0.00134362	-2.60091	8.9561e-29	-0.642456	0.00896635	0.018662	0.944118	-2.06315	3.08383e-21
B7H15_11680	ATP synthase epsilon chain	atpA	SAUSA300_RS11330	F0F1 ATP synthase subunit epsilon	0.0169108	0.964045	0.511165	0.0142267	-2.41011	3.28309e-22	-0.386544	0.11809	0.156343	0.488708	-2.04157	4.42863e-22
B7H15_11715	ATP synthase subunit A	atpB	SAUSA300_RS11365	F0F1 ATP synthase subunit A	0.0746115	0.85429	0.286374	0.261961	-2.54562	1.48969e-21	-0.572656	0.0371448	0.0944466	0.674564	-2.18468	9.8422e-19
B7H15_11685	ATP synthase subunit beta	atpD	SAUSA300_RS11335	F0F1 ATP synthase subunit beta	0.0396828	0.922063	0.657506	0.0107444	-2.7234	1.22323e-24	-0.571968	0.0399055	0.036405	0.919387	-2.06971	9.55223e-17
B7H15_11720	hypothetical protein	atpE	SAUSA300_RS11370	ATP synthase subunit I	0.0766955	0.828975	0.163543	0.447066	-2.36807	6.03691e-21	-0.535923	0.0260625	0.12222	0.590881	-2.42188	2.62434e-30
B7H15_11710	ATP synthase subunit C	atpE	SAUSA300_RS11360	F0F1 ATP synthase subunit C	0.0404446	0.922063	0.204157	0.343032	-3.16658	4.02453e-27	-1.06442	1.67461e-05	-0.00191694	0.989198	-2.5436	5.72771e-31
B7H15_11705	ATP synthase subunit B	atpF	SAUSA300_RS11355	F0F1 ATP synthase subunit B	0.0583005	0.872482	0.535201	0.00618376	-2.47389	1.56508e-26	-0.667152	0.0033701	0.0324456	0.922314	-2.08312	8.60404e-26
B7H15_11690	ATP synthase subunit gamma	atpG	SAUSA300_RS11340	ATP synthase F1 subunit gamma	0.0494452	0.88505	0.6873	0.00121185	-2.44291	3.11045e-25	-0.589011	0.0160243	0.0673492	0.788376	-1.88926	1.74409e-18
B7H15_11700	ATP synthase subunit delta	atpH	SAUSA300_RS11350	F0F1 ATP synthase subunit delta	0.0731378	0.839423	0.495451	0.0156767	-2.48523	7.35408e-25	-0.776368	0.00105477	0.0230054	0.940816	-2.10624	4.00079e-24
B7H15_08350	2-oxoisovalerate dehydrogenase	bfmBAA	SAUSA300_RS08005	thiamine pyrophosphate-dependent dehydrogenase E1 component subunit alpha	0.16021	0.648999	-0.873124	0.000500031	-3.09789	1.07931e-25	0.278811	0.348825	0.0544343	0.821896	-1.24639	1.27843e-06
B7H15_08370	geranyl transferase	bmfBB(ispA)	SAUSA300_RS08025	polyprenyl synthetase family protein	0.397969	0.0134623	0.86058	8.81591e-09	-2.0188	2.66119e-16	0.0993627	0.709124	-0.044427	0.894843	-0.659719	9.5974e-05
B7H15_01680	branched-chain amino acid transport system II carrier protein	brnQ	SAUSA300_RS01630	branched-chain amino acid transport system II carrier protein	0.229811	0.419085	0.02381	0.936812	-1.54505	2.45727e-09	-0.556251	0.0427612	-0.0387379	0.900303	-0.545762	0.0327882
B7H15_01035	branched-chain amino acid transport system II carrier protein	brnQ	SAUSA300_RS00985	branched-chain amino acid transport system II carrier protein	0.538577	0.0267235	1.54207	2.9489e-11	-1.29354	7.51353e-05	0.39113	0.179238	0.0714861	0.752003	-0.249997	0.373807
B7H15_14980	damage-inducible protein DinB	bstA	SAUSA300_RS14590	bacillithiol transferase BstA	-0.46654	0.187123	0.0426168	0.928382	-2.51827	9.60269e-05	-0.100355	0.798401	0.0303815	0.89677	-1.31818	0.00240259
B7H15_00880	capsular biosynthesis protein	cap8F	SAUSA300_RS00830	type 8 capsular polysaccharide synthesis protein Cap8F	-0.833232	0.0686413	-0.167017	0.760251	-2.92697	0.000142262	-2.52291	0.00181097	-0.0163696	0.918359	-2.36312	0.000194229
B7H15_00885	UDP-N-acetylglucosamine 2-epimerase (non-hydrolyzing)	cap8G	SAUSA300_RS00835	type 8 capsular polysaccharide synthesis protein Cap8G	-1.02009	0.0346619	-0.252696	0.614453	-3.29651	1.54504e-05	-2.79574	0.000348086	-0.0304573	0.813136	-2.22629	0.000118871
B7H15_00910	glycosyltransferase WbuB	cap8L	SAUSA300_RS00860	type 8 capsular polysaccharide synthesis protein Cap8L	-0.548226	0.147276	-0.0627376	0.894131	-1.7148	0.00226767	-1.17405	0.0297179	-0.0237287	0.900303	-1.29647	0.00609473
B7H15_00925	UDP-N-acetyl-D-mannosamine dehydrogenase	cap8O	SAUSA300_RS00875	type 8 capsular polysaccharide synthesis protein Cap8O	-0.37722	0.279287	-0.622104	0.111319	-1.47069	0.00188511	-1.26164	0.0101984	-0.0323021	0.870226	-1.01477	0.0134168
B7H15_00900	capsular biosynthesis protein	capJ	SAUSA300_RS00850	O-antigen ligase family protein	-0.678989	0.0940629	0.0175138	0.9783	-2.79282	0.00333103	-2.85509	0.0190176	-0.0149264	0.922827	-1.15639	0.0426107
B7H15_00920	UDP-glucose 4-epimerase	capN	SAUSA300_RS00870	capsular polysaccharide type 5/8 biosynthesis epimerase CapN	-0.439918	0.210998	-0.458939	0.241052	-1.39069	0.00530245	-0.579281	0.156778	-0.0329864	0.860034	-0.811239	0.0524898
B7H15_06270	carbamoyl-phosphate synthase large chain	carB	SAUSA300_RS05940	carbamoyl-phosphate synthase large subunit	0.451399	0.222624	0.456239	0.37242	-3.23899	1.12754e-07	-1.58263	0.00737824	-0.138053	0.0906011	-2.92858	2.69105e-07
B7H15_06575	phosphatidate cytidylyltransferase	cdsA	SAUSA300_RS06250	phosphatidate cytidylyltransferase	0.723162	0.0131892	1.40846	6.08713e-07	-2.43477	2.48243e-07	0.0939539	0.808856	0.00296299	0.989198	-0.430026	0.183876
B7H15_14125	holin-like protein CidB	cidB	SAUSA300_RS13750	LrgB family protein	0.0557777	0.888846	-0.177543	0.436484	-1.31395	3.49942e-07	0.428736	0.0900279	-0.0188393	0.943703	-0.682644	0.00240259
B7H15_14120	pyruvate oxidase	cidC	SAUSA300_RS13745	pyruvate oxidase	0.0843001	0.816726	-0.368416	0.0724924	-1.35502	4.06032e-10	0.491819	0.0341034	-0.0503052	0.861966	-0.36674	0.0915785
B7H15_09195	dephospho-CoA kinase	coaE	SAUSA300_RS08915	dephospho-CoA kinase	-0.00325117	0.989268	-0.978558	5.68646e-08	-1.69504	4.9077e-09	-0.334856	0.220525	0.0137629	0.954406	-0.363639	0.0833208
B7H15_06535	GTP-sensing pleiotropic transcriptional regulator CodY	codY	SAUSA300_RS06210	GTP-sensing pleiotropic transcriptional regulator CodY	0.271574	0.113991	-0.174004	0.259408	-1.06605	2.55279e-10	-0.0327208	0.932215	0.00927014	0.973655	-0.53909	0.000436801
B7H15_05630	cytochrome ubiquinol oxidase subunit I	cydA	SAUSA300_RS05305	cytochrome ubiquinol oxidase subunit I	0.578857	0.0372477	0.80983	0.00198711	-2.00894	3.35028e-08	0.019229	0.970371	-0.190264	0.34728	-1.02059	0.000268677
B7H15_05635	cytochrome D ubiquinol oxidase subunit II	cydB	SAUSA300_RS05310	cytochrome d ubiquinol oxidase subunit II	0.525434	0.0276652	0.626658	0.00577107	-2.34158	4.43311e-10	-0.35751	0.237669	-0.0181224	0.943703	-1.18353	2.35493e-06
B7H15_09540	D-amino-acid transaminase	dat	SAUSA300_RS09265	D-amino-acid transaminase	0.478391	0.00957515	-0.104792	0.572518	-1.65735	3.60338e-16	0.46564	0.0220674	-0.081476	0.751387	-0.299676	0.110213
B7H15_03040	deoxynucleoside kinase	dck	SAUSA300_RS02890	deoxynucleoside kinase	0.0109019	0.972564	0.582359	0.0067587	-1.39951	5.1316e-05	0.25347	0.407835	0.186876	0.395604	-0.5501	0.0283546
B7H15_00760	purine-nucleoside phosphorylase	deoD	SAUSA300_RS00725	purine-nucleoside phosphorylase	0.310548	0.32878	3.13045	1.13168e-20	-1.81883	0.00664311	-0.0187887	0.964854	-0.0138992	0.953709	-1.59377	0.00077344
B7H15_07525	dihydrofolate reductase	dfrA	SAUSA300_RS07185	dihydrofolate reductase	0.0323696	0.90676	0.0339866	0.835312	-1.06344	1.52273e-06	-0.343823	0.143001	-0.124236	0.584693	-0.313538	0.0703693
B7H15_00005	chromosomal replication initiator protein DnaA	dnaA	SAUSA300_RS00010	chromosomal replication initiator protein DnaA	0.0951611	0.805194	-0.968401	1.15069e-05	-3.78743	1.78281e-37	-0.452048	0.0852918	-0.0745219	0.752003	-2.0933	7.70831e-20
B7H15_00085	replicative DNA helicase	dnaB	SAUSA300_RS00085	replicative DNA helicase	-0.130311	0.723854	-0.711191	0.00517844	-2.77329	1.37907e-23	-0.723914	0.0116718	0.0194477	0.93722	-0.867157	0.000896426
B7H15_08575	DNA primase	dnaG	SAUSA300_RS08305	DNA primase	0.249707	0.30633	-0.934458	1.80458e-06	-1.18198	2.65198e-08	-0.0606269	0.856153	-0.0114542	0.960225	-1.33591	3.53341e-11
B7H15_08405	elongation factor P	efp	SAUSA300_RS08135	elongation factor P	0.000202386	0.999439	-0.200477	0.22651	-1.36425	2.40248e-13	0.121856	0.600923	0.221444	0.289146	-1.48073	2.07884e-19
B7H15_01565	protein EssC	essC	SAUSA300_RS01515	type VII secretion protein EssC	0.289005	0.348666	1.05134	0.000312585	-1.09025	0.00921332	-1.10278	0.0157506	-0.0146691	0.946085	-0.577779	0.0885148
B7H15_06105	permease	eta	SAUSA300_RS05775	TDT family transporter	0.113614	0.701855	-0.494607	0.00833654	-2.50541	1.37819e-17	0.429728	0.0699367	0.381275	0.123465	-0.887609	1.06569e-05
B7H15_06405	malonyl CoA-ACP transacylase	fabD	SAUSA300_RS06075	ACP S-malonyltransferase	0.297467	0.268236	1.02604	1.08808e-05	-1.02432	0.000360224	-0.271055	0.373741	0.00341755	0.98067	0.297624	0.270378
B7H15_07520	fatty acid-binding protein DegV	fakB2	SAUSA300_RS07180	fatty acid kinase binding subunit FakB2	0.209605	0.327262	-0.0333319	0.850878	-1.53792	3.1235e-11	0.0528179	0.868307	0.00693617	0.97699	-0.322504	0.0898281
B7H15_07245	aminoacyltransferase FemB	femB	SAUSA300_RS06895	glycine glycyltransferase FemB	0.188338	0.229726	0.0240802	0.875427	-1.57912	1.00273e-23	0.00322404	0.99318	-0.180552	0.3243	0.0878768	0.57773
B7H15_06445	signal recognition particle protein	ffh	SAUSA300_RS06115	signal recognition particle protein	0.155152	0.600983	0.501721	0.0209194	-1.1078	4.76651e-06	-0.223912	0.425617	-0.0564911	0.839141	-0.00312627	0.989879
B7H15_08630	hypothetical protein	floA	SAUSA300_RS08360	flotillin-like protein FloA	0.532291	0.0181098	-0.871254	1.8853e-05	-1.46673	2.58742e-12	0.39776	0.0953835	0.107879	0.650666	-1.08759	1.52662e-07
B7H15_09055	bifunctional folylpolyglutamate synthase/dihydrofolate synthase	folC	SAUSA300_RS08775	bifunctional folylpolyglutamate synthase/dihydrofolate synthase	0.280134	0.308074	0.0315131	0.917121	-2.44099	3.61917e-17	-0.291185	0.316625	-0.0275027	0.922827	-1.50214	6.74684e-10
B7H15_06565	ribosome-recycling factor	frr	SAUSA300_RS06240	ribosome recycling factor	0.236831	0.361437	0.255496	0.249697	-1.62369	2.0341e-10	-0.335364	0.207215	-0.147059	0.509819	-0.625675	0.0051532
B7H15_06435	signal recognition particle-docking protein FtsY	ftsY	SAUSA300_RS06105	signal recognition particle-docking protein FtsY	0.0222604	0.958269	0.881931	0.00109094	-1.64843	7.78893e-06	-0.0675718	0.868307	-0.0447361	0.851325	0.126441	0.712268
B7H15_13895	UTP--glucose-1-phosphate uridylyltransferase	galU (gtaB)	SAUSA300_RS13520	UTP--glucose-1-phosphate uridylyltransferase GalU	-0.122258	0.651528	0.895771	1.75907e-06	-1.16787	9.8284e-05	-0.140715	0.657586	0.00733322	0.974044	-0.372412	0.104141
B7H15_09190	aldehyde dehydrogenase	gap (gapB)	SAUSA300_RS08910	type I glyceraldehyde-3-phosphate dehydrogenase	0.462246	0.198943	0.863438	0.0283782	-1.77591	0.000431691	1.15126	0.0093824	0.116877	0.387054	0.983993	0.0157825
B7H15_10595	aspartyl/glutamyl-tRNA(Asn/Gln) amidotransferase subunit B	gatB	SAUSA300_RS10290	Asp-tRNA(Asn)/Glu-tRNA(Gln) amidotransferase subunit GatB	0.504638	0.0475683	1.43573	7.24145e-10	-1.52717	1.41351e-08	-0.176727	0.56592	-0.0708695	0.757324	-0.248733	0.364135
B7H15_08500	glucokinase	glk	SAUSA300_RS08230	ROK family glucokinase	0.494538	0.0344082	0.167943	0.480369	-2.65115	5.22279e-14	-0.108405	0.744601	-0.010222	0.961815	-1.28302	7.79087e-08
B7H15_11980	phosphoglucosamine mutase	glmM	SAUSA300_RS11630	phosphoglucosamine mutase	-0.104774	0.653798	-0.546226	0.000147212	-1.03003	1.77639e-09	-0.551105	0.00271715	-0.0318645	0.919387	-0.82145	4.9422e-08
B7H15_11950	glutamine--fructose-6-phosphate aminotransferase	glmS	SAUSA300_RS11600	glutamine--fructose-6-phosphate transaminase (isomerizing)	-0.645886	0.00754785	-0.451568	0.0486833	-2.72786	1.23962e-27	-1.18015	3.6875e-06	-0.285212	0.198555	-2.01016	1.4481e-18
B7H15_04955	glycerophosphodiester phosphodiesterase	glpQ	SAUSA300_RS04655	glycerophosphodiester phosphodiesterase	1.10658	0.00198494	0.176394	0.635163	-3.89851	1.43695e-10	-0.278385	0.422403	0.20537	0.237663	-0.882488	0.0142919
B7H15_13215	glutamate:protein symporter	gltT	SAUSA300_RS12870	cation:dicarboxylase symporter family transporter	0.113221	0.751249	1.53337	2.22004e-12	-1.29961	6.41805e-07	-0.261207	0.382111	-0.00335384	0.989198	-0.621168	0.00839694
B7H15_13925	gluconate kinase	gntK	SAUSA300_RS13550	gluconokinase	2.33994	0.000138969	2.94514	3.32787e-07	-4.50497	3.70431e-09	0.0860048	0.795863	0.0405359	0.721646	-1.58121	0.00463215
B7H15_13920	gluconate permease	gntP	SAUSA300_RS13545	gluconate:H+ symporter	2.09251	0.000126664	2.27782	6.6731e-06	-4.3979	7.9545e-12	0.233782	0.523446	0.0888703	0.32965	-1.52347	0.00243982
B7H15_09095	hydroxymethylbilane synthase	hemC	SAUSA300_RS08815	hydroxymethylbilane synthase	-0.0637445	0.874806	-0.904549	0.000105084	-1.99317	5.74466e-13	-0.0383898	0.909689	-0.0351332	0.914333	-1.06204	1.16802e-05
B7H15_07745	heptaprenyl diphosphate synthase	hepT	SAUSA300_RS07410	polyprenyl synthetase family protein	0.182853	0.404902	0.881021	1.54115e-07	-1.8752	1.26589e-13	-0.473022	0.0436711	-0.1026	0.67236	-0.659628	0.000414468
B7H15_14885	1-(5-phosphoribosyl)-5-((5-phosphoribosylamino)methylideneamino)imidazole-4-carboxamide isomerase	hisA	SAUSA300_RS14495	1-(5-phosphoribosyl)-5-((5-phosphoribosylamino)methylideneamino)imidazole-4-carboxamide isomerase	-0.116894	0.785125	-0.508263	0.300921	-2.23954	0.0089509	0.0570217	0.888487	1.2483	0.0696324	-0.62288	0.237338
B7H15_14895	imidazoleglycerol-phosphate dehydratase	hisB	SAUSA300_RS14505	imidazoleglycerol-phosphate dehydratase HisB	-0.0891856	0.828975	0.236077	0.676212	-3.85671	0.00690571	0.0125962	0.974295	1.52193	0.0663934	-1.20635	0.0621698
B7H15_14905	histidinol dehydrogenase	hisD	SAUSA300_RS14515	histidinol dehydrogenase	0.0168641	0.971589	0.414853	0.427535	-2.70889	0.00316752	0.402637	0.278815	1.97349	0.0101456	-1.1066	0.0532576
B7H15_01200	lipoprotein	hptA	SAUSA300_RS01150	ABC transporter substrate-binding protein	0.189157	0.515324	0.251227	0.316948	-1.99179	1.22236e-06	0.614602	0.0373764	0.0713853	0.749144	0.195531	0.512338
B7H15_01190	DNA-binding response regulator	hptR	SAUSA300_RS01140	response regulator transcription factor	0.256001	0.333737	-0.040942	0.884384	-2.94616	7.6219e-09	0.304994	0.329086	0.11735	0.578241	-0.299702	0.298067
B7H15_01195	sensor histidine kinase	hptS	SAUSA300_RS01145	sensor histidine kinase	0.313661	0.27377	0.191488	0.499774	-2.18312	6.54668e-08	0.741647	0.0157506	0.0332318	0.911962	0.126291	0.709934
B7H15_02720	molecular chaperone Hsp33	hslO	SAUSA300_RS02630	Hsp33 family molecular chaperone HslO	-0.17436	0.542744	-0.080324	0.705516	-1.44262	6.19697e-09	-1.63913	5.95965e-10	-0.679443	0.0158621	-1.44103	7.34122e-11
B7H15_00040	histidine ammonia-lyase	hutH	SAUSA300_RS00045	histidine ammonia-lyase	-0.180137	0.649496	-0.790026	0.0275501	-1.98495	3.04116e-05	-0.41088	0.270748	-0.066657	0.661733	-0.369816	0.352834
B7H15_12920	imidazolonepropionase	hutI	SAUSA300_RS12585	imidazolonepropionase	0.276264	0.413247	-0.948165	0.00361531	-1.17738	0.00267055	0.238416	0.502917	0.0599501	0.751387	-0.327566	0.378287
B7H15_12925	urocanate hydratase	hutU	SAUSA300_RS12590	urocanate hydratase	0.478401	0.146627	-0.895547	0.00593046	-1.47679	0.000315491	0.195888	0.58752	0.0107271	0.953709	-0.566489	0.107211
B7H15_09155	translation initiation factor IF-3	infC	SAUSA300_RS08875	translation initiation factor IF-3	0.418556	0.0699097	1.57531	1.83884e-14	-3.2216	3.91406e-23	-0.83608	0.00135669	0.109959	0.637426	-2.88751	2.75229e-33
B7H15_14290	transglycosylase IsaA	isaA	SAUSA300_RS13915	lytic transglycosylase IsaA	0.133239	0.730341	5.59268	1.37174e-15	-2.54963	0.000282418	-0.267946	0.373741	-0.0629393	0.317826	-3.84653	1.16682e-07
B7H15_02625	4-diphosphocytidyl-2C-methyl-D-erythritol kinase	ispE	SAUSA300_RS02535	4-(cytidine 5'-diphospho)-2-C-methyl-D-erythritol kinase	0.349499	0.115987	0.0598046	0.792524	-1.18986	5.30439e-07	-0.18635	0.500123	-0.0327634	0.922827	-0.88926	1.62784e-05
B7H15_04270	prolipoprotein diacylglyceryl transferase	lgt	SAUSA300_RS04015	prolipoprotein diacylglyceryl transferase	0.0994702	0.714096	-0.151066	0.421415	-1.07093	5.36676e-06	0.0813763	0.789479	-0.0708597	0.777318	-0.220694	0.276214
B7H15_08355	dihydrolipoyl dehydrogenase	lpdA (pdhD)	SAUSA300_RS08010	dihydrolipoyl dehydrogenase	0.24852	0.370853	-0.841759	0.000201493	-2.82491	2.15911e-26	0.676832	0.00865498	0.0541447	0.83105	-1.2309	1.24224e-07
B7H15_05690	dihydrolipoyl dehydrogenase	lpdA (pdhD)	SAUSA300_RS05365	dihydrolipoyl dehydrogenase	0.214727	0.409741	-0.115129	0.660722	-1.16624	1.26928e-06	-0.616868	0.00834622	-0.20246	0.348797	-1.99463	5.56383e-17
B7H15_01805	lipoate--protein ligase	lplA2	SAUSA300_RS01745	lipoate--protein ligase	1.24358	8.9045e-05	1.90706	2.13935e-09	-2.45258	7.46274e-05	-0.381569	0.320844	0.0162781	0.943703	-0.0781392	0.85215
B7H15_04000	lipoteichoic acid synthase	ltaS	SAUSA300_RS03775	polyglycerol-phosphate lipoteichoic acid synthase LtaS	0.134991	0.656533	-0.50264	0.0111284	-1.8707	2.82013e-20	0.00570937	0.991382	-0.035451	0.922827	-0.926476	3.13075e-06
B7H15_09160	gamma-aminobutyrate permease	lysP	SAUSA300_RS08880	amino acid permease	-0.0765726	0.834323	-0.0746579	0.768212	-1.29291	2.22522e-06	0.0908054	0.787982	-0.100071	0.655314	-0.498567	0.0463093
B7H15_01405	DNA-binding response regulator	lytR	SAUSA300_RS01360	response regulator transcription factor LytR	0.100438	0.818195	0.250263	0.415006	-2.44092	2.2928e-06	-0.169375	0.644278	-0.0318151	0.905391	-0.590233	0.0736615
B7H15_01400	sensor histidine kinase	lytS	SAUSA300_RS01355	sensor histidine kinase	-0.320988	0.104925	-0.416533	0.015064	-1.09388	1.05487e-07	-0.282499	0.233893	-0.190979	0.368108	-0.731084	4.19825e-05
B7H15_11895	mannose-6-phosphate isomerase	manA	SAUSA300_RS11545	class I mannose-6-phosphate isomerase	0.519341	0.0917961	1.50418	4.88211e-07	-2.84599	2.25609e-10	-0.17437	0.615567	-0.0828821	0.658041	-1.21669	0.000148003
B7H15_10515	methionine aminopeptidase	map	SAUSA300_RS10205	type I methionyl aminopeptidase	0.20434	0.37101	0.111219	0.574867	-2.10145	1.26843e-17	0.0515763	0.875168	-0.189581	0.379725	-0.0636622	0.786706
B7H15_00175	PBP2a family beta-lactam-resistant peptidoglycan transpeptidase MecA	mecA	SAUSA300_RS00165	PBP2a family beta-lactam-resistant peptidoglycan transpeptidase MecA	-0.34994	0.138542	-0.640179	0.00170277	-4.47064	2.96053e-59	-0.337155	0.173087	-0.0548466	0.833503	-3.5958	7.1678e-63
B7H15_05410	1,4-dihydroxy-2-naphthoyl-CoA synthase	menB	SAUSA300_RS05095	1,4-dihydroxy-2-naphthoyl-CoA synthase	0.230943	0.42935	-0.56966	0.0140953	-1.10217	6.5245e-06	-0.147584	0.629237	-0.110233	0.612525	-0.247474	0.3513
B7H15_05400	2-succinyl-5-enolpyruvyl-6-hydroxy-3-cyclohexene-1-carboxylate synthase	menD	SAUSA300_RS05085	2-succinyl-5-enolpyruvyl-6-hydroxy-3-cyclohexene-1-carboxylic-acid synthase	0.541471	0.148254	-0.699154	0.0811829	-3.00001	4.44822e-10	-0.00201744	0.99656	-0.0697088	0.623957	0.128987	0.792549
B7H15_09780	2-succinylbenzoate-CoA ligase	menE	SAUSA300_RS09500	o-succinylbenzoate--CoA ligase	0.385657	0.0181417	-0.135463	0.456571	-1.55253	1.42868e-07	-0.27126	0.331252	-0.112419	0.623957	-0.688356	0.000483942
B7H15_05395	isochorismate synthase	menF	SAUSA300_RS05080	isochorismate synthase MenF	0.62045	0.0394209	-0.43703	0.137798	-1.27954	0.000486574	0.214582	0.534213	-0.157434	0.396949	0.432884	0.174136
B7H15_05405	2-succinyl-6-hydroxy-2,4-cyclohexadiene-1-carboxylate synthase	menH	SAUSA300_RS05090	2-succinyl-6-hydroxy-2,4-cyclohexadiene-1-carboxylate synthase	0.728249	0.0608173	-0.746544	0.055561	-2.98276	2.40462e-09	0.0489744	0.916881	-0.0458615	0.772042	-0.0326252	0.951066
B7H15_02600	methionine--tRNA ligase	metG	SAUSA300_RS02510	methionine--tRNA ligase	0.154882	0.519738	0.408081	0.0203237	-1.51327	8.95315e-13	-0.595095	0.0059516	-0.0962348	0.69654	-1.1455	2.61106e-10
B7H15_08870	tRNA 2-thiouridine(34) synthase MnmA	mnmA	SAUSA300_RS08600	tRNA 2-thiouridine(34) synthase MnmA	-0.130664	0.608086	-0.48391	0.00632857	-1.03831	1.09444e-06	-0.129646	0.629237	-0.00812054	0.978228	-0.407545	0.0347928
B7H15_15085	tRNA uridine-5-carboxymethylaminomethyl(34) synthesis enzyme MnmG	mnmG	SAUSA300_RS14685	tRNA uridine-5-carboxymethylaminomethyl(34) synthesis enzyme MnmG	-0.0781878	0.849135	-0.538375	0.0127779	-1.28889	1.06009e-06	-0.267446	0.363851	-0.162341	0.453339	0.241606	0.342342
B7H15_06165	phospho-N-acetylmuramoyl-pentapeptide-transferase	mraY	SAUSA300_RS05835	phospho-N-acetylmuramoyl-pentapeptide-transferase	0.237583	0.425013	0.421519	0.10915	-3.44471	1.37113e-08	-0.606037	0.0813216	-0.00735371	0.969226	-3.20994	3.22515e-17
B7H15_12540	hypothetical protein	mspA	SAUSA300_RS12205	membrane stabilizing protein MspA	-0.155504	0.497363	-0.438827	0.0231916	-1.19016	0.000289453	-0.0993076	0.781056	0.304948	0.200889	-0.173214	0.497474
B7H15_11960	PTS lactose transporter subunit IIB	mtlR	SAUSA300_RS11610	BglG family transcription antiterminator	-0.000864543	0.99349	0.465921	0.109905	-1.66357	8.94597e-06	0.218886	0.517746	0.046093	0.832899	-0.430705	0.183876
B7H15_09490	UDP-N-acetylmuramate--L-alanine ligase	murC	SAUSA300_RS09215	UDP-N-acetylmuramate--L-alanine ligase	0.190046	0.483948	0.255087	0.253649	-2.17804	1.70459e-16	0.167317	0.561045	0.0476214	0.873952	-1.17749	4.16657e-08
B7H15_01065	N-acetylmuramic acid 6-phosphate etherase	murQ	SAUSA300_RS01015	N-acetylmuramic acid 6-phosphate etherase	0.387951	0.142091	2.30416	0.00283581	-5.45293	6.21674e-06	0.462329	0.142069	0.029421	0.680386	-0.619043	0.30195
B7H15_14165	hydroxymethylglutaryl-CoA reductase, degradative	mvaA	SAUSA300_RS13790	hydroxymethylglutaryl-CoA reductase, degradative	0.11121	0.754308	0.397297	0.0817068	-1.26104	1.29438e-06	-0.489266	0.0697619	-0.0757099	0.752003	-0.812948	0.000453158
B7H15_03225	diphosphomevalonate decarboxylase	mvaD	SAUSA300_RS03065	diphosphomevalonate decarboxylase	-0.195428	0.527935	0.21994	0.397693	-3.51628	2.44137e-21	-0.467488	0.102391	-0.300958	0.222929	-2.33343	6.08125e-19
B7H15_03230	phosphomevalonate kinase	mvaK2	SAUSA300_RS03070	phosphomevalonate kinase	-0.14823	0.679929	-0.203606	0.472312	-5.51529	1.56315e-19	-0.953023	0.00277349	-0.154338	0.436258	-2.33128	3.91668e-16
B7H15_14170	hydroxymethylglutaryl-CoA synthase	mvaS	SAUSA300_RS13795	hydroxymethylglutaryl-CoA synthase	0.207811	0.449383	1.86587	2.02909e-18	-1.56854	2.42002e-09	-0.744101	0.00497733	0.0169784	0.944118	-1.16821	2.7652e-07
B7H15_03220	mevalonate kinase	mvk	SAUSA300_RS03060	mevalonate kinase	-0.0754677	0.847172	0.579439	0.0174148	-3.84345	2.56908e-15	-0.385552	0.20418	-0.2804	0.24059	-1.98943	3.98746e-13
B7H15_08735	nicotinate-nicotinamide nucleotide adenylyltransferase	nadD	SAUSA300_RS08465	nicotinate (nicotinamide) nucleotide adenylyltransferase	0.115477	0.699335	1.39624	5.14864e-11	-1.88365	1.36889e-06	-0.430578	0.178676	-0.0423871	0.882842	-1.07838	2.96936e-05
B7H15_03910	N-acetylglucosamine-6-phosphate deacetylase	nagA	SAUSA300_RS03685	N-acetylglucosamine-6-phosphate deacetylase	0.204456	0.360066	1.09188	4.37401e-10	-1.8239	4.25042e-12	-0.378752	0.126114	-0.331034	0.162059	-0.93147	1.77457e-06
B7H15_02370	NADH-quinone oxidoreductase subunit L	ndhF	SAUSA300_RS02280	NADH dehydrogenase subunit 5	0.195333	0.624953	0.453839	0.293282	-2.91895	1.38166e-07	-3.08367	4.57385e-07	-0.71748	0.12309	-2.67067	1.12791e-08
B7H15_07740	nucleoside-diphosphate kinase	ndk	SAUSA300_RS07405	nucleoside-diphosphate kinase	0.847876	0.0307518	2.67593	2.25203e-10	-2.10699	0.00204154	-0.103481	0.793842	-0.089434	0.423859	0.42436	0.346688
B7H15_12760	Na+/H+ antiporter NhaC	nhaC	SAUSA300_RS12425	Na+/H+ antiporter NhaC	0.169132	0.666683	0.199258	0.575429	-2.41088	1.62281e-07	0.0172011	0.973744	-0.132381	0.408192	-0.548739	0.122305
B7H15_07575	quinolone resistance protein NorB	norB	SAUSA300_RS07240	multidrug efflux MFS transporter NorB	1.65293	0.000387604	1.67592	0.00012424	-1.68763	0.00152748	0.20096	0.604008	0.0181052	0.922827	0.590189	0.186499
B7H15_10680	nitric oxide synthase oxygenase	nos	SAUSA300_RS10370	nitric oxide synthase oxygenase	0.185298	0.513816	-0.754773	0.000348236	-2.17791	1.77369e-20	-0.532511	0.0323363	-0.0432596	0.899951	-1.89933	1.64314e-18
B7H15_04085	ribonucleotide-diphosphate reductase subunit alpha	nrdE	SAUSA300_RS03845	class 1b ribonucleoside-diphosphate reductase subunit alpha	0.248994	0.491731	1.44278	5.44798e-05	-1.05007	0.00451022	0.38356	0.270989	0.0120226	0.947902	1.8183	6.77327e-07
B7H15_04090	class 1b ribonucleoside-diphosphate reductase subunit beta	nrdF	SAUSA300_RS03850	class 1b ribonucleoside-diphosphate reductase subunit beta	0.478734	0.17931	1.6145	1.43863e-05	-3.718	1.47115e-15	0.202044	0.573652	0.0311781	0.88936	0.666735	0.0812606
B7H15_14620	DNA-binding response regulator	nsaR (braR)	SAUSA300_RS14240	nisin susceptibility-associated two-component system response regulator NsaR	-0.155766	0.649496	0.371279	0.162468	-1.68583	2.04622e-06	-0.253105	0.441203	0.0365897	0.900303	-2.40972	5.92344e-15
B7H15_14615	histidine kinase	nsaS (braS)	SAUSA300_RS14235	nisin susceptibility-associated two-component system sensor histidine kinase NsaS	-0.174119	0.414811	0.0160226	0.938803	-2.38312	1.56189e-15	-0.438927	0.0705945	-0.00565156	0.989198	-2.20476	1.85325e-25
B7H15_06160	penicillin-binding protein	pbp1	SAUSA300_RS05830	penicillin-binding protein	0.190933	0.425582	0.446371	0.0157484	-2.15861	1.01979e-20	-0.586586	0.00874861	-0.0229238	0.93898	-2.56009	3.19943e-38
B7H15_08525	penicillin-binding protein	pbp3	SAUSA300_RS08255	penicillin-binding protein 2	0.29852	0.0723068	0.422854	0.00362305	-1.40485	2.88906e-15	0.406265	0.0238178	-0.0303225	0.922827	-0.0286146	0.888419
B7H15_09750	phosphoenolpyruvate carboxykinase (ATP)	pckA	SAUSA300_RS09470	phosphoenolpyruvate carboxykinase (ATP)	1.7634	0.00116857	2.44579	2.04736e-06	-1.45303	0.00664636	0.737888	0.0945372	0.103903	0.233659	1.40553	0.00546189
B7H15_05685	dihydrolipoyllysine-residue acetyltransferase component of pyruvate dehydrogenase complex	pdhC	SAUSA300_RS05360	2-oxo acid dehydrogenase subunit E2	0.357846	0.160155	0.13667	0.577957	-1.10967	9.2757e-07	-0.876753	0.000373447	-0.288632	0.226506	-1.91497	8.37779e-18
B7H15_07290	oligoendopeptidase F	pepF	SAUSA300_RS06940	oligoendopeptidase F	0.838918	0.00448415	0.6896	0.0138057	-1.53417	7.83235e-07	0.746901	0.0164957	0.0377674	0.868764	0.398638	0.192731
B7H15_06355	serine/threonine protein kinase	pknB (stk1)	SAUSA300_RS06025	serine/threonine protein kinase Stk1	0.345759	0.0841503	2.06558	5.8767e-32	-1.22278	3.6793e-07	-0.493294	0.0436947	-0.0289684	0.922827	0.230179	0.278311
B7H15_06645	polyribonucleotide nucleotidyltransferase	pnp	SAUSA300_RS06315	polyribonucleotide nucleotidyltransferase	0.0325023	0.92191	0.774693	5.62224e-06	-2.0677	3.10297e-26	0.0118854	0.974295	0.0353356	0.92157	-1.25616	6.65778e-13
B7H15_11760	peptide chain release factor 1	prfA	SAUSA300_RS11410	peptide chain release factor 1	0.421773	0.0530471	1.99621	1.71467e-23	-2.70788	1.01402e-13	-0.296623	0.302397	0.0226447	0.943703	-1.43416	6.13999e-10
B7H15_11755	protein-(glutamine-N5) methyltransferase, release factor-specific	prmC	SAUSA300_RS11405	peptide chain release factor N(5)-glutamine methyltransferase	0.468942	0.00985752	1.82267	2.262e-25	-3.64734	4.94773e-15	-0.563922	0.0341034	0.0961936	0.692563	-1.65822	2.15144e-14
B7H15_11280	delta-hemolysin	psmd	SAUSA300_RS16085	delta-lysin family phenol-soluble modulin	-0.158017	0.390819	0.569212	0.37169	-3.89433	0.000403813	-0.049172	0.851165	0.00338104	0.960225	-3.55238	0.000884793
B7H15_14115	PTS glucoside EIICBA component	ptsG	SAUSA300_RS13740	glucose-specific PTS transporter subunit IIBC	1.65278	7.65143e-06	2.95294	5.67765e-17	-1.62144	1.78628e-05	0.138237	0.711648	0.0844555	0.60392	0.161441	0.698442
B7H15_01055	PTS glucose EIICBA component	ptsG	SAUSA300_RS01005	glucose-specific PTS transporter subunit IIBC	0.887505	0.00259862	2.06629	6.43531e-14	-3.62551	5.82908e-27	-0.170643	0.605799	0.167752	0.324567	-1.29311	5.35474e-06
B7H15_10640	adenylosuccinate lyase	purB	SAUSA300_RS10335	adenylosuccinate lyase	0.727485	0.000257607	1.54997	1.76555e-16	-2.24313	1.39371e-17	0.02598	0.949919	0.0203823	0.943703	-0.563549	0.0062513
B7H15_05565	phosphoribosylamine--glycine ligase	purD	SAUSA300_RS05245	phosphoribosylamine--glycine ligase	0.450364	0.210918	3.93159	3.60672e-23	-1.22478	0.0036985	0.148891	0.698375	0.0780376	0.584693	1.39643	0.000413413
B7H15_05545	amidophosphoribosyltransferase	purF	SAUSA300_RS05225	amidophosphoribosyltransferase	1.0755	0.00438857	4.16546	1.87629e-30	-1.14086	0.00455034	-0.28633	0.42613	0.0422391	0.821896	1.34118	0.000236876
B7H15_05560	bifunctional phosphoribosylaminoimidazolecarboxamide formyltransferase/inosine monophosphate cyclohydrolase	purH	SAUSA300_RS05240	bifunctional phosphoribosylaminoimidazolecarboxamide formyltransferase/IMP cyclohydrolase	0.688468	0.0666186	4.16715	4.34615e-27	-1.2485	0.00269971	0.16672	0.655863	0.0574157	0.739187	1.59865	3.51992e-05
B7H15_05540	phosphoribosylformylglycinamidine synthase subunit PurL	purL	SAUSA300_RS05220	phosphoribosylformylglycinamidine synthase subunit PurL	1.14726	0.000286675	3.9732	5.02971e-40	-1.35133	0.000104242	-0.270646	0.424788	0.0203032	0.933765	1.01045	0.000997911
B7H15_05550	phosphoribosylformylglycinamidine cyclo-ligase	purM	SAUSA300_RS05230	phosphoribosylformylglycinamidine cyclo-ligase	0.859913	0.0308406	4.30612	1.15691e-25	-1.38345	0.00453028	-0.203916	0.590066	0.0605153	0.683539	1.54878	0.000163633
B7H15_05535	phosphoribosylformylglycinamidine synthase subunit PurQ	purQ	SAUSA300_RS05215	phosphoribosylformylglycinamidine synthase I	1.01336	9.40876e-05	3.57723	7.48735e-44	-1.74799	1.81861e-05	-0.339144	0.317978	-0.0521551	0.816338	0.693667	0.0125092
B7H15_02630	pur operon repressor	purR	SAUSA300_RS02540	pur operon repressor	-0.00359093	0.989273	-0.286487	0.247309	-2.02187	1.62131e-12	0.385943	0.17172	0.0400868	0.899951	-0.577426	0.0224693
B7H15_09635	proline dehydrogenase	putA	SAUSA300_RS09350	proline dehydrogenase	0.830234	0.0554108	1.51217	0.00110742	-2.50814	4.20069e-05	1.56209	0.00277349	0.115144	0.233659	2.09771	1.44529e-05
B7H15_06265	carbamoyl-phosphate synthase small chain	pyrAA (carA)	SAUSA300_RS05935	carbamoyl phosphate synthase small subunit	0.515325	0.172879	1.27327	0.0252532	-3.54538	4.11014e-06	-1.9165	0.00686291	-0.104176	0.0912002	-3.21703	1.05138e-06
B7H15_06255	aspartate carbamoyltransferase	pyrB	SAUSA300_RS05925	aspartate carbamoyltransferase catalytic subunit	1.17764	0.0268321	2.38316	1.54874e-05	-3.9686	8.82553e-06	-0.870482	0.0789045	-0.030875	0.797682	-4.28395	1.88504e-09
B7H15_06260	dihydroorotase	pyrC	SAUSA300_RS05930	dihydroorotase	0.756834	0.0979422	1.83007	0.00148373	-2.47452	0.000198819	-2.43232	0.000886495	-0.098417	0.133313	-3.20759	6.06788e-07
B7H15_14395	dihydroorotate dehydrogenase (quinone)	pyrD	SAUSA300_RS14015	quinone-dependent dihydroorotate dehydrogenase	0.138991	0.747114	2.3957	5.39071e-10	-1.8827	2.32143e-05	-0.702073	0.0793098	-0.0181388	0.927534	-2.01409	7.8289e-07
B7H15_06275	orotidine 5'-phosphate decarboxylase	pyrF	SAUSA300_RS05945	orotidine-5'-phosphate decarboxylase	0.288038	0.417181	-0.689154	0.129365	-3.27754	3.04845e-07	-2.62612	4.71373e-05	-1.02411	0.0904634	-2.85896	6.15763e-08
B7H15_06250	uracil permease	pyrP	SAUSA300_RS05920	NCS2 family nucleobase:cation symporter	1.11999	0.0452981	4.41345	4.4889e-11	-2.31906	0.00711937	-0.411385	0.24199	-0.0693288	0.235683	-2.09892	0.00273005
B7H15_06245	bifunctional pyrimidine operon transcriptional regulator/uracil phosphoribosyltransferase	pyrR	SAUSA300_RS05915	bifunctional pyr operon transcriptional regulator/uracil phosphoribosyltransferase PyrR	1.46156	0.00120281	2.4863	1.07794e-08	-2.37543	3.97819e-05	-0.170817	0.649578	-0.0109416	0.946085	-1.88666	6.06371e-05
B7H15_01455	ribokinase	rbsK	SAUSA300_RS01405	ribokinase	0.0641588	0.855814	0.0159421	0.950871	-1.38514	2.41229e-06	0.159414	0.602097	0.0204951	0.943703	-0.0288819	0.924899
B7H15_01465	ribose transporter RbsU	rbsU	SAUSA300_RS01415	ribose transporter RbsU	-0.0578323	0.873841	0.31156	0.148455	-2.17611	3.45135e-10	0.194915	0.515469	0.0733293	0.757871	-0.477873	0.0443626
B7H15_08950	single-stranded-DNA-specific exonuclease RecJ	recJ	SAUSA300_RS08675	single-stranded-DNA-specific exonuclease RecJ	0.179823	0.610372	0.683628	0.00959203	-2.07284	1.75324e-09	-0.130481	0.71061	0.0126342	0.960225	-1.43241	3.5524e-07
B7H15_04010	DNA helicase RecQ	recQ	SAUSA300_RS03790	DNA helicase RecQ	-0.0353014	0.924471	-0.767909	0.00069467	-2.01737	2.1048e-14	-0.453173	0.0963381	-0.0604354	0.808564	0.106617	0.729692
B7H15_11780	transcription termination factor Rho	rho	SAUSA300_RS11425	transcription termination factor Rho	0.353933	0.203747	2.33215	1.29542e-21	-1.17822	8.74958e-05	0.0802173	0.827163	0.124115	0.551152	-0.709181	0.00737544
B7H15_02945	50S ribosomal protein L1	rplA	SAUSA300_RS02800	50S ribosomal protein L1	0.0568393	0.897658	1.99875	1.30055e-15	-1.09243	0.000146967	-0.127332	0.709177	-0.0469491	0.853866	-0.256646	0.383568
B7H15_12470	50S ribosomal protein L2	rplB	SAUSA300_RS12135	50S ribosomal protein L2	-0.0447994	0.912123	2.624	8.24113e-31	-1.65278	1.21761e-10	-1.08564	5.58973e-05	-0.0871943	0.708183	-1.58339	2.22888e-11
B7H15_12485	50S ribosomal protein L3	rplC	SAUSA300_RS12150	50S ribosomal protein L3	0.0123907	0.975758	2.84463	5.1987e-31	-1.79098	2.47195e-09	-1.00189	0.000849685	-0.0821209	0.717354	-1.34615	1.20356e-07
B7H15_12480	50S ribosomal protein L4	rplD	SAUSA300_RS12145	50S ribosomal protein L4	0.00626555	0.987632	2.74406	2.26506e-33	-1.56584	3.96151e-09	-1.20613	1.60511e-05	-0.0638836	0.788376	-1.6263	1.33404e-11
B7H15_12425	50S ribosomal protein L5	rplE	SAUSA300_RS12090	50S ribosomal protein L5	-0.0598099	0.879843	2.62969	2.27689e-30	-1.38373	1.09626e-06	-0.721409	0.0126287	0.0320629	0.92157	-1.20027	1.08263e-06
B7H15_12410	50S ribosomal protein L6	rplF	SAUSA300_RS12075	50S ribosomal protein L6	-0.0581497	0.890669	2.53275	2.21454e-23	-1.06959	0.000353237	-0.913524	0.00381341	0.0015757	0.992326	-0.983343	0.000266409
B7H15_00080	50S ribosomal protein L9	rplI	SAUSA300_RS00080	50S ribosomal protein L9	-0.213147	0.297104	-0.79917	7.16741e-07	-1.34876	1.12926e-12	-0.377002	0.0654356	-0.0136611	0.956625	-0.280333	0.123579
B7H15_12325	50S ribosomal protein L13	rplM	SAUSA300_RS11990	50S ribosomal protein L13	0.261229	0.21291	2.70571	1.93346e-55	-1.21866	1.15117e-07	-0.915484	0.000128342	-0.163797	0.457226	-0.256545	0.215677
B7H15_12435	50S ribosomal protein L14	rplN	SAUSA300_RS12100	50S ribosomal protein L14	-0.0297878	0.937493	2.59952	2.29478e-26	-1.87558	1.93067e-10	-0.955429	0.00123831	-0.067533	0.762154	-1.43023	2.83868e-08
B7H15_12450	50S ribosomal protein L16	rplP	SAUSA300_RS12115	50S ribosomal protein L16	-0.0522043	0.900836	2.63252	1.07296e-25	-1.96973	3.46121e-10	-1.25961	6.72097e-05	-0.0546521	0.816338	-1.48375	2.672e-08
B7H15_09145	50S ribosomal protein L20	rplT	SAUSA300_RS08865	50S ribosomal protein L20	0.398639	0.126122	1.78199	1.55997e-14	-4.93422	3.24781e-20	-0.770895	0.00811227	0.0313602	0.92157	-3.48935	3.40777e-34
B7H15_12460	50S ribosomal protein L22	rplV	SAUSA300_RS12125	50S ribosomal protein L22	-0.0452933	0.911913	2.50311	1.08401e-27	-1.99053	7.24529e-12	-1.42523	1.24e-06	-0.0451118	0.88936	-1.49775	9.62416e-10
B7H15_12475	50S ribosomal protein L23	rplW	SAUSA300_RS12140	50S ribosomal protein L23	-0.0964652	0.803878	2.58201	2.44324e-26	-1.16156	0.000860234	-0.688526	0.0437133	-0.0671532	0.757085	-1.46894	2.77366e-07
B7H15_12430	50S ribosomal protein L24	rplX	SAUSA300_RS12095	50S ribosomal protein L24	-0.0767167	0.848678	2.50011	2.17558e-23	-1.76985	2.43089e-07	-0.955001	0.00402889	0.0570755	0.808564	-1.18025	1.57499e-05
B7H15_12445	50S ribosomal protein L29	rpmC	SAUSA300_RS12110	50S ribosomal protein L29	-0.0748468	0.849135	2.43125	3.83729e-23	-2.00284	1.4241e-07	-1.27008	0.000550361	0.00647993	0.97455	-1.36894	1.1359e-06
B7H15_12395	50S ribosomal protein L30	rpmD	SAUSA300_RS12060	50S ribosomal protein L30	-0.0683668	0.867496	2.27011	4.32384e-20	-1.18246	0.000146967	-0.522446	0.0899044	-0.0214066	0.937686	-0.76047	0.00467539
B7H15_15100	50S ribosomal protein L34	rpmH	SAUSA300_RS14700	50S ribosomal protein L34	0.110817	0.785125	1.1508	1.92307e-05	-1.08714	0.00256092	-1.07586	0.00611097	0.0819961	0.682494	-1.84968	1.02472e-08
B7H15_09150	50S ribosomal protein L35	rpmI	SAUSA300_RS08870	50S ribosomal protein L35	0.419813	0.104591	1.82152	6.06703e-15	-4.55073	5.96634e-20	-0.88848	0.00272152	0.0683341	0.766681	-3.296	1.24714e-30
B7H15_02965	DNA-directed RNA polymerase subunit beta	rpoB	SAUSA300_RS02820	DNA-directed RNA polymerase subunit beta	-0.0399661	0.920886	-0.510219	0.0312662	-2.49227	4.03582e-25	-0.308375	0.267825	-0.0828075	0.733994	-1.6898	7.85168e-13
B7H15_02970	DNA-directed RNA polymerase subunit beta'	rpoC	SAUSA300_RS02825	DNA-directed RNA polymerase subunit beta'	-0.0252538	0.949002	-0.174225	0.577224	-2.83287	7.22948e-21	-0.252351	0.439342	-0.0134566	0.947703	-1.61209	5.17239e-08
B7H15_12455	30S ribosomal protein S3	rpsC	SAUSA300_RS12120	30S ribosomal protein S3	-0.0307771	0.933088	2.60542	3.25102e-29	-1.88496	7.29579e-12	-1.29803	4.66931e-06	-0.0740951	0.751779	-1.52691	3.81627e-10
B7H15_12400	30S ribosomal protein S5	rpsE	SAUSA300_RS12065	30S ribosomal protein S5	-0.0803864	0.841264	2.53352	7.51156e-23	-1.05119	0.000302346	-0.929103	0.00270397	-0.0549376	0.813323	-1.01356	0.000171641
B7H15_02985	30S ribosomal protein S7	rpsG	SAUSA300_RS02840	30S ribosomal protein S7	0.114893	0.713771	2.01768	3.23156e-26	-1.921	1.37177e-17	-0.819374	0.000325433	-0.0775833	0.752003	-1.32197	3.35823e-11
B7H15_12415	30S ribosomal protein S8	rpsH	SAUSA300_RS12080	30S ribosomal protein S8	-0.0553913	0.891857	2.4057	1.89827e-23	-1.54068	3.51587e-07	-1.11374	0.000306104	-0.0146433	0.94926	-1.01056	8.82501e-05
B7H15_12320	30S ribosomal protein S9	rpsI	SAUSA300_RS11985	30S ribosomal protein S9	0.278983	0.16217	2.16572	7.93543e-39	-1.62282	1.42956e-12	-1.10636	1.51176e-06	-0.171652	0.436258	-0.727142	7.12595e-05
B7H15_12490	30S ribosomal protein S10	rpsJ	SAUSA300_RS12155	30S ribosomal protein S10	0.0576724	0.885316	2.7268	4.47053e-37	-1.82712	1.1177e-11	-1.07722	6.73072e-05	-0.0914476	0.69654	-1.54255	1.79756e-11
B7H15_02980	30S ribosomal protein S12	rpsL	SAUSA300_RS02835	30S ribosomal protein S12	0.0934387	0.792152	1.83314	2.08323e-21	-2.27768	6.58933e-23	-1.14382	6.33515e-07	-0.105103	0.657207	-1.7113	2.08221e-17
B7H15_06640	30S ribosomal protein S15	rpsO	SAUSA300_RS06310	30S ribosomal protein S15	0.00281417	0.981698	0.470182	0.00656795	-1.11	2.4195e-09	-0.358255	0.0881658	0.102386	0.65055	-0.580963	0.00118808
B7H15_12440	30S ribosomal protein S17	rpsQ	SAUSA300_RS12105	30S ribosomal protein S17	-0.0695726	0.861811	2.46002	1.16595e-23	-1.94025	3.73273e-08	-1.09655	0.00121034	0.00211951	0.989198	-1.36368	5.30612e-07
B7H15_12465	30S ribosomal protein S19	rpsS	SAUSA300_RS12130	30S ribosomal protein S19	-0.0571731	0.879797	2.56215	9.59778e-34	-2.29736	2.43983e-14	-1.26905	7.52728e-06	-0.0611502	0.810197	-1.64685	1.31666e-12
B7H15_11475	anti-sigma B factor RsbW	rsbW	SAUSA300_RS11125	anti-sigma B factor RsbW	0.0221111	0.949814	0.965817	0.000177043	-1.98796	2.05666e-06	-0.225178	0.520651	-0.0304546	0.919387	-0.209514	0.517162
B7H15_15080	ribosomal RNA small subunit methyltransferase G	rsmG	SAUSA300_RS14680	16S rRNA (guanine(527)-N(7))-methyltransferase RsmG	-0.102538	0.785125	-0.839408	0.000461934	-1.44302	1.96521e-05	-0.557321	0.0822615	-0.109123	0.596619	0.138348	0.654475
B7H15_08230	SMC-Scp complex subunit ScpB	scpB	SAUSA300_RS07885	SMC-Scp complex subunit ScpB	0.234404	0.327262	0.458342	0.0292782	-1.16077	0.000130714	-0.176716	0.579134	-0.170888	0.411438	-0.325812	0.188899
B7H15_12835	CPBP family intramembrane metalloprotease	sdpB	SAUSA300_RS12500	CPBP family intramembrane metalloprotease SdpB	0.411897	0.222871	2.17564	4.28631e-09	-1.74234	0.00432183	0.0940689	0.817298	-0.0134858	0.943703	-0.403939	0.348757
B7H15_12075	MFS transporter	sdrM	SAUSA300_RS11720	multidrug efflux MFS transporter SdrM	0.0105331	0.98461	0.523006	0.0789971	-2.82798	3.71251e-10	0.1241	0.744601	0.0378256	0.881038	-0.453414	0.162769
B7H15_04590	exotoxin	sek	SAUSA300_RS04320	staphylococcal enterotoxin type K	0.348651	0.272932	-0.590309	0.0738359	-2.67109	0.0010503	-1.39391	0.0330024	-0.0764623		-2.54419	1.58252e-06
B7H15_04595	exotoxin	seq	SAUSA300_RS04325	staphylococcal enterotoxin type Q	0.0602945	0.896893	-0.876249	0.00527438	-2.82396	0.000160031	-2.05019	0.00376959	-0.0959973	0.530861	-2.39881	1.21438e-07
B7H15_12130	siderophore synthetase	sfaB	SAUSA300_RS11775	staphyloferrin A synthetase SfaB	1.58222	0.000217205	1.81338	5.73799e-06	-2.03033	4.06372e-06	0.132716	0.733489	0.0162463	0.936138	1.03804	0.010126
B7H15_12125	alanine racemase	sfaC	SAUSA300_RS11770	staphyloferrin A biosynthesis protein SfaC	2.04024	4.40061e-05	1.74884	0.000134046	-2.66873	1.72452e-06	0.128144	0.755097	0.014457	0.935723	0.737501	0.105989
B7H15_11470	RNA polymerase sigma factor SigB	sigB	SAUSA300_RS11120	RNA polymerase sigma factor SigB	0.0591739	0.890669	0.769861	0.00146041	-2.50395	6.14187e-15	-0.0460184	0.906472	-0.0395627	0.882554	-0.376894	0.16783
B7H15_00635	iron ABC transporter permease	sirC	SAUSA300_RS00595	staphyloferrin B ABC transporter permease subunit SirC	0.496847	0.132769	1.64483	4.15677e-07	-1.60452	5.88235e-05	0.0494278	0.905896	0.0623085	0.745269	0.550693	0.115435
B7H15_06430	chromosome segregation protein SMC	smc	SAUSA300_RS06100	chromosome segregation protein SMC	-0.00716903	0.978658	0.588065	0.000652797	-1.07211	1.67705e-06	-0.0262604	0.943393	-0.0827279	0.749837	0.234426	0.246838
B7H15_04390	SsrA-binding protein	smpB	SAUSA300_RS04125	SsrA-binding protein SmpB	-0.0333575	0.915984	0.351072	0.131822	-1.55087	8.58843e-07	-0.382387	0.19767	-0.0266064	0.927534	-1.10219	8.88457e-06
B7H15_08220	DNA-binding response regulator	srrA	SAUSA300_RS07875	two-component system response regulator SrrA	0.0765383	0.811877	0.698629	4.07649e-05	-1.34458	3.11266e-11	0.0984276	0.714063	0.0504892	0.870226	0.0171474	0.951066
B7H15_08215	two-component sensor histidine kinase	srrB	SAUSA300_RS07870	two-component system sensor histidine kinase SrrB	0.118534	0.740334	0.786396	0.000602499	-1.55335	4.75522e-09	-0.0838583	0.81484	-0.0347436	0.91629	0.113698	0.699042
B7H15_12750	CHAP domain-containing protein	ssaA	SAUSA300_RS12415	CHAP domain-containing protein	0.386336	0.192311	2.02163	9.71852e-14	-3.25965	1.52005e-15	0.0753746	0.842457	0.0606481	0.771231	-2.10254	1.34208e-12
B7H15_06350	protein phosphatase	stp1	SAUSA300_RS06020	protein-serine/threonine phosphatase Stp1	0.276538	0.155357	1.82311	5.90348e-23	-1.3305	0.000113559	-0.860399	0.0137382	-0.149369	0.496653	-0.309842	0.203193
B7H15_07450	2-oxoglutarate dehydrogenase E1 component	sucA	SAUSA300_RS07105	2-oxoglutarate dehydrogenase E1 component	1.13384	0.00101496	0.0638185	0.888745	-2.62131	3.31732e-14	0.444795	0.176051	0.0615644	0.751387	-0.0702464	0.852974
B7H15_07445	dihydrolipoyllysine-residue succinyltransferase component of 2-oxoglutarate dehydrogenase complex	sucB	SAUSA300_RS07100	dihydrolipoyllysine-residue succinyltransferase	0.875748	0.0131697	-0.247951	0.469192	-2.99395	1.01061e-15	0.392734	0.254785	0.0650459	0.72707	-0.165371	0.662215
B7H15_03595	glycerol-3-phosphate cytidylyltransferase	tagD	SAUSA300_RS03365	glycerol-3-phosphate cytidylyltransferase	-0.234377	0.247529	-0.907314	1.40442e-06	-2.40653	1.36465e-08	-0.334093	0.280338	-0.0194312	0.944118	-0.588766	0.00983527
B7H15_01390	glycosyl transferase family 2	tarS	SAUSA300_RS01345	poly(ribitol-phosphate) beta-N-acetylglucosaminyltransferase	-0.111636	0.726839	-0.0945684	0.672104	-1.34314	6.47808e-10	-0.0327595	0.923141	-0.011612	0.960225	-0.0670079	0.792831
B7H15_11765	thymidine kinase	tdk	SAUSA300_RS11415	thymidine kinase	0.412564	0.186293	2.47412	1.36261e-15	-1.13226	0.00611355	-0.299279	0.393345	0.00480592	0.977353	-1.15865	0.000844343
B7H15_08965	tRNA guanosine(34) transglycosylase Tgt	tgt	SAUSA300_RS08690	tRNA guanosine(34) transglycosylase Tgt	0.154246	0.639882	1.24531	1.78541e-07	-2.8197	3.07331e-14	-0.521992	0.0780247	0.0015819	0.992429	-1.84925	2.55848e-12
B7H15_06750	energy coupling factor transporter S component ThiW	thiW	SAUSA300_RS06415	energy coupling factor transporter S component ThiW	0.141748	0.672759	0.499102	0.0347037	-1.25491	7.85535e-05	0.272259	0.370332	0.0638737	0.786262	0.0318784	0.942667
B7H15_07530	thymidylate synthase	thyA	SAUSA300_RS07190	thymidylate synthase	-0.0918761	0.811877	0.340869	0.154275	-2.86664	1.46085e-14	-0.140649	0.662427	-0.0555359	0.820659	-0.843771	0.000726693
B7H15_02705	tRNA(Ile)-lysidine synthetase	tilS	SAUSA300_RS02615	tRNA lysidine(34) synthetase TilS	0.425068	0.0197246	0.750757	5.66589e-05	-1.59251	8.80781e-06	-0.121175	0.72391	-0.256814	0.280307	-0.765382	0.0010377
B7H15_02490	glucohydrolase	treC	SAUSA300_RS02400	alpha,alpha-phosphotrehalase	-0.0115164	0.971589	1.08197	8.13464e-05	-1.10957	0.00470402	0.486255	0.140341	0.0361564	0.892629	0.212536	0.54904
B7H15_02485	PTS trehalose transporter subunit IIBC	treP	SAUSA300_RS02395	PTS system trehalose-specific EIIBC component	0.880048	0.0200529	0.536143	0.15096	-2.32745	6.60941e-07	0.225611	0.535647	0.0708401	0.657207	0.757779	0.0466038
B7H15_11360	tRNA (adenosine(37)-N6)-threonylcarbamoyltransferase complex transferase subunit TsaD	tsaD (gcp)	SAUSA300_RS11010	tRNA (adenosine(37)-N6)-threonylcarbamoyltransferase complex transferase subunit TsaD	0.146874	0.679723	1.1119	6.51517e-06	-1.00598	0.00193923	-0.240917	0.455565	-0.0712176	0.74186	1.07489	3.06262e-05
B7H15_09420	tyrosine--tRNA ligase	tyrS	SAUSA300_RS09145	tyrosine--tRNA ligase	0.208522	0.508999	1.88662	4.31479e-13	-3.47274	3.42401e-06	-0.144645	0.702471	-0.0614431	0.762149	-1.47538	5.34017e-06
B7H15_06570	isoprenyl transferase	uppS	SAUSA300_RS06245	isoprenyl transferase	0.511686	0.0239394	1.25503	5.42132e-09	-1.55043	3.03514e-06	0.0538288	0.888487	0.0524088	0.833503	-0.285961	0.272649
B7H15_04255	excinuclease ABC subunit A	uvrA	SAUSA300_RS04005	excinuclease ABC subunit UvrA	-0.120177	0.726839	-0.833555	0.000119557	-1.6124	2.43228e-12	0.144941	0.614577	-0.0382163	0.905391	-0.142792	0.597771
B7H15_00115	cell wall metabolism sensor histidine kinase WalK	walK	SAUSA300_RS00110	cell wall metabolism sensor histidine kinase WalK	-0.081302	0.811877	-0.902065	8.64014e-07	-2.65943	9.52782e-37	-0.339175	0.135081	-0.0964158	0.692563	-0.911244	1.35728e-06
B7H15_02580	initiation-control protein YabA	yabA	SAUSA300_RS02485	DNA replication initiation control protein YabA	0.0176649	0.961892	-0.995227	2.62822e-05	-3.54364	3.06687e-11	-0.192635	0.552896	-0.014293	0.949344	-1.6614	1.79872e-09
B7H15_06470	hypothetical protein	yfhO	SAUSA300_RS06145	lipoteichoic acid-specific glycosyltransferase YfhO	-0.236443	0.195905	-0.938489	4.2736e-10	-2.19708	1.40232e-17	-0.0310663	0.9216	0.26709	0.200889	-0.751249	8.74674e-06
B7H15_10105	3'-5' exoribonuclease YhaM	yhaM	SAUSA300_RS09805	3'-5' exoribonuclease YhaM	0.110973	0.701855	-0.394341	0.0269797	-2.96761	1.41414e-36	-0.649649	0.00202058	0.0427946	0.899386	-1.46907	4.20062e-16
B7H15_08740	RNA-binding protein	yhbY	SAUSA300_RS08470	ribosome assembly RNA-binding protein YhbY	0.109793	0.666969	1.12054	1.37183e-07	-1.2908	0.00413267	-0.0242673	0.954817	-0.0293624	0.92157	-1.3497	1.7326e-05
B7H15_11620	protein translocase component YidC	yidC	SAUSA300_RS11265	membrane protein insertase YidC	0.243671	0.396853	1.57895	1.71755e-11	-2.23822	1.93082e-13	-0.78092	0.00711786	0.0340204	0.922827	-1.45808	5.27034e-09
B7H15_08750	ribosome biogenesis GTPase YqeH	yqeH	SAUSA300_RS08480	ribosome biogenesis GTPase YqeH	0.0854885	0.820868	1.45891	6.47746e-11	-1.00847	0.00133327	-0.543854	0.0806686	-0.0761348	0.738917	-0.863002	0.000711771
B7H15_08730	HAD family hydrolase	yqeK	SAUSA300_RS08460	bis(5'-nucleosyl)-tetraphosphatase (symmetrical) YqeK	0.137229	0.659177	1.25081	5.78683e-09	-1.33995	3.75876e-05	-0.292221	0.348825	0.0396428	0.89677	-0.536376	0.0317279
B7H15_04155	bacillithiol system protein YtxJ	ytxJ	SAUSA300_RS03905	bacillithiol system redox-active protein YtxJ	-0.347978	0.205931	-0.0698844	0.820381	-1.49926	0.000120587	0.585632	0.0618001	0.0694106	0.748059	0.16056	0.637703
B7H15_00110	DNA-binding response regulator	yycF (walR)	SAUSA300_RS00105	response regulator YycF	-0.205888	0.427998	-0.777942	0.000109245	-1.88926	3.17338e-16	-0.466098	0.053326	-0.0785854	0.751779	-0.908997	1.29658e-05
B7H15_00120	hypothetical protein	yycH	SAUSA300_RS00115	two-component system activity regulator YycH	-0.0532571	0.861621	-0.875225	7.1845e-06	-2.80345	1.6437e-35	-0.365248	0.125416	-0.0467414	0.878473	-0.800166	6.96999e-05
B7H15_00125	hypothetical protein	yycI	SAUSA300_RS00120	two-component system regulatory protein YycI	-0.00727807	0.964801	-0.968994	1.13e-07	-2.4917	1.54636e-27	-0.337397	0.145782	-0.0257427	0.933755	-0.82225	1.63818e-05
B7H15_15055	transcriptional regulator		SAUSA300_RS14660	helix-turn-helix domain-containing protein	-0.97382	0.00945519	-0.503344	0.172014	-2.78561	2.64659e-06	0.046461	0.920142	0.0174271	0.943703	-0.931408	0.0175054
B7H15_14995	DNA-binding protein		SAUSA300_RS14605	DNA-binding protein	-0.825693	0.0479298	-0.546159	0.204449	-3.23853	8.60688e-05	0.0618428	0.890594	-0.0180264	0.922827	-0.76444	0.0978538
B7H15_14955	lactonase		SAUSA300_RS14565	SMP-30/gluconolactonase/LRE family protein	0.680142	0.0279642	-0.403548	0.183642	-1.82996	1.11523e-05	0.274112	0.422812	0.0546709	0.788376	1.03331	0.000755905
B7H15_14915	ATP phosphoribosyltransferase regulatory subunit		SAUSA300_RS14525	ATP phosphoribosyltransferase regulatory subunit	0.10792	0.777141	0.0865316	0.898833	-4.95218	0.00128739	0.204856	0.535647	0.0790291	0.188309	-1.68947	0.0162809
B7H15_14900	histidinol-phosphate aminotransferase		SAUSA300_RS14510	histidinol-phosphate aminotransferase family protein	-0.0733059	0.869402	0.167557	0.757795	-3.47936	0.0017063	0.223375	0.526184	2.024	0.00602965	-1.42916	0.0177899
B7H15_14800	hypothetical protein		SAUSA300_RS14420	flavin reductase family protein	-0.729504	0.017117	-0.330331	0.299421	-2.08116	4.96562e-05	1.33931e-05	0.998143	0.0175587	0.943703	-0.227904	0.544732
B7H15_14790	hypothetical protein		SAUSA300_RS14410	hypothetical protein	-0.0967835	0.820868	-0.24093	0.492073	-1.81106	0.00991388	0.725914	0.0705945	0.0326706	0.87453	0.207512	0.631659
B7H15_14785	hypothetical protein		SAUSA300_RS14405	hypothetical protein [partial=5']	0.0205787	0.960019	-0.3005	0.327219	-2.12331	0.00331404	0.557879	0.134183	0.0190122	0.927948	-0.0486286	0.913945
B7H15_14705	PTS mannose transporter subunit IIA		SAUSA300_RS14325	BglG family transcription antiterminator	0.485691	0.155384	0.542744	0.126505	-1.14937	0.00863881	0.859791	0.0288587	0.0649747	0.704935	1.23039	0.000717431
B7H15_14625	hypothetical protein		SAUSA300_RS14245	hypothetical protein	-0.136653	0.730982	0.100785	0.790025	-2.19112	0.000178083	-0.441215	0.254448	-0.0448396	0.813136	-2.55845	5.24448e-08
B7H15_14575	sulfite reductase NADPH flavoprotein, alpha-component		SAUSA300_RS14195	assimilatory sulfite reductase (NADPH) flavoprotein subunit	-0.0939719	0.828975	-0.909741	0.0128639	-2.34815	5.40524e-09	-0.323575	0.363298	-0.0554787	0.750707	-0.121215	0.773973
B7H15_14280	O-acetyltransferase OatA		SAUSA300_RS13905	acetyltransferase	0.536452	0.0585474	1.90274	1.20594e-12	-1.22249	0.000394806	-0.11717	0.76415	0.0507217	0.841009	-0.252492	0.432301
B7H15_14020	N-acetyltransferase		SAUSA300_RS13645	GNAT family N-acetyltransferase	-0.617476	0.0143241	-0.480151	0.0601068	-1.84377	8.5687e-06	0.438492	0.160809	0.0432037	0.870226	-0.533789	0.0652368
B7H15_13995	fructose 1,6-bisphosphatase		SAUSA300_RS13615	fructose-1,6-bisphosphatase	1.10055	0.00279115	-0.290492	0.413684	-2.98554	5.16867e-14	0.319834	0.36333	0.035981	0.872922	0.825925	0.0196262
B7H15_13955	MFS transporter		SAUSA300_RS13580	MFS transporter	1.22389	0.000225712	1.05572	0.000878047	-2.62523	6.36971e-08	-0.123377	0.75154	0.0440614	0.827221	0.0388354	0.928168
B7H15_13930	GntR family transcriptional regulator		SAUSA300_RS13555	GntR family transcriptional regulator	2.03468	0.000145094	3.39828	5.0398e-11	-2.43941	0.000278086	0.194836	0.57886	0.0650069	0.540844	-0.655097	0.187593
B7H15_13840	NgoFVII family restriction endonuclease		SAUSA300_RS13465	DUF3427 domain-containing protein	0.228751	0.263439	-0.0734683	0.697336	-1.74633	3.52214e-11	-0.0658847	0.834415	0.165858	0.453339	-0.608978	0.00137044
B7H15_13835	tandem-type lipoprotein		SAUSA300_RS13460	tandem-type lipoprotein	0.0231211	0.94223	-0.474079	0.0169096	-1.51177	4.54824e-05	-0.632671	0.0600454	-0.0526778	0.836506	-0.57824	0.0166065
B7H15_13655	ABC transporter ATP-binding protein		SAUSA300_RS13285	ATP-binding cassette domain-containing protein	-0.709293	0.0635707	-0.295525	0.470727	-1.98531	0.000173281	0.0890252	0.826132	-0.0798685	0.548823	-0.655149	0.116286
B7H15_13315	formate/nitrite transporter		SAUSA300_RS12965	formate/nitrite transporter family protein	-0.059899	0.891515	1.0415	0.000297144	-3.2903	2.23125e-09	-0.0544332	0.895143	-0.00540818	0.97574	-1.33919	3.45853e-05
B7H15_13155	thioredoxin reductase		SAUSA300_RS12810	NAD(P)/FAD-dependent oxidoreductase	0.654019	0.104591	-0.0356508	0.952051	-1.31038	0.00411869	-0.801306	0.0669766	0.0190122	0.919387	0.311486	0.499021
B7H15_13150	N-acetyltransferase		SAUSA300_RS12805	GNAT family N-acetyltransferase	0.529619	0.134841	-0.308907	0.415006	-2.11823	7.10531e-05	-0.379051	0.316919	0.0571923	0.733994	0.0842676	0.857202
B7H15_12980	sodium ABC transporter ATP-binding protein		SAUSA300_RS12645	ABC transporter ATP-binding protein	0.871789	2.03786e-05	-0.407935	0.0839762	-1.16412	0.00471171	-0.136684	0.715903	-0.107504	0.578241	-0.797092	0.00622782
B7H15_12795	N-acetylmuramoyl-L-alanine amidase		SAUSA300_RS12460	N-acetylglucosaminidase	0.169804	0.517428	0.624333	0.00407177	-1.15804	0.00162104	-0.453477	0.186056	-0.0770878	0.739949	-0.661771	0.0124468
B7H15_12765	octopine dehydrogenase		SAUSA300_RS12430	NAD/NADP-dependent octopine/nopaline dehydrogenase family protein	0.141673	0.723206	1.57575	7.42105e-08	-3.25664	2.34832e-08	0.213997	0.539354	0.00190118	0.989198	0.172231	0.645445
B7H15_12755	hypothetical protein		SAUSA300_RS12420	hypothetical protein	0.116127	0.797378	-0.55821	0.124952	-4.51474	4.09143e-08	0.856482	0.0320809	0.119504	0.396437	-1.49716	0.000163621
B7H15_12640	molybdenum ABC transporter ATP-binding protein		SAUSA300_RS12305	ATP-binding cassette domain-containing protein	0.0356675	0.922063	-0.97018	7.57271e-06	-1.41515	7.63123e-07	-0.224438	0.455315	0.0321259	0.922827	-0.475444	0.0484413
B7H15_12500	NCS2 family permease		SAUSA300_RS12165	NCS2 family permease	0.357929	0.151306	2.52482	2.60288e-31	-1.20258	3.45963e-06	-0.0988676	0.760948	-0.0179422	0.944189	-0.510154	0.0317527
B7H15_12420	30S ribosomal protein S14 type Z		SAUSA300_RS12085	type Z 30S ribosomal protein S14	-0.138536	0.665481	2.40804	7.89905e-25	-1.43183	5.56717e-05	-0.853873	0.0153847	0.0146646	0.943703	-1.14558	2.73041e-05
B7H15_12100	hypothetical protein		SAUSA300_RS11745	YjiH family protein	-0.0544912	0.908967	1.62075	8.88747e-05	-1.75688	0.0015029	1.17493	0.010961	0.139418	0.240214	-0.043846	0.93933
B7H15_12080	hemolysin III		SAUSA300_RS11725	hemolysin III family protein	0.115761	0.776394	-0.47579	0.0856441	-3.07744	6.61641e-15	0.275842	0.38991	0.0523277	0.817485	-0.568486	0.0510908
B7H15_11965	PTS mannitol transporter subunit IIA		SAUSA300_RS11615	PTS sugar transporter subunit IIA	-0.68036	0.00248738	-0.95471	1.62235e-05	-2.33113	1.80725e-09	0.818945	0.0023432	0.0546008	0.823086	-0.702481	0.00493621
B7H15_11945	iron ABC transporter ATP-binding protein		SAUSA300_RS11595	ABC transporter ATP-binding protein	-0.00476868	0.985877	-0.641482	0.0138057	-1.02011	0.00786588	-0.323431	0.364783	-0.0450219	0.860034	-0.943373	0.00191459
B7H15_11890	hypothetical protein		SAUSA300_RS11540	hypothetical protein	0.607471	0.0173587	1.56573	1.06556e-08	-3.61947	6.52841e-05	0.0890552	0.827568	-0.0937184	0.582714	-1.07207	0.00249492
B7H15_11610	hypothetical protein				0.070595	0.871329	-0.100547	0.765242	-5.73133	6.14394e-05	0.0471757	0.916647	-0.0284743	0.905391	-1.9196	2.6608e-05
B7H15_11600	phosphohydrolase		SAUSA300_RS11250	HD domain-containing protein	-0.115596	0.50576	-0.0741095	0.62412	-2.18034	9.09665e-12	-0.125711	0.654698	0.0164945	0.953213	-1.2584	3.93389e-12
B7H15_11560	DEAD/DEAH box family ATP-dependent RNA helicase		SAUSA300_RS11210	DEAD/DEAH box helicase	0.253725	0.425582	2.24316	7.31637e-16	-1.93189	1.33691e-09	-1.93063	9.7883e-09	-0.171647	0.319426	-1.44733	3.1435e-07
B7H15_10845	chemotaxis inhibitory protein		SAUSA300_RS10530	chemotaxis-inhibiting protein CHIPS	2.14533	1.75507e-09	3.09672	1.25548e-17	-3.8376	5.2192e-05	0.00711249	0.991733	0.0170862	0.933755	-3.255	2.91282e-08
B7H15_10755	hypothetical protein		SAUSA300_RS10440	DUF1700 domain-containing protein	0.459616	0.019102	0.0596547	0.795728	-1.45303	5.88278e-06	0.845088	0.00060649	0.443988	0.0952667	0.0795995	0.766409
B7H15_10695	sodium-dependent dicarboxylate transporter SdcS		SAUSA300_RS10385	SLC13 family permease	1.18016	0.00144483	0.961751	0.00564969	-3.57726	6.81138e-12	0.632725	0.0809192	0.0551806	0.752882	0.595821	0.104141
B7H15_10685	prephenate dehydratase		SAUSA300_RS10375	prephenate dehydratase	0.222061	0.419142	-0.780429	0.000366337	-2.90726	2.65825e-24	-0.260635	0.349146	-0.0296601	0.922827	-1.58173	4.30632e-12
B7H15_10660	NETI motif-containing protein		SAUSA300_RS10350	NETI motif-containing protein	0.00656519	0.985605	-0.474188	0.0146438	-1.13215	0.000146555	-0.346302	0.243127	-0.149673	0.505688	-0.28019	0.233458
B7H15_10490	hypothetical protein		SAUSA300_RS10180	YihY/virulence factor BrkB family protein	-0.273964	0.387139	0.142045	0.656368	-3.08834	4.85224e-16	0.190109	0.576509	-0.0203127	0.935723	-1.6571	2.56868e-08
B7H15_10425	hypothetical protein		SAUSA300_RS10115	membrane protein	0.140944	0.651528	-0.22038	0.343905	-1.78381	2.07532e-06	0.0987709	0.788597	0.108454	0.623957	0.00634787	0.994379
B7H15_10420	hypothetical protein				0.145892	0.624953	-0.218136	0.432717	-1.88962	0.00363831	-0.0741103	0.868307	-0.0162734	0.943703	-0.314194	0.38352
B7H15_10110	DNA repair protein Rad50		SAUSA300_RS09810	AAA family ATPase	0.0269076	0.92191	-0.0982298	0.515179	-1.74586	1.12644e-27	-0.255682	0.154104	0.024993	0.943703	-0.733792	2.00685e-07
B7H15_09865	restriction endonuclease subunit S		SAUSA300_RS09580	restriction endonuclease subunit S	0.130513	0.620927	-0.528822	0.00951814	-1.66845	4.62169e-05	0.254958	0.406951	-0.00899792	0.977353	-0.697429	0.00567444
B7H15_09795	DUF4352 domain-containing protein		SAUSA300_RS09515	DUF4352 domain-containing protein	1.10094	0.00495767	-0.384734	0.287532	-1.85124	3.12626e-06	0.270821	0.447115	0.0612677	0.735811	-0.00388919	0.953902
B7H15_09790	calcium-binding protein		SAUSA300_RS09510	excalibur calcium-binding domain-containing protein	1.07148	0.00588678	-0.618638	0.092876	-2.40451	6.82563e-09	0.166911	0.655863	0.0618138	0.717354	-0.14143	0.742487
B7H15_09760	dipeptidyl aminopeptidase		SAUSA300_RS09480	prolyl oligopeptidase family serine peptidase	0.347423	0.178988	0.90407	0.000976322	-3.04256	0.000620742	0.15932	0.668393	-0.155029	0.327931	-0.623404	0.0803755
B7H15_09595	MFS transporter		SAUSA300_RS09310	MFS transporter	0.162219	0.452112	-0.139855	0.456837	-1.38383	8.38644e-07	-1.14486	0.000132739	-0.119765	0.596619	-2.56138	4.62862e-25
B7H15_09575	aminoacetone oxidase family FAD-binding enzyme		SAUSA300_RS09290	NAD(P)/FAD-dependent oxidoreductase	0.196291	0.400356	0.893205	3.57045e-06	-1.7571	3.24583e-07	-0.00358079	0.99656	0.032745	0.923143	-0.674632	0.00297919
B7H15_09560	hypothetical protein		SAUSA300_RS09275	YtxH domain-containing protein	-0.388519	0.0674242	-0.596151	0.00178754	-2.32838	1.1607e-18	-0.0370893	0.88912	-0.029281	0.922827	-0.667525	0.00101599
B7H15_09535	phosphotransferase		SAUSA300_RS09260	phosphotransferase family protein	0.233818	0.272998	-0.683479	4.22569e-05	-1.4362	1.82631e-13	-0.265974	0.234958	-0.0476956	0.882554	-0.955647	4.406e-08
B7H15_09505	DUF1444 domain-containing protein		SAUSA300_RS09230	DUF1444 domain-containing protein	0.228685	0.222745	0.378902	0.0224691	-1.05825	1.23608e-05	-0.0468989	0.880544	-0.0669573	0.802572	-1.12777	2.3329e-09
B7H15_09500	tRNA-binding protein		SAUSA300_RS09225	DUF4479 domain-containing tRNA-binding protein	0.223068	0.396605	0.372605	0.0888439	-1.66742	4.17746e-08	0.14471	0.644757	-0.123252	0.582714	-0.758944	0.00121321
B7H15_09495	DNA translocase FtsK		SAUSA300_RS09220	DNA translocase FtsK	0.291528	0.219528	0.288583	0.163904	-2.10959	1.66373e-21	0.0857894	0.779605	-0.0797448	0.752003	-0.870936	1.89428e-05
B7H15_09455	acetoin utilization protein AcuC		SAUSA300_RS09180	acetoin utilization protein AcuC	0.772827	0.0272827	-0.338794	0.327219	-2.08587	1.42669e-06	0.0112817	0.985781	-0.0110822	0.953709	0.467876	0.199618
B7H15_09090	uroporphyrinogen III synthase		SAUSA300_RS08810	uroporphyrinogen-III synthase	-0.166601	0.61532	-0.39354	0.131703	-1.0286	0.0034347	-0.370363	0.272617	-0.0148911	0.947703	-1.13305	8.82501e-05
B7H15_09060	valine--tRNA ligase		SAUSA300_RS08780	valine--tRNA ligase	0.293413	0.065361	0.536775	8.14836e-05	-2.73277	1.01061e-42	-0.415606	0.0189654	-0.0840383	0.74186	-1.81609	8.94694e-36
B7H15_08905	tRNA threonylcarbamoyladenosine dehydratase		SAUSA300_RS08635	tRNA threonylcarbamoyladenosine dehydratase	0.177588	0.425582	-0.056005	0.783864	-1.39647	7.23004e-08	-0.0983061	0.747624	-0.129296	0.578241	-1.36471	2.22888e-11
B7H15_08855	RecD/TraA family helicase		SAUSA300_RS08590	ATP-dependent RecD-like DNA helicase	0.313965	0.168195	0.214334	0.311946	-1.97779	4.74e-13	0.0283543	0.939287	-0.0324829	0.92157	-0.821062	0.000111556
B7H15_08820	protease		SAUSA300_RS08555	U32 family peptidase	0.398241	0.0538722	0.692085	0.000218151	-1.47366	7.72482e-09	-1.06211	4.40263e-05	-0.478818	0.0703388	-0.77568	0.00013982
B7H15_08635	serine protease		SAUSA300_RS08365	hypothetical protein	0.477825	0.0568342	-0.775527	0.000652797	-1.13397	1.74214e-06	0.747994	0.0033701	0.393788	0.153317	-0.871711	0.000189327
B7H15_08625	iron transporter		SAUSA300_RS08355	hypothetical protein	0.455136	0.0522158	-0.968234	3.03823e-06	-1.24946	8.29501e-09	0.345272	0.168057	0.150592	0.496653	-1.00481	2.04358e-06
B7H15_08565	tRNA methyltransferase		SAUSA300_RS08295	tRNA (adenine(22)-N(1))-methyltransferase TrmK	0.140439	0.604025	-0.768446	4.64887e-05	-2.06295	8.18627e-11	-0.50243	0.0620234	-0.0469815	0.877116	-1.29005	3.14461e-09
B7H15_08545	zinc ABC transporter ATP-binding protein		SAUSA300_RS08275	metal ABC transporter ATP-binding protein	0.70929	0.0607639	0.660616	0.0872301	-1.56027	0.00206994	-0.732228	0.0911658	1.55838	0.00187839	-1.44699	0.00070703
B7H15_08510	rhomboid family intramembrane serine protease		SAUSA300_RS08240	rhomboid family intramembrane serine protease	0.338576	0.127699	0.425392	0.0341108	-1.98302	1.9399e-11	0.4877	0.0469146	0.11452	0.621148	-0.291453	0.204268
B7H15_08495	hypothetical protein		SAUSA300_RS08225	MTH1187 family thiamine-binding protein	0.433751	0.101321	0.0280199	0.931205	-1.386	2.14455e-05	-0.116137	0.744601	0.0217049	0.937686	-0.945471	0.000422293
B7H15_08490	hydroxyacylglutathione hydrolase		SAUSA300_RS08220	MBL fold metallo-hydrolase	0.462871	0.0485629	0.0733412	0.771171	-1.74956	3.28233e-10	0.133642	0.657114	0.0167094	0.947703	-1.35181	4.10355e-09
B7H15_08300	LacI family transcriptional regulator		SAUSA300_RS07955	LacI family DNA-binding transcriptional regulator	1.95727	1.6196e-05	1.00629	0.0156481	-3.50645	2.32579e-07	-0.199353	0.583318	0.0397624	0.808564	-0.972323	0.0263691
B7H15_08295	alpha-glucosidase		SAUSA300_RS07950	alpha-glucosidase	1.94315	2.85577e-05	-0.0579475	0.898505	-5.09147	9.98846e-18	-0.305677	0.370332	0.0139665	0.943703	-2.26883	3.5524e-07
B7H15_08225	pseudouridine synthase		SAUSA300_RS07880	rRNA pseudouridine synthase	0.209087	0.311416	0.762195	1.43956e-05	-1.2097	2.04417e-05	-0.272774	0.348859	0.0218579	0.943703	-0.524828	0.0127595
B7H15_08170	toxin		SAUSA300_RS07830	hypothetical protein	0.585878	0.0346619	-0.842873	0.00147175	-3.03775	1.27211e-07	0.706054	0.0289952	-0.0445591	0.860749	-0.683603	0.0224693
B7H15_07675	ATP-dependent helicase DinG		SAUSA300_RS07340	ATP-dependent DNA helicase DinG	0.596604	0.00641059	0.381033	0.0682645	-1.73794	8.78063e-12	-0.000671661	0.998143	-0.0395998	0.89677	0.124873	0.631659
B7H15_07615	RNA methyltransferase		SAUSA300_RS07285	class I SAM-dependent RNA methyltransferase	0.511426	0.0110993	1.26023	2.34853e-10	-3.50395	1.82765e-09	-0.542831	0.0806562	-0.0539228	0.829131	-1.66667	1.34631e-10
B7H15_07610	DUF4889 domain-containing protein		SAUSA300_RS07280	DUF4889 domain-containing protein	0.575677	0.0154496	1.01642	0.00020591	-2.05523	0.00326648	-0.762647	0.113196	0.0569471	0.764507	-1.57563	0.000142263
B7H15_07595	flap endonuclease		SAUSA300_RS07260	5'-3' exonuclease	0.156587	0.560964	0.303906	0.132959	-1.07537	3.86736e-05	-0.128947	0.686465	0.127622	0.578241	-0.241381	0.304583
B7H15_07535	hypothetical protein		SAUSA300_RS07195	BrxA/BrxB family bacilliredoxin	0.320884	0.317805	-0.976915	0.00127799	-1.06438	0.00190784	-0.76401	0.0314054	0.386917	0.188309	-0.644762	0.0450186
B7H15_07475	IS200/IS605 family transposase				3.00013	9.27625e-08	1.88984	0.000402879	-4.76836	0.00121538	-0.92613	0.106926	0.0442379	0.692317	-1.35301	0.0251173
B7H15_07365	hydrolase		SAUSA300_RS07015	amidohydrolase	0.789644	0.000932822	0.341634	0.168131	-1.23162	0.000470486	-0.186996	0.590066	-0.150538	0.453339	-1.19396	1.68079e-05
B7H15_07095	glycine/betaine ABC transporter		SAUSA300_RS06760	BCCT family transporter	1.09516	0.00241852	1.61973	1.98663e-06	-4.61265	1.20171e-20	-1.10157	0.00465122	0.025059	0.92157	-3.25671	5.51085e-19
B7H15_06970	hypothetical protein		SAUSA300_RS06635	hypothetical protein	1.09648	0.0134058	2.75363	1.47808e-09	-2.5338	0.000156303	1.07492	0.0258292	0.0484	0.745269	0.749668	0.0956399
B7H15_06680	3-oxoacyl-ACP reductase		SAUSA300_RS06345	SDR family NAD(P)-dependent oxidoreductase	0.676814	0.0652042	0.969838	0.00878929	-2.10281	3.01777e-05	0.0235931	0.976372	-0.0275616	0.881038	-0.890983	0.0235396
B7H15_06675	peptidase M16		SAUSA300_RS06340	insulinase family protein	0.525993	0.115755	0.99128	0.00319234	-2.60567	8.05378e-07	-0.0270826	0.949919	-0.0181785	0.943485	-1.30464	0.000394932
B7H15_06670	peptidase M16		SAUSA300_RS06335	insulinase family protein	0.379614	0.224336	0.943752	0.00215261	-2.80345	1.82848e-06	0.0501715	0.91016	-0.0322941	0.89677	-1.48735	3.49491e-05
B7H15_06660	cell division protein FtsK		SAUSA300_RS06325	DNA translocase FtsK	0.193029	0.469094	-0.418553	0.0394551	-1.5901	1.3134e-12	-0.272376	0.295379	-0.162183	0.47716	-1.08107	1.33442e-07
B7H15_06655	ribonuclease J 2		SAUSA300_RS06320	ribonuclease J	0.192259	0.319418	-0.325577	0.0265033	-2.38332	2.9337e-41	-0.0596176	0.812276	-0.0221941	0.938303	-0.258431	0.110851
B7H15_06595	hypothetical protein				0.0689731	0.860276	-0.348065	0.247309	-1.59739	0.00923188	0.0404879	0.931002	0.295644	0.203071	-0.199095	0.622187
B7H15_06590	DNA polymerase III subunit alpha		SAUSA300_RS06265	DNA polymerase III subunit alpha	0.0920338	0.806832	-0.378124	0.0877097	-1.70844	3.89912e-13	-0.34282	0.188348	-0.0677752	0.781385	0.0507577	0.860644
B7H15_06100	hypothetical protein		SAUSA300_RS05770	hypothetical protein	0.727724	6.89886e-05	-0.0867782	0.709915	-1.3601	0.000356659	0.542194	0.0566207	0.636323	0.0281304	-0.0596863	0.843013
B7H15_06095	hypothetical protein		SAUSA300_RS05765	YfcC family protein	-0.0532079	0.905747	-0.477276	0.090946	-1.5727	2.62915e-05	0.163577	0.643781	0.0722809	0.74186	-0.102413	0.770034
B7H15_05650	ribonuclease J 1		SAUSA300_RS05325	ribonuclease J	0.203605	0.485252	-0.843336	0.000289962	-3.89725	4.14706e-48	-0.0710897	0.837004	-0.0277059	0.922827	-0.712384	0.003167
B7H15_05355	glycosyl transferase family 1		SAUSA300_RS05045	glycosyltransferase	0.896884	3.52722e-09	1.54026	1.25275e-15	-1.33254	0.000916899	-0.00591523	0.991733	-0.0226305	0.933765	-0.96427	0.000435179
B7H15_05255	peptide chain release factor 3		SAUSA300_RS04950	peptide chain release factor 3	-0.0255648	0.946064	1.44006	1.45475e-10	-1.68555	8.29501e-09	-0.709859	0.0132171	0.000428194	0.998116	0.0125423	0.975367
B7H15_05100	peptide ABC transporter ATP-binding protein		SAUSA300_RS04800	ATP-binding cassette domain-containing protein	0.766621	0.0167858	-0.869688	0.00392229	-2.17809	4.78548e-11	-1.36853	9.30507e-05	-0.105627	0.554197	-1.03099	0.000911216
B7H15_05095	ABC transporter ATP-binding protein		SAUSA300_RS04795	ABC transporter ATP-binding protein	0.821973	0.0100364	-0.674986	0.0250244	-1.89087	4.9077e-09	-0.901505	0.00767633	-0.0952918	0.596619	-0.886411	0.00420376
B7H15_05090	peptide ABC transporter permease		SAUSA300_RS04790	ABC transporter permease	0.870545	0.0137152	-0.203822	0.566883	-1.75559	1.5434e-06	-0.275831	0.431471	-0.0844922	0.614111	-0.566376	0.107727
B7H15_04865	sodium:proton antiporter		SAUSA300_RS04570	Na+/H+ antiporter family protein	-0.09522	0.830962	2.38777	5.90448e-08	-1.63071	0.00310064	0.824166	0.0601283	1.14419	0.0456024	-0.436259	0.347174
B7H15_04855	NADH dehydrogenase		SAUSA300_RS04560	NAD(P)/FAD-dependent oxidoreductase	-0.299026	0.235269	-0.524311	0.0152258	-1.20915	8.08268e-08	0.18699	0.505051	-0.0769714	0.751779	-1.93024	6.15455e-19
B7H15_04795	D-glycerate dehydrogenase		SAUSA300_RS04500	D-glycerate dehydrogenase	0.455975	0.0770562	-0.890513	0.000101698	-3.24509	8.54405e-28	0.188054	0.532985	0.000906693	0.996684	-1.2521	1.2597e-07
B7H15_04790	protein NagD		SAUSA300_RS04495	TIGR01457 family HAD-type hydrolase	0.400594	0.105439	-0.0274137	0.91978	-1.693	3.08277e-09	0.640865	0.0132341	-0.0309107	0.92157	-0.404832	0.0966461
B7H15_04765	bifunctional metallophosphatase/5'-nucleotidase		SAUSA300_RS04470	bifunctional metallophosphatase/5'-nucleotidase	0.307591	0.218422	0.228518	0.327765	-1.78447	3.3329e-10	-0.253721	0.382306	-0.349428	0.181463	-0.842977	0.000262315
B7H15_04760	anion permease		SAUSA300_RS04465	sulfite exporter TauE/SafE family protein	0.293224	0.104889	0.509615	0.00302973	-1.42266	2.56635e-06	0.088199	0.792385	-0.441318	0.0952455	-0.808374	9.58993e-05
B7H15_04755	hypothetical protein		SAUSA300_RS04460	DUF72 domain-containing protein	0.407856	0.092681	0.544384	0.0170663	-1.43744	7.95037e-06	-0.850467	0.00812156	-0.169759	0.4268	-0.748648	0.00294204
B7H15_04715	iron-sulfur cluster assembly scaffold protein NifU		SAUSA300_RS04425	SUF system NifU family Fe-S cluster assembly protein	-0.00987787	0.998725	-0.57183	0.0441938	-1.40965	8.40169e-06	-0.0974274	0.793842	5.4877e-05	0.998215	-0.598438	0.0453767
B7H15_04710	aminotransferase		SAUSA300_RS04420	cysteine desulfurase	0.0664681	0.878291	-0.367289	0.168683	-1.15607	2.00711e-05	0.00995369	0.984701	0.0010317	0.977353	-0.54904	0.0459796
B7H15_04605	transcriptional regulator		SAUSA300_RS04335	helix-turn-helix transcriptional regulator	-0.17752	0.615779	-0.952439	0.00119852	-1.28418	0.0054149	-1.33383	0.0111819	-0.034024	0.899139	-2.98403	5.74079e-10
B7H15_04600	toxin		SAUSA300_RS04330	ImmA/IrrE family metallo-endopeptidase	0.0492343	0.918252	-0.631171	0.0336813	-2.63694	1.44279e-05	-0.395043	0.284132	-0.00193845	0.989198	-2.37519	6.00941e-09
B7H15_04470	hypothetical protein		SAUSA300_RS04200	hypothetical protein	-0.215073	0.535305	0.294059	0.416771	-1.98236	0.00590803	0.0165889	0.974295	-0.00817856	0.956625	0.145422	0.745455
B7H15_04465	hypothetical protein		SAUSA300_RS04195	hypothetical protein	-0.0748257	0.867496	-0.0425946	0.921953	-1.71836	0.00611095	0.684742	0.0788089	0.161844	0.301135	0.26494	0.516307
B7H15_04460	cold-shock protein		SAUSA300_RS04190	cold-shock protein	0.294518	0.401585	-0.445601	0.228195	-2.67212	7.10246e-11	-0.641604	0.089113	0.0448718	0.808564	-1.15044	0.00224154
B7H15_04280	hypothetical protein		SAUSA300_RS04025	tetratricopeptide repeat protein	0.188163	0.266374	-0.501981	0.000187886	-1.59724	6.5573e-16	-0.449208	0.0192935	-0.0982608	0.689937	-1.20459	6.65538e-16
B7H15_04275	acetyltransferase		SAUSA300_RS04020	DapH/DapD/GlmU-related protein	0.185491	0.394351	-0.301119	0.0944944	-2.03612	2.43497e-11	-0.161351	0.573917	0.0874077	0.739187	-0.603198	0.00240718
B7H15_04200	DNA/RNA helicase		SAUSA300_RS03950	DEAD/DEAH box helicase	-0.345466	0.160268	0.197429	0.563034	-2.64866	0.00632599	-0.130076	0.733489	-0.132081		-0.806432	0.0695876
B7H15_03850	hypothetical protein		SAUSA300_RS03620	hypothetical protein	0.188797	0.601119	-0.922882	0.00201253	-3.18106	7.99375e-07	0.639149	0.0627867	0.411181	0.175638	-1.45713	2.6272e-05
B7H15_03800	N-acetyltransferase		SAUSA300_RS03570	GNAT family N-acetyltransferase	-0.111363	0.792185	-0.0448332	0.900821	-1.63609	0.000824019	0.0592463	0.891999	0.0124487	0.950896	-0.285371	0.438798
B7H15_03795	hypothetical protein		SAUSA300_RS03565	hypothetical protein	-0.324088	0.199152	-0.0134849	0.959877	-1.92809	9.71439e-09	0.177978	0.570847	-0.00853343	0.967489	-0.424794	0.100955
B7H15_03715	anion permease		SAUSA300_RS03485	inorganic phosphate transporter	0.0807462	0.803878	0.581448	0.00110193	-1.37821	4.94045e-10	0.197463	0.41891	0.016313	0.952553	-1.31124	4.51801e-12
B7H15_03610	NupC/NupG family nucleoside CNT transporter		SAUSA300_RS03380	nucleoside permease	0.264912	0.404395	-0.11564	0.695233	-3.25287	1.1848e-20	0.281152	0.377553	0.0129866	0.952553	-1.00274	0.000504018
B7H15_03590	glycosyltransferase		SAUSA300_RS03360	glycosyltransferase family 2 protein	-0.117047	0.358352	-0.745592	1.22711e-14	-1.38718	4.21905e-17	-0.0796513	0.700799	-0.0306189	0.921862	-0.446421	0.000101491
B7H15_03495	replication initiation factor		SAUSA300_RS08115	replication initiation factor domain-containing protein	-0.675487	0.0074323	-0.94556	0.000602499	-1.73069	0.00171917	-0.5544	0.17558	0.0488794	0.816338	-2.70516	6.04526e-08
B7H15_03340	NAD(P)H-dependent oxidoreductase		SAUSA300_RS03170	flavodoxin family protein	0.33499	0.230805	0.949512	0.000169731	-1.01895	0.0010384	-0.778234	0.0155241	0.0770081	0.739187	0.640055	0.0168823
B7H15_03270	hypothetical protein		SAUSA300_RS03110	DUF443 family protein	-0.113511	0.792152	-0.814517	0.00909122	-1.69582	0.00728541	-0.1674	0.654698	0.0233541	0.922827	-0.888897	0.0214564
B7H15_03185	amino acid permease		SAUSA300_RS03030	APC family permease	-0.340354	0.327741	1.2601	0.000672102	-2.26796	2.92257e-07	0.918874	0.0228394	0.0408348	0.821896	0.936004	0.0136383
B7H15_03175	hypothetical protein		SAUSA300_RS03020	DUF5327 family protein	0.2903	0.151306	1.265	1.88067e-10	-2.29913	8.23188e-07	0.0585591	0.88287	-0.00356509	0.987001	-0.194618	0.476096
B7H15_03170	uracil-DNA glycosylase		SAUSA300_RS03015	uracil-DNA glycosylase	0.230388	0.2954	1.44265	5.35243e-12	-1.12125	0.00264844	-0.0332307	0.943283	0.11081	0.618175	0.104232	0.729643
B7H15_03060	FMN-dependent NADH-azoreductase		SAUSA300_RS02910	NAD(P)H-dependent oxidoreductase	0.210918	0.482695	1.56818	2.83252e-10	-1.44924	6.52967e-05	0.564615	0.0606804	-0.0122155	0.95452	0.740088	0.0054244
B7H15_03020	UDP-glucose 4-epimerase		SAUSA300_RS02875	NAD-dependent epimerase/dehydratase family protein	1.26287	0.00116857	1.82364	7.31632e-07	-1.75694	3.75876e-05	0.881672	0.0249252	0.192739	0.219568	0.981939	0.00876706
B7H15_02975	ribosomal protein L7Ae		SAUSA300_RS02830	ribosomal L7Ae/L30e/S12e/Gadd45 family protein	0.11352	0.754332	1.97369	3.98739e-17	-1.76347	2.19142e-06	-0.553262	0.0873563	-0.0675562	0.758652	-1.60203	1.00872e-08
B7H15_02850	NupC/NupG family nucleoside CNT transporter		SAUSA300_RS02710	NupC/NupG family nucleoside CNT transporter	1.08071	7.56786e-05	0.557638	0.0341108	-3.3624	3.90266e-19	-0.0514512	0.894445	0.0102138	0.961815	-1.17272	1.46702e-05
B7H15_02665	50S ribosomal protein L25/general stress protein Ctc		SAUSA300_RS02575	50S ribosomal protein L25/general stress protein Ctc	-0.423324	0.0197689	1.46647	4.22618e-19	-1.49251	1.19877e-11	-0.206405	0.419895	0.0123142	0.956625	-0.591755	0.00110792
B7H15_02660	hypothetical protein				-0.439066	0.0428942	0.751805	0.00196264	-1.54288	0.00133441	-0.396063	0.293523	-0.121028	0.505688	-0.981533	0.0024138
B7H15_02585	SAM-dependent methyltransferase		SAUSA300_RS02490	tRNA1(Val) (adenine(37)-N6)-methyltransferase	0.146709	0.648605	-0.424533	0.080619	-1.52595	0.000109897	-0.669843	0.0619487	-0.200004	0.325477	-2.27046	1.60094e-11
B7H15_02570	DNA polymerase III subunit delta'		SAUSA300_RS02475	DNA polymerase III subunit delta'	-0.178784	0.481637	-0.976143	2.41186e-07	-1.20919	4.80342e-07	-0.241079	0.364783	-0.0357339	0.919387	-1.11869	4.71643e-08
B7H15_02395	carboxylesterase		SAUSA300_RS02305	carboxylesterase	0.0551897	0.886482	-0.597077	0.0015176	-2.14723	1.14326e-12	-0.293639	0.273285	-0.0601163	0.817485	-0.811028	8.61703e-05
B7H15_02390	phosphoesterase PA-phosphatase		SAUSA300_RS02300	phosphatase PAP2 family protein	-0.0318264	0.922175	-0.647464	0.000737541	-2.00056	1.44386e-11	-0.458201	0.0805725	-0.135319	0.545635	-0.890693	2.4565e-05
B7H15_02375	hypothetical protein		SAUSA300_RS02285	YbcC family protein	0.349827	0.253725	0.577356	0.04663	-1.18518	0.000952314	-0.750093	0.0364898	-0.327492	0.199606	-0.620787	0.0463093
B7H15_02265	restriction endonuclease subunit S		SAUSA300_RS02180	restriction endonuclease subunit S	0.110203	0.764309	0.474249	0.0818503	-2.22208	0.000802442	0.0107273	0.986966	-0.0601395	0.752003	-0.686697	0.0428727
B7H15_02260	type I restriction-modification system subunit M				0.0574045	0.880524	0.0418259	0.878505	-1.47587	0.000231601	-0.496455	0.155239	-0.102848	0.632669	-0.754349	0.00532739
B7H15_02120	hypothetical protein		SAUSA300_RS02045	hypothetical protein	-0.0594152	0.866532	-0.33856	0.118293	-2.74775	1.39279e-24	0.30604	0.238822	-0.0588698	0.817485	-0.208057	0.401811
B7H15_02070	histidine phosphatase family protein		SAUSA300_RS02000	phosphoglycerate mutase family protein	-0.0313459	0.932815	-0.600524	0.0246308	-2.46224	8.70598e-07	0.16284	0.645102	0.342073	0.194787	-1.93569	9.54898e-09
B7H15_01800	deacetylase SIR2		SAUSA300_RS01740	NAD-dependent deacetylase	1.18839	0.00154677	2.43706	1.35927e-10	-1.81816	0.00275771	0.296015	0.426702	0.179665	0.235683	-0.188422	0.690192
B7H15_01690	5'-nucleotidase, lipoprotein e(P4) family		SAUSA300_RS01635	5'-nucleotidase, lipoprotein e(P4) family	0.459133	0.210918	3.41916	1.80997e-15	-3.46903	3.45607e-05	-0.116714	0.766283	0.0246964	0.905391	-1.1264	0.0138342
B7H15_01520	hypothetical protein		SAUSA300_RS01470	hypothetical protein	2.22788	1.64614e-16	0.283292	0.358698	-1.30615	0.00854597	0.213505	0.558391	0.0144748	0.946085	-1.36733	0.000214384
B7H15_01470	LacI family transcriptional regulator		SAUSA300_RS01420	LacI family transcriptional regulator	-0.488531	0.0781642	-0.430014	0.114137	-1.12809	0.000779308	0.438245	0.157846	0.0410396	0.878473	-0.00786435	0.98562
B7H15_01365	CDP-glycerol--poly(glycerophosphate) glycerophosphotransferase		SAUSA300_RS01320	CDP-glycerol glycerophosphotransferase family protein	0.698765	0.00210902	-0.797313	0.000201392	-1.97271	1.60903e-15	0.0428251	0.888487	-0.0102893	0.962209	-0.311241	0.184956
B7H15_01310	nucleoside hydrolase		SAUSA300_RS01265	nucleoside hydrolase	0.621305	0.0143136	0.484458	0.0546644	-3.17387	1.05717e-07	-0.336969	0.325314	-0.0605588	0.798098	-0.487488	0.0932042
B7H15_01220	glycerophosphodiester phosphodiesterase		SAUSA300_RS01170	glycerophosphoryl diester phosphodiesterase membrane domain-containing protein	0.293712	0.409575	-0.586262	0.133382	-3.86137	6.44774e-13	0.395449	0.278815	0.0337696	0.878473	-0.0509413	0.917899
B7H15_01215	hypothetical protein				-0.0658466	0.891515	-0.837201	0.0923919	-3.63905	0.00834172	-0.0372146	0.920142	0.0373541		0.151145	0.794258
B7H15_01175	xylose isomerase		SAUSA300_RS01125	sugar phosphate isomerase/epimerase	1.12395	0.010501	0.894099	0.0311103	-2.81982	9.10848e-08	-0.0599878	0.886699	0.0109766	0.947703	-1.18741	0.00606487
B7H15_01170	dehydrogenase		SAUSA300_RS01120	Gfo/Idh/MocA family oxidoreductase	1.29952	0.00626454	1.70919	0.000181821	-1.93701	0.000373736	-0.0247002	0.955237	0.00176469	0.989198	-0.811045	0.0785411
B7H15_01165	oxidoreductase		SAUSA300_RS01115	Gfo/Idh/MocA family oxidoreductase	1.69173	0.000566926	2.08188	6.19512e-06	-3.00862	9.81932e-07	-0.094324	0.811964	0.0170805	0.922827	-1.00897	0.0288327
B7H15_01160	maltose ABC transporter permease		SAUSA300_RS01110	sugar ABC transporter permease	2.00256	1.40935e-06	2.27491	1.13691e-08	-3.14609	1.46585e-06	-0.0604508	0.888487	0.0283994	0.881038	-1.9532	1.10838e-05
B7H15_01155	maltose ABC transporter permease		SAUSA300_RS01105	sugar ABC transporter permease	2.16707	1.12768e-06	2.39625	1.26538e-08	-3.22087	1.10938e-07	-0.164885	0.654911	-0.00106298	0.993259	-1.47124	0.000805678
B7H15_01150	maltose ABC transporter substrate-binding protein		SAUSA300_RS01100	maltodextrin ABC transporter substrate-binding protein	2.28925	3.0457e-06	3.96834	1.64873e-16	-2.32997	0.000833558	0.0576384	0.885789	0.038264	0.781438	-0.360982	0.466949
B7H15_01110	hypothetical protein		SAUSA300_RS01060	ABC transporter permease	0.166836	0.604806	-0.65973	0.0177647	-2.09798	0.00307286	0.218668	0.549782	0.0112697	0.953709	-0.783841	0.0322105
B7H15_01070	permease		SAUSA300_RS01020	PTS transporter subunit EIIC	0.367205	0.167359	1.48004	0.0342048	-5.61191	3.0163e-07	0.383856	0.203344	0.020326	0.813136	-0.836946	0.171387
B7H15_01060	outer surface protein		SAUSA300_RS01010	DUF871 domain-containing protein	0.419111	0.104026	2.25659	0.00419785	-3.71024	0.000170442	0.407682	0.1704	0.026578	0.708183	-0.382972	0.520392
B7H15_01005	4'-phosphopantetheinyl transferase		SAUSA300_RS00955	4'-phosphopantetheinyl transferase superfamily protein	-0.717377	0.00347985	-0.123388	0.633337	-1.55928	3.18223e-07	-0.26534	0.397932	-0.0110263	0.953709	-0.297704	0.276785
B7H15_01000	non-ribosomal peptide synthetase		SAUSA300_RS00950	non-ribosomal peptide synthetase	-0.742722	0.0141188	0.705181	0.0139426	-1.14211	0.000108242	-0.218953	0.509313	-0.000220511	0.997114	0.0114057	0.98299
B7H15_00895	capsular biosynthesis protein		SAUSA300_RS00845	glycosyltransferase	-0.960582	0.0407896	0.0275731	0.961107	-3.47271	9.99441e-05	-1.65302	0.0189654	0.0122878	0.93898	-1.83754	0.0015979
B7H15_00890	acetyltransferase		SAUSA300_RS00840	CatB-related O-acetyltransferase	-0.989997	0.0373191	0.0143577	0.987016	-3.09642	0.000593455	-0.978894	0.0780247	0.0144079	0.922827	-2.39751	0.000268677
B7H15_00490	dihydrouridine synthase		SAUSA300_RS00460	tRNA-dihydrouridine synthase	-0.0947762	0.820776	-0.517677	0.0410058	-3.55239	1.80075e-17	0.313948	0.298755	0.0621222	0.788376	-2.01764	2.05701e-13
B7H15_00215	recombinase RecA		SAUSA300_RS00205	recombinase family protein	-0.106224	0.701855	-0.551753	0.0028649	-1.2939	1.28082e-05	-0.101874	0.736808	0.0589109	0.822981	-0.791891	0.000251718

## Sheet: Table SF16. Zn_only
Table SF16. Genes upregulated in response to Zn depletion but not CP treatment				Legend	Monoculture + CP		Coculture + CP		Coculture - Fe		Coculture - Mn		Coculture - Zn		Coculture - Depleted		Cutoff: L2FC > 1 or < -1 for cocultures -Fe but not in + CP, padj < 0.05
locus_tag	Protein	SA_USA300_FPR3757_Gene	SA_USA300_FPR3757_LocusID	SA_USA300_FPR3757_Protein	L2FC_a	padj_a	L2FC_b	padj_b	L2FC_c	padj_c	L2FC_d	padj_d	L2FC_e	padj_e	L2FC_f	padj_f
B7H15_13330	zinc ABC transporter substrate-binding protein	adcA	SAUSA300_RS12980	zinc ABC transporter substrate-binding lipoprotein AdcA	3.37942	0.000525073	0.978978	0.134656	-0.336009	0.587696	0.0161471	0.958941	2.88757	0.0185468	0.125106	0.838605
B7H15_14905	histidinol dehydrogenase	hisD	SAUSA300_RS14515	histidinol dehydrogenase	0.0168641	0.971589	0.414853	0.427535	-2.70889	0.00316752	0.402637	0.278815	1.97349	0.0101456	-1.1066	0.0532576
B7H15_14875	bifunctional phosphoribosyl-AMP cyclohydrolase/phosphoribosyl-ATP diphosphatase	hisF	SAUSA300_RS16040	imidazole glycerol phosphate synthase subunit HisF	-0.150262	0.719979	-1.01017	0.0153693	-2.30899	0.00041202	-0.0428785	0.9216	1.28795	0.0243559	-1.06271	0.0197206
B7H15_14890	imidazole glycerol phosphate synthase subunit HisH	hisH	SAUSA300_RS14500	imidazole glycerol phosphate synthase subunit HisH	-0.0866255	0.839849	-0.0217513	0.96221	-4.58187	0.00153877	0.188501	0.58345	2.12077	0.00186174	-0.591815	0.270544
B7H15_14900	histidinol-phosphate aminotransferase		SAUSA300_RS14510	histidinol-phosphate aminotransferase family protein	-0.0733059	0.869402	0.167557	0.757795	-3.47936	0.0017063	0.223375	0.526184	2.024	0.00602965	-1.42916	0.0177899
B7H15_14870	hypothetical protein		SAUSA300_RS15665	hypothetical protein	-0.16214	0.685966	-0.831607	0.072269	-0.192412	0.751702	0.328024	0.354599	1.74851	0.00800912	-0.0350519	0.960142
B7H15_14360	transporter		SAUSA300_RS13985	ferrous iron transporter B	2.74583	0.00181932	0.901095	0.156361	-0.0767827	0.907208	0.0166351	0.956073	2.66425	0.0223984	0.247529	0.687459
B7H15_08545	zinc ABC transporter ATP-binding protein		SAUSA300_RS08275	metal ABC transporter ATP-binding protein	0.70929	0.0607639	0.660616	0.0872301	-1.56027	0.00206994	-0.732228	0.0911658	1.55838	0.00187839	-1.44699	0.00070703
B7H15_08540	metal ABC transporter permease		SAUSA300_RS08270	metal ABC transporter permease	0.426709	0.224336	0.668837	0.0789085	-0.633931	0.167541	-0.773192	0.0810367	1.03208	0.0436171	-1.11465	0.0074256
B7H15_08535	transcriptional repressor		SAUSA300_RS08265	transcriptional repressor	0.175156	0.664029	0.835894	0.0456782	1.82693	0.000157049	-0.736749	0.150123	1.34554	0.0243559	-0.793115	0.112278
Table SF14B. Genes downregulated in response to CP treatment in monoculture				Legend	Monoculture + CP		Coculture + CP		Coculture - Fe		Coculture - Mn		Coculture - Zn		Coculture - Depleted
locus_tag	Protein	SA_USA300_FPR3757_Gene	SA_USA300_FPR3757_LocusID	SA_USA300_FPR3757_Protein	L2FC_a	padj_a	L2FC_b	padj_b	L2FC_c	padj_c	L2FC_d	padj_d	L2FC_e	padj_e	L2FC_f	padj_f

## Sheet: Table SF17. Mn_only
Table SF17A. Genes upregulated in response to Mn depletion but not CP treatment				Legend	Monoculture + CP		Coculture + CP		Coculture - Fe		Coculture - Mn		Coculture - Zn		Coculture - Depleted		Cutoff: L2FC > 1 or < -1 for cocultures -Mn but not in + CP, padj < 0.01
locus_tag	Protein	SA_USA300_FPR3757_Gene	SA_USA300_FPR3757_LocusID	SA_USA300_FPR3757_Protein	L2FC_a	padj_a	L2FC_b	padj_b	L2FC_c	padj_c	L2FC_d	padj_d	L2FC_e	padj_e	L2FC_f	padj_f
B7H15_03360	zinc-dependent alcohol dehydrogenase	adh	SAUSA300_RS03190	alcohol dehydrogenase AdhP	0.107354	0.805194	-0.830367	0.00354143	-0.34992	0.251557	2.17694	2.74213e-12	0.00855922	0.964971	0.439966	0.153284
B7H15_00850	bifunctional acetaldehyde-CoA/alcohol dehydrogenase	adhE	SAUSA300_RS00800	bifunctional acetaldehyde-CoA/alcohol dehydrogenase	-0.922334	0.0176464	0.372452	0.334359	-0.955924	0.0168119	1.61084	0.000162748	0.0534357	0.751779	0.115746	0.79624
B7H15_02090	alkyl hydroperoxide reductase subunit F	ahpF	SAUSA300_RS02020	alkyl hydroperoxide reductase subunit F	0.124736	0.779576	0.291118	0.530604	0.821867	0.0748531	1.71556	0.00103518	0.00720254	0.960225	3.01419	5.36754e-10
B7H15_14660	carbamate kinase 2	arcC	SAUSA300_RS14280	carbamate kinase	0.000100727	0.998719	0.879434	0.00421386	-1.0785	0.0108894	1.095	0.00238764	0.143273	0.371229	0.628643	0.057691
B7H15_06090	carbamate kinase 1	arcC	SAUSA300_RS05760	carbamate kinase	0.266176	0.448111	-0.0988241	0.811706	-2.73054	0.000296747	1.49868	0.000758687	0.0534374	0.751779	0.928638	0.0180807
B7H15_14665	arginine-ornithine antiporter	arcD	SAUSA300_RS14285	arginine-ornithine antiporter	-0.177084	0.659285	0.3235	0.460643	-0.485832	0.359096	1.9101	0.000199141	0.161755	0.181463	1.07095	0.0160398
B7H15_14670	ornithine carbamoyltransferase	argF	SAUSA300_RS14290	ornithine carbamoyltransferase	-0.252562	0.487494	0.970093	0.0476391	-0.439233	0.489992	2.71042	2.30874e-05	0.0557822	0.545595	2.03148	0.000224311
B7H15_06085	ornithine carbamoyltransferase	argF	SAUSA300_RS05755	ornithine carbamoyltransferase	0.753365	0.0356154	0.228749	0.561237	-1.36018	0.0139543	1.58192	0.000261109	0.0918416	0.513029	1.12742	0.00322454
B7H15_04965	argininosuccinate synthase	argG	SAUSA300_RS04665	argininosuccinate synthase	0.0272008	0.94646	0.249564	0.680567	-1.9441	0.012741	3.20748	0.000692102	0.0569244	0.15885	0.561198	0.348757
B7H15_04960	argininosuccinate lyase	argH	SAUSA300_RS04660	argininosuccinate lyase	0.0438575	0.912123	-0.322491	0.678912	-2.02443	0.00919055	2.85329	0.00277349	0.0528193	0.181322	0.599179	0.321726
B7H15_05500	DUF5011 domain-containing protein	chiB	SAUSA300_RS05185	DUF5011 domain-containing protein	-0.736949	0.00218818	-0.57004	0.0140917	2.65777	2.62596e-30	1.52643	1.17274e-09	0.0829755	0.733994	2.98587	3.43496e-39
B7H15_14225	hypothetical protein	cwrA	SAUSA300_RS13850	cell wall inhibition responsive protein CwrA	-0.619414	0.117775	-4.63113	3.79577e-23	6.14891	4.01641e-40	2.88798	7.5611e-09	-0.0172589	0.922827	4.66345	4.00777e-24
B7H15_11905	transcriptional regulator	czrA	SAUSA300_RS11555	Zn(II)-responsive metalloregulatory transcriptional repressor CzrA	0.0373854	0.914955	-0.254663	0.685697	7.93979	3.33132e-15	3.36515	0.00137798	-0.0499744	0.100772	0.798746	0.196313
B7H15_11910	cation transporter	czrB	SAUSA300_RS11560	CDF family zinc efflux transporter CzrB	0.0645845	0.862817	-0.376999	0.531205	7.6696	8.76259e-20	3.65516	5.78405e-05	-0.0613237	0.154899	0.725836	0.225853
B7H15_06980	homoserine dehydrogenase	dhoM (hom)	SAUSA300_RS06645	homoserine dehydrogenase	0.408867	0.108104	0.21166	0.431941	1.79035	1.95486e-11	1.62582	1.01625e-08	0.152254	0.441192	2.05858	1.93115e-16
B7H15_01245	3-hydroxyacyl-CoA dehydrogenase	fadB	SAUSA300_RS01200	3-hydroxyacyl-CoA dehydrogenase/enoyl-CoA hydratase family protein	0.0297848	0.94646	-1.37266	0.000144691	-1.14111	0.0345387	1.31451	0.00214428	0.742171	0.0952667	-0.228762	0.605544
B7H15_09190	aldehyde dehydrogenase	gap (gapB)	SAUSA300_RS08910	type I glyceraldehyde-3-phosphate dehydrogenase	0.462246	0.198943	0.863438	0.0283782	-1.77591	0.000431691	1.15126	0.0093824	0.116877	0.387054	0.983993	0.0157825
B7H15_11245	molecular chaperone GroEL	groL	SAUSA300_RS10900	chaperonin GroEL	0.0421392	0.922063	-0.0617045	0.846637	3.27244	5.9765e-32	1.16857	0.000128342	0.0157885	0.946085	1.51985	3.45929e-08
B7H15_04025	histidinol-phosphate transaminase	hisC	SAUSA300_RS03805	histidinol-phosphate transaminase	0.287839	0.146116	-1.25396	1.2102e-10	1.8872	8.99615e-18	1.17076	3.34593e-06	0.075446	0.751779	0.244367	0.320407
B7H15_10505	transporter	liaF	SAUSA300_RS10195	cell wall-active antibiotics response protein LiaF	-0.067663	0.885316	-0.725302	0.0287247	0.817937	0.0234535	1.42892	0.000180824	-0.0599068	0.752003	2.23054	7.39491e-11
B7H15_10370	transcriptional repressor	perR	SAUSA300_RS10060	peroxide-responsive transcriptional repressor PerR	-0.267682	0.367654	-0.976476	0.000119386	1.84273	1.13031e-12	1.2831	6.29006e-06	0.084845	0.708689	1.49068	7.50325e-09
B7H15_03130	proline/betaine transporter	proP	SAUSA300_RS02975	MFS transporter	-0.444981	0.202499	-1.64774	5.9e-06	-1.12361	0.00309077	1.40031	0.000578953	-0.0322816	0.882934	1.06191	0.00414461
B7H15_10100	foldase	prsA	SAUSA300_RS09800	peptidylprolyl isomerase	-0.0845737	0.849135	0.384057	0.277078	4.43962	4.79387e-35	2.50675	7.96569e-11	-0.0392432	0.841426	3.62282	3.20484e-24
B7H15_09610	MarR family transcriptional regulator	rot	SAUSA300_RS09325	MarR family transcriptional regulator	1.24053	0.000210483	-0.273654	0.412651	1.23431	0.000146967	1.37306	0.000107638	0.0978937	0.578241	0.0148351	0.977698
B7H15_07020	50S ribosomal protein L33	rpmG	SAUSA300_RS06685	50S ribosomal protein L33	0.573321	0.147	-0.811913	0.0809984	0.262435	0.598055	1.5413	0.00382741	0.0887092	0.380729	1.18772	0.0138342
B7H15_10445	monofunctional glycosyltransferase	sgtB	SAUSA300_RS10135	monofunctional peptidoglycan glycosyltransferase SgtB	-0.0887159	0.833899	-0.214525	0.460643	3.50467	4.54092e-37	1.91144	1.43973e-10	0.00786892	0.967944	3.07876	1.53809e-29
B7H15_00745	Superoxide dismutase Mn/Fe 2	sodM	SAUSA300_RS00705	superoxide dismutase	0.979356	0.0118426	-0.620077	0.102881	3.18318	1.19949e-15	1.19611	0.00497733	0.0805146	0.5827	1.6305	3.01541e-05
B7H15_06985	threonine synthase	thrC	SAUSA300_RS06650	threonine synthase	0.433926	0.202652	0.0398429	0.920246	0.818154	0.0180186	1.4692	6.84073e-05	0.110553	0.512377	1.51189	5.03352e-06
B7H15_06975	aspartate kinase	thrD	SAUSA300_RS06640	aspartate kinase	0.362922	0.20772	0.710061	0.0237647	-0.824031	0.106308	1.58443	7.19558e-05	0.0735848	0.658573	0.850283	0.0137795
B7H15_06630	tRNA pseudouridine(55) synthase TruB	truB	SAUSA300_RS06300	tRNA pseudouridine(55) synthase TruB	0.12272	0.723206	0.337022	0.169353	-0.843979	0.00767813	1.17084	2.81165e-05	0.0182012	0.943703	0.654808	0.0097287
B7H15_13510	glycerate kinase	ubiE	SAUSA300_RS13150	glycerate kinase	-0.289869	0.256446	-0.107398	0.660154	3.77769	1.18916e-66	1.35759	1.81631e-08	-0.0290363	0.922827	3.08226	3.92379e-46
B7H15_03145	acetyl-CoA acetyltransferase	vraB	SAUSA300_RS02990	thiolase family protein	0.139331	0.723206	0.712905	0.0161334	-0.235533	0.538379	1.21011	0.000513406	-0.0825096	0.655314	0.755211	0.0155648
B7H15_10500	two-component sensor histidine kinase	vraS	SAUSA300_RS10190	sensor histidine kinase	-0.06	0.896	-0.866068	0.00137552	0.252631	0.410153	1.20982	6.88703e-05	-0.123411	0.525755	1.94594	1.32105e-12
B7H15_03160	protein VraX	vraX	SAUSA300_RS03005	C1q-binding complement inhibitor VraX	-0.232459	0.531671	-3.5963	6.17768e-14	6.56979	5.6122e-41	3.74799	9.16879e-13	-0.0383732	0.788376	5.35811	3.45213e-28
B7H15_15005	arylamine N-acetyltransferase		SAUSA300_RS14615	arylamine N-acetyltransferase	-0.425595	0.092681	-0.407252	0.118747	5.57129	1.06019e-104	1.07507	0.000761134	0.0232264	0.925769	3.30874	2.81117e-38
B7H15_14295	hypothetical protein		SAUSA300_RS13920	PTS transporter subunit IIC	0.281125	0.390788	-0.625933	0.0657813	-0.82904	0.0985396	1.56894	0.000149622	0.250311	0.193551	-0.906772	0.0262502
B7H15_13680	hypothetical protein		SAUSA300_RS13310	DUF1307 domain-containing protein	-0.788453	0.0117375	0.0584589	0.878315	5.05394	1.41618e-55	1.13874	0.00216653	-0.0255984	0.92157	1.93266	2.23137e-09
B7H15_13515	hypothetical protein		SAUSA300_RS13155	membrane protein	-0.278861	0.371269	-0.60882	0.0290704	4.34464	1.12018e-53	1.51736	9.32194e-07	-0.0309849	0.918359	3.24889	2.69566e-31
B7H15_12155	hypothetical protein		SAUSA300_RS11810	DUF2273 domain-containing protein	-0.571443	0.0986785	-3.3113	2.43101e-21	-4.0529	1.18598e-25	1.18249	0.00195981	0.083262	0.630733	-1.67781	1.79915e-06
B7H15_11210	potassium transporter KtrB		SAUSA300_RS10870	TrkH family potassium uptake protein	0.774532	0.0283553	0.933936	0.00949317	4.13448	1.08285e-27	1.43913	0.000891627	0.0247438	0.914333	2.42357	1.24559e-10
B7H15_10980	terminase		SAUSA300_RS10650	terminase large subunit	-0.695985	0.0480895	-0.15831	0.757675	2.6555	9.54209e-07	1.54785	0.00912902	0.0121371	0.922827	1.20779	0.0153706
B7H15_10510	hypothetical protein		SAUSA300_RS10200	hypothetical protein	-0.234655	0.49655	-0.60492	0.0772222	2.14121	7.26498e-09	1.37932	0.000715554	-0.0699895	0.655314	2.4693	1.62372e-12
B7H15_10450	glutamine amidotransferase		SAUSA300_RS10140	type 1 glutamine amidotransferase	-0.466987	0.136314	-1.27806	2.56993e-05	-1.24947	0.000115043	1.18655	0.000485474	0.101822	0.578241	0.00807217	0.986184
B7H15_10200	glutamine ABC transporter ATP-binding protein		SAUSA300_RS09890	amino acid ABC transporter ATP-binding protein	-0.00930461	0.971589	0.706081	0.214521	-0.254052	0.677798	2.34057	0.0022742	0.0938206	0.0710405	1.38731	0.0269214
B7H15_09695	competence protein ComK		SAUSA300_RS09410	competence protein ComK	-0.240512	0.390365	0.628953	0.0419006	0.803468	0.0533568	1.21343	0.00365265	0.0986537	0.517871	0.526364	0.149491
B7H15_09415	serine protease		SAUSA300_RS09140	trypsin-like peptidase domain-containing protein	0.0929226	0.785125	0.377376	0.0599359	2.89031	3.883e-49	1.41436	3.11086e-11	-0.284724	0.218768	2.54155	5.11849e-40
B7H15_09030	hypothetical protein		SAUSA300_RS15375	hypothetical protein	-0.502771	0.180916	-0.493112	0.313518	6.51584	6.19926e-34	3.92029	2.84622e-11	0.0593369	0.530861	5.18757	3.10088e-22
B7H15_09025	DUF4930 domain-containing protein		SAUSA300_RS08750	DUF4930 family protein	-0.540717	0.14734	-3.99736	5.86445e-22	4.64499	8.17898e-29	2.05465	6.29006e-06	-0.0251001	0.905391	3.1619	2.37499e-14
B7H15_09020	hypothetical protein		SAUSA300_RS08745	hypothetical protein	-0.110965	0.813166	-1.18062	0.00327019	3.95714	1.01243e-20	1.72649	0.000215017	-0.0374807	0.813136	2.81711	1.95716e-11
B7H15_06080	hypothetical protein		SAUSA300_RS05750	superantigen-like protein SSL14	-0.0909739	0.834514	-0.200851	0.572518	-0.0710164	0.895202	1.39265	0.00163768	0.718702	0.102405	-0.0309453	0.953902
B7H15_06035	hypothetical protein		SAUSA300_RS05705	hypothetical protein	0.239821	0.316554	0.263633	0.331135	1.97363	7.46934e-11	1.33061	0.000132739	0.0935695	0.621625	0.782015	0.0071322
B7H15_05770	hypothetical protein		SAUSA300_RS05445	YlaN family protein	0.0170383	0.971447	0.588077	0.0231916	1.39315	3.53635e-07	1.55872	8.32333e-08	0.0818902	0.702904	1.13373	1.70399e-05
B7H15_05740	hypothetical protein		SAUSA300_RS05415	YktB family protein	0.274041	0.277372	-0.257206	0.262527	0.181184	0.523038	1.15181	6.94824e-06	-0.155302	0.479681	1.31604	3.89898e-09
B7H15_05295	IDEAL domain protein		SAUSA300_RS04990	IDEAL domain-containing protein	-0.103648	0.820776	-0.78659	0.033027	5.33385	8.01397e-44	2.76232	2.80759e-11	0.0486149	0.771787	3.96418	2.45183e-25
B7H15_04975	TVP38/TMEM64 family protein		SAUSA300_RS04675	TVP38/TMEM64 family protein	-0.0465888	0.893183	0.900025	0.0014082	2.78481	1.45472e-20	1.08834	0.00151204	0.0912631	0.60392	2.15491	1.22396e-13
B7H15_04340	hypothetical protein		SAUSA300_RS04075	sugar-binding transcriptional regulator	-0.0743583	0.870701	-1.11666	0.000749013	1.17255	0.000544372	1.03016	0.00491451	-0.0808121	0.649274	-0.69105	0.044604
B7H15_03675	hypothetical protein		SAUSA300_RS03445	hypothetical protein	0.568296	0.00385536	-0.0437643	0.857358	1.67623	6.71092e-12	1.40371	1.10773e-07	0.0393303	0.882842	0.952646	2.78281e-05
B7H15_03565	hypothetical protein		SAUSA300_RS03335	M50 family metallopeptidase	-0.387461	0.151306	-0.910982	0.000315157	2.91494	6.80372e-29	1.60166	3.01293e-08	-0.012954	0.956625	2.72521	8.85512e-27
B7H15_03465	hypothetical protein		SAUSA300_RS08085	membrane protein	-0.327922	0.2384	0.554102	0.0805191	0.844895	0.0374906	1.48902	0.000285676	0.0213597	0.92157	1.02836	0.00286483
B7H15_03155	hypothetical protein		SAUSA300_RS03000	hypothetical protein	0.0476317	0.919817	-0.417452	0.352113	1.86051	0.000225731	2.31718	2.46237e-05	-0.0211636	0.897904	2.84115	3.27844e-09
B7H15_03150	protein VraC		SAUSA300_RS02995	protein VraC	0.210536	0.581029	-0.0299142	0.955025	0.355939	0.510916	2.46779	2.94042e-05	-0.0193584	0.919387	2.02256	8.74256e-05
B7H15_03135	hypothetical protein				-0.270143	0.45781	-5.85821	3.20929e-33	3.8157	5.65703e-15	2.29812	1.5229e-05	0.00059888	0.996684	3.29475	1.5924e-11
B7H15_03125	haloacid dehalogenase		SAUSA300_RS02970	HAD family hydrolase	0.679382	0.0765322	0.0946514	0.846553	-0.831372	0.113328	2.01015	3.71879e-05	-0.00834451	0.956625	0.543773	0.215751
B7H15_02050	peptidase		SAUSA300_RS01980	PepSY domain-containing protein	-0.940877	0.00181668	-0.913137	0.00124845	-0.983744	0.000888583	1.38971	1.075e-05	0.159285	0.408192	0.942274	0.00105728
B7H15_01140	peptidase M23		SAUSA300_RS01090	M23 family metallopeptidase	-0.404556	0.218422	-1.03555	0.0027474	6.99887	2.85094e-88	1.15415	0.00490209	-0.0116252	0.947703	4.75683	3.16495e-42
Table SF17B. Genes downregulated in response to Mn depletion but not CP treatment				Legend	Monoculture + CP		Coculture + CP		Coculture - Fe		Coculture - Mn		Coculture - Zn		Coculture - Depleted
locus_tag	Protein	SA_USA300_FPR3757_Gene	SA_USA300_FPR3757_LocusID	SA_USA300_FPR3757_Protein	L2FC_a	padj_a	L2FC_b	padj_b	L2FC_c	padj_c	L2FC_d	padj_d	L2FC_e	padj_e	L2FC_f	padj_f
B7H15_11510	holo-ACP synthase	acpS	SAUSA300_RS11160	holo-ACP synthase	-0.047203	0.891515	0.203323	0.244406	0.547093	0.00706083	-1.01314	0.000110831	0.0430862	0.897904	-0.142101	0.507817
B7H15_11710	ATP synthase subunit C	atpE	SAUSA300_RS11360	F0F1 ATP synthase subunit C	0.0404446	0.922063	0.204157	0.343032	-3.16658	4.02453e-27	-1.06442	1.67461e-05	-0.00191694	0.989198	-2.5436	5.72771e-31
B7H15_00865	capsular biosynthesis protein	cap8C	SAUSA300_RS00815	type 8 capsular polysaccharide synthesis protein Cap8C	-0.364927	0.219081	-0.05023	0.932007	-1.64169	0.0177618	-2.44083	0.00620579	-0.0119364	0.924231	-0.998163	0.0915785
B7H15_00875	UDP-glucose 4-epimerase	cap8E	SAUSA300_RS00825	type 8 capsular polysaccharide synthesis protein Cap8E	-0.727845	0.0877772	-0.200431	0.711491	-1.00183	0.0915633	-2.55896	0.00277349	-0.0364929	0.735811	-2.14629	0.000777683
B7H15_00880	capsular biosynthesis protein	cap8F	SAUSA300_RS00830	type 8 capsular polysaccharide synthesis protein Cap8F	-0.833232	0.0686413	-0.167017	0.760251	-2.92697	0.000142262	-2.52291	0.00181097	-0.0163696	0.918359	-2.36312	0.000194229
B7H15_00885	UDP-N-acetylglucosamine 2-epimerase (non-hydrolyzing)	cap8G	SAUSA300_RS00835	type 8 capsular polysaccharide synthesis protein Cap8G	-1.02009	0.0346619	-0.252696	0.614453	-3.29651	1.54504e-05	-2.79574	0.000348086	-0.0304573	0.813136	-2.22629	0.000118871
B7H15_06270	carbamoyl-phosphate synthase large chain	carB	SAUSA300_RS05940	carbamoyl-phosphate synthase large subunit	0.451399	0.222624	0.456239	0.37242	-3.23899	1.12754e-07	-1.58263	0.00737824	-0.138053	0.0906011	-2.92858	2.69105e-07
B7H15_07385	cold-shock protein CspA	cspA	SAUSA300_RS07035	cold shock protein CspA	0.247239	0.2954	0.466123	0.0160316	-0.700636	0.000809515	-1.07637	1.51176e-06	0.29009	0.188491	-1.46862	4.46039e-14
B7H15_11950	glutamine--fructose-6-phosphate aminotransferase	glmS	SAUSA300_RS11600	glutamine--fructose-6-phosphate transaminase (isomerizing)	-0.645886	0.00754785	-0.451568	0.0486833	-2.72786	1.23962e-27	-1.18015	3.6875e-06	-0.285212	0.198555	-2.01016	1.4481e-18
B7H15_02720	molecular chaperone Hsp33	hslO	SAUSA300_RS02630	Hsp33 family molecular chaperone HslO	-0.17436	0.542744	-0.080324	0.705516	-1.44262	6.19697e-09	-1.63913	5.95965e-10	-0.679443	0.0158621	-1.44103	7.34122e-11
B7H15_09590	leucine--tRNA ligase	leuS	SAUSA300_RS09305	leucine--tRNA ligase	-0.0243884	0.932815	0.804519	0.000226891	0.324804	0.206944	-1.19323	6.39348e-05	-0.00192684	0.998116	-0.536385	0.0276772
B7H15_02370	NADH-quinone oxidoreductase subunit L	ndhF	SAUSA300_RS02280	NADH dehydrogenase subunit 5	0.195333	0.624953	0.453839	0.293282	-2.91895	1.38166e-07	-3.08367	4.57385e-07	-0.71748	0.12309	-2.67067	1.12791e-08
B7H15_06265	carbamoyl-phosphate synthase small chain	pyrAA (carA)	SAUSA300_RS05935	carbamoyl phosphate synthase small subunit	0.515325	0.172879	1.27327	0.0252532	-3.54538	4.11014e-06	-1.9165	0.00686291	-0.104176	0.0912002	-3.21703	1.05138e-06
B7H15_06260	dihydroorotase	pyrC	SAUSA300_RS05930	dihydroorotase	0.756834	0.0979422	1.83007	0.00148373	-2.47452	0.000198819	-2.43232	0.000886495	-0.098417	0.133313	-3.20759	6.06788e-07
B7H15_06275	orotidine 5'-phosphate decarboxylase	pyrF	SAUSA300_RS05945	orotidine-5'-phosphate decarboxylase	0.288038	0.417181	-0.689154	0.129365	-3.27754	3.04845e-07	-2.62612	4.71373e-05	-1.02411	0.0904634	-2.85896	6.15763e-08
B7H15_12470	50S ribosomal protein L2	rplB	SAUSA300_RS12135	50S ribosomal protein L2	-0.0447994	0.912123	2.624	8.24113e-31	-1.65278	1.21761e-10	-1.08564	5.58973e-05	-0.0871943	0.708183	-1.58339	2.22888e-11
B7H15_12485	50S ribosomal protein L3	rplC	SAUSA300_RS12150	50S ribosomal protein L3	0.0123907	0.975758	2.84463	5.1987e-31	-1.79098	2.47195e-09	-1.00189	0.000849685	-0.0821209	0.717354	-1.34615	1.20356e-07
B7H15_12480	50S ribosomal protein L4	rplD	SAUSA300_RS12145	50S ribosomal protein L4	0.00626555	0.987632	2.74406	2.26506e-33	-1.56584	3.96151e-09	-1.20613	1.60511e-05	-0.0638836	0.788376	-1.6263	1.33404e-11
B7H15_12450	50S ribosomal protein L16	rplP	SAUSA300_RS12115	50S ribosomal protein L16	-0.0522043	0.900836	2.63252	1.07296e-25	-1.96973	3.46121e-10	-1.25961	6.72097e-05	-0.0546521	0.816338	-1.48375	2.672e-08
B7H15_12405	50S ribosomal protein L18	rplR	SAUSA300_RS12070	50S ribosomal protein L18	-0.0973268	0.820776	2.44686	2.30632e-17	-0.928152	0.00758458	-1.22336	0.00135669	-0.0543203	0.797682	-0.7231	0.0198779
B7H15_12460	50S ribosomal protein L22	rplV	SAUSA300_RS12125	50S ribosomal protein L22	-0.0452933	0.911913	2.50311	1.08401e-27	-1.99053	7.24529e-12	-1.42523	1.24e-06	-0.0451118	0.88936	-1.49775	9.62416e-10
B7H15_12445	50S ribosomal protein L29	rpmC	SAUSA300_RS12110	50S ribosomal protein L29	-0.0748468	0.849135	2.43125	3.83729e-23	-2.00284	1.4241e-07	-1.27008	0.000550361	0.00647993	0.97455	-1.36894	1.1359e-06
B7H15_15100	50S ribosomal protein L34	rpmH	SAUSA300_RS14700	50S ribosomal protein L34	0.110817	0.785125	1.1508	1.92307e-05	-1.08714	0.00256092	-1.07586	0.00611097	0.0819961	0.682494	-1.84968	1.02472e-08
B7H15_12455	30S ribosomal protein S3	rpsC	SAUSA300_RS12120	30S ribosomal protein S3	-0.0307771	0.933088	2.60542	3.25102e-29	-1.88496	7.29579e-12	-1.29803	4.66931e-06	-0.0740951	0.751779	-1.52691	3.81627e-10
B7H15_09365	30S ribosomal protein S4	rpsD	SAUSA300_RS09090	30S ribosomal protein S4	0.172082	0.513161	2.5633	1.58452e-41	-0.437882	0.0577333	-1.00477	5.58778e-05	0.0231316	0.943703	-0.907687	9.45495e-06
B7H15_12415	30S ribosomal protein S8	rpsH	SAUSA300_RS12080	30S ribosomal protein S8	-0.0553913	0.891857	2.4057	1.89827e-23	-1.54068	3.51587e-07	-1.11374	0.000306104	-0.0146433	0.94926	-1.01056	8.82501e-05
B7H15_12320	30S ribosomal protein S9	rpsI	SAUSA300_RS11985	30S ribosomal protein S9	0.278983	0.16217	2.16572	7.93543e-39	-1.62282	1.42956e-12	-1.10636	1.51176e-06	-0.171652	0.436258	-0.727142	7.12595e-05
B7H15_12490	30S ribosomal protein S10	rpsJ	SAUSA300_RS12155	30S ribosomal protein S10	0.0576724	0.885316	2.7268	4.47053e-37	-1.82712	1.1177e-11	-1.07722	6.73072e-05	-0.0914476	0.69654	-1.54255	1.79756e-11
B7H15_02980	30S ribosomal protein S12	rpsL	SAUSA300_RS02835	30S ribosomal protein S12	0.0934387	0.792152	1.83314	2.08323e-21	-2.27768	6.58933e-23	-1.14382	6.33515e-07	-0.105103	0.657207	-1.7113	2.08221e-17
B7H15_12440	30S ribosomal protein S17	rpsQ	SAUSA300_RS12105	30S ribosomal protein S17	-0.0695726	0.861811	2.46002	1.16595e-23	-1.94025	3.73273e-08	-1.09655	0.00121034	0.00211951	0.989198	-1.36368	5.30612e-07
B7H15_12465	30S ribosomal protein S19	rpsS	SAUSA300_RS12130	30S ribosomal protein S19	-0.0571731	0.879797	2.56215	9.59778e-34	-2.29736	2.43983e-14	-1.26905	7.52728e-06	-0.0611502	0.810197	-1.64685	1.31666e-12
B7H15_04595	exotoxin	seq	SAUSA300_RS04325	staphylococcal enterotoxin type Q	0.0602945	0.896893	-0.876249	0.00527438	-2.82396	0.000160031	-2.05019	0.00376959	-0.0959973	0.530861	-2.39881	1.21438e-07
B7H15_07060	transketolase	tkt	SAUSA300_RS06725	transketolase	-0.0654213	0.861694	-0.870608	2.54937e-05	0.393586	0.0749344	-1.0885	2.39624e-06	-0.0493691	0.870226	-0.871977	3.34796e-05
B7H15_13620	hypothetical protein		SAUSA300_RS13260	YdeI family protein	-0.998867	0.000663314	-0.464	0.103235	2.17008	3.98217e-13	-1.38348	0.000750721	-0.215539	0.281864	0.578023	0.061208
B7H15_13175	phage infection protein		SAUSA300_RS12830	YhgE/Pip domain-containing protein	0.000796032	0.998719	-0.182495	0.368283	0.745745	0.00348017	-1.38935	0.00248255	-0.105013	0.649274	0.164037	0.52959
B7H15_12790	hypothetical protein		SAUSA300_RS12455	FAD-dependent monooxygenase	0.413089	0.0621223	1.24399	6.76959e-09	-0.588555	0.0651791	-1.33854	0.000785099	-0.0342589	0.914333	-0.583052	0.022881
B7H15_12520	glucose uptake protein GlcU		SAUSA300_RS12185	GRP family sugar transporter	0.0213193	0.949814	0.65847	0.000449344	-0.65389	0.00466328	-1.12086	8.34204e-06	-0.172297	0.436258	-0.986291	1.01737e-06
B7H15_11560	DEAD/DEAH box family ATP-dependent RNA helicase		SAUSA300_RS11210	DEAD/DEAH box helicase	0.253725	0.425582	2.24316	7.31637e-16	-1.93189	1.33691e-09	-1.93063	9.7883e-09	-0.171647	0.319426	-1.44733	3.1435e-07
B7H15_11515	hypothetical protein		SAUSA300_RS11165	PH domain-containing protein	-0.0768177	0.82832	0.0833793	0.7498	0.519296	0.0537808	-1.42076	0.000160681	-0.026865	0.922827	-0.226484	0.378959
B7H15_09595	MFS transporter		SAUSA300_RS09310	MFS transporter	0.162219	0.452112	-0.139855	0.456837	-1.38383	8.38644e-07	-1.14486	0.000132739	-0.119765	0.596619	-2.56138	4.62862e-25
B7H15_08820	protease		SAUSA300_RS08555	U32 family peptidase	0.398241	0.0538722	0.692085	0.000218151	-1.47366	7.72482e-09	-1.06211	4.40263e-05	-0.478818	0.0703388	-0.77568	0.00013982
B7H15_07095	glycine/betaine ABC transporter		SAUSA300_RS06760	BCCT family transporter	1.09516	0.00241852	1.61973	1.98663e-06	-4.61265	1.20171e-20	-1.10157	0.00465122	0.025059	0.92157	-3.25671	5.51085e-19
B7H15_05100	peptide ABC transporter ATP-binding protein		SAUSA300_RS04800	ATP-binding cassette domain-containing protein	0.766621	0.0167858	-0.869688	0.00392229	-2.17809	4.78548e-11	-1.36853	9.30507e-05	-0.105627	0.554197	-1.03099	0.000911216
B7H15_03335	oxidoreductase		SAUSA300_RS03165	aldo/keto reductase	0.026315	0.94646	-0.0333851	0.932007	-0.405413	0.153978	-1.08074	0.000653259	-0.10669	0.636824	-1.32128	1.30347e-07

## Sheet: Table SF18. CP_monoculture_only
Table SF18A. Genes upregulated in response to CP treatment in monoculture				Legend	Monoculture + CP		Coculture + CP		Coculture - Fe		Coculture - Mn		Coculture - Zn		Coculture - Depleted		Cutoff: L2FC > 1 or < -1 for monocultures + CP but not L2FC > 1 or < -1 in cocultures + CP, padj < 0.01
locus_tag	Protein	SA_USA300_FPR3757_Gene	SA_USA300_FPR3757_LocusID	SA_USA300_FPR3757_Protein	L2FC_a	padj_a	L2FC_b	padj_b	L2FC_c	padj_c	L2FC_d	padj_d	L2FC_e	padj_e	L2FC_f	padj_f
B7H15_09445	acetate--CoA ligase	acsA	SAUSA300_RS09170	acetate--CoA ligase	2.19449	0.000360761	0.765578	0.146521	-2.15775	0.000392601	0.18814	0.58345	0.0274365	0.823086	2.33857	6.16496e-05
B7H15_13330	zinc ABC transporter substrate-binding protein	adcA	SAUSA300_RS12980	zinc ABC transporter substrate-binding lipoprotein AdcA	3.37942	0.000525073	0.978978	0.134656	-0.336009	0.587696	0.0161471	0.958941	2.88757	0.0185468	0.125106	0.838605
B7H15_09310	alanine dehydrogenase	ald	SAUSA300_RS09035	alanine dehydrogenase	1.01046	0.0026912	0.939167	0.00309135	-2.00687	3.71905e-08	0.276028	0.43077	0.110957	0.525436	0.421814	0.222943
B7H15_07370	alanine racemase 2	alr2	SAUSA300_RS07020	alanine racemase	1.1139	9.14394e-08	0.635629	0.00581186	-1.00484	0.0074756	0.213099	0.529508	-0.0277395	0.922827	-0.468855	0.0968776
B7H15_14235	copper resistance protein CopZ	copZ	SAUSA300_RS13860	copper chaperone CopZ	1.81961	5.51454e-07	0.989353	0.00380128	1.75768	9.03236e-07	0.788383	0.0360284	0.0952171	0.551703	0.349363	0.36274
B7H15_04955	glycerophosphodiester phosphodiesterase	glpQ	SAUSA300_RS04655	glycerophosphodiester phosphodiesterase	1.10658	0.00198494	0.176394	0.635163	-3.89851	1.43695e-10	-0.278385	0.422403	0.20537	0.237663	-0.882488	0.0142919
B7H15_13395	2,3-bisphosphoglycerate-dependent phosphoglycerate mutase	gpmA	SAUSA300_RS13045	2,3-diphosphoglycerate-dependent phosphoglycerate mutase	1.71106	2.94126e-10	0.839981	0.00123103	0.4665	0.0923223	0.943921	0.00109964	-0.0203068	0.940816	0.217318	0.478482
B7H15_01210	pyruvate formate-lyase-activating enzyme	pflA	SAUSA300_RS01160	pyruvate formate-lyase-activating protein	1.2104	0.00295447	-1.94252	4.50402e-07	-2.12786	5.68845e-08	0.607892	0.103417	0.0106323	0.95353	0.0224813	0.975178
B7H15_01205	formate acetyltransferase	pflB	SAUSA300_RS01155	formate C-acetyltransferase	1.06412	0.00799875	-1.73209	5.76141e-06	-2.16058	3.05278e-08	0.590971	0.1107	-0.00163791	0.989198	0.046507	0.934388
B7H15_14215	1-pyrroline-5-carboxylate dehydrogenase	pruA (rocA)	SAUSA300_RS13840	L-glutamate gamma-semialdehyde dehydrogenase	1.42971	0.00461578	0.952025	0.0393148	-1.16238	0.0159414	0.294358	0.412727	0.0246939	0.88936	1.53117	0.00152623
B7H15_09610	MarR family transcriptional regulator	rot	SAUSA300_RS09325	MarR family transcriptional regulator	1.24053	0.000210483	-0.273654	0.412651	1.23431	0.000146967	1.37306	0.000107638	0.0978937	0.578241	0.0148351	0.977698
B7H15_07025	30S ribosomal protein S14	rpsN	SAUSA300_RS06690	30S ribosomal protein S14	2.78601	0.00139145	0.132433	0.827783	0.207665	0.74287	0.25485	0.363874	2.17314	0.04692	0.324592	0.594162
B7H15_03075	serine-aspartate repeat-containing protein D	sdrD	SAUSA300_RS02920	MSCRAMM family adhesin SdrD	2.30044	1.00846e-09	-1.32227	0.000175351	1.80727	6.57768e-07	0.926695	0.0161609	0.0371242	0.860034	1.31379	0.00026739
B7H15_00620	peptigoglycan-binding protein LysM	spa	SAUSA300_RS00585	staphylococcal protein A	3.10025	2.79694e-10	0.0496141	0.927251	1.81955	7.69107e-05	0.369671	0.316595	-0.013019	0.943703	0.948486	0.0353842
B7H15_07450	2-oxoglutarate dehydrogenase E1 component	sucA	SAUSA300_RS07105	2-oxoglutarate dehydrogenase E1 component	1.13384	0.00101496	0.0638185	0.888745	-2.62131	3.31732e-14	0.444795	0.176051	0.0615644	0.751387	-0.0702464	0.852974
B7H15_04440	coagulase	vwb	SAUSA300_RS04170	von Willebrand factor binding protein Vwb	1.1059	0.000250692	-0.0930558	0.804377	-1.20463	0.0580477	-1.70118	0.0626012	-0.0632195		-1.61548	0.00175096
B7H15_14470	aspartate aminotransferase family protein		SAUSA300_RS14090	aspartate aminotransferase family protein	1.13211	0.000660096	-0.182364	0.598563	1.02864	0.00295624	0.421988	0.217779	0.843657	0.0456024	0.863234	0.00977806
B7H15_14365	pyridine nucleotide-disulfide oxidoreductase		SAUSA300_RS13990	NAD(P)-binding domain-containing protein	4.07982	0.000135246	0.648337	0.299267	0.259447	0.666057	0.0440308	0.868307	3.64834	0.00800912	0.211212	0.717157
B7H15_14360	transporter		SAUSA300_RS13985	ferrous iron transporter B	2.74583	0.00181932	0.901095	0.156361	-0.0767827	0.907208	0.0166351	0.956073	2.66425	0.0223984	0.247529	0.687459
B7H15_14355	GTPase		SAUSA300_RS13980	GTP-binding protein	2.98621	0.000908941	0.347074	0.56784	0.489672	0.430575	-0.0352683	0.913804	1.9825	0.0703388	0.19321	0.752296
B7H15_13995	fructose 1,6-bisphosphatase		SAUSA300_RS13615	fructose-1,6-bisphosphatase	1.10055	0.00279115	-0.290492	0.413684	-2.98554	5.16867e-14	0.319834	0.36333	0.035981	0.872922	0.825925	0.0196262
B7H15_13390	hypothetical protein		SAUSA300_RS13040	putative metal homeostasis protein	4.71449	1.60084e-05	-0.323273	0.606942	0.479502	0.437322	0.245726	0.316164	5.84378	9.40978e-07	0.44098	0.453919
B7H15_10695	sodium-dependent dicarboxylate transporter SdcS		SAUSA300_RS10385	SLC13 family permease	1.18016	0.00144483	0.961751	0.00564969	-3.57726	6.81138e-12	0.632725	0.0809192	0.0551806	0.752882	0.595821	0.104141
B7H15_09795	DUF4352 domain-containing protein		SAUSA300_RS09515	DUF4352 domain-containing protein	1.10094	0.00495767	-0.384734	0.287532	-1.85124	3.12626e-06	0.270821	0.447115	0.0612677	0.735811	-0.00388919	0.953902
B7H15_09790	calcium-binding protein		SAUSA300_RS09510	excalibur calcium-binding domain-containing protein	1.07148	0.00588678	-0.618638	0.092876	-2.40451	6.82563e-09	0.166911	0.655863	0.0618138	0.717354	-0.14143	0.742487
B7H15_08295	alpha-glucosidase		SAUSA300_RS07950	alpha-glucosidase	1.94315	2.85577e-05	-0.0579475	0.898505	-5.09147	9.98846e-18	-0.305677	0.370332	0.0139665	0.943703	-2.26883	3.5524e-07
B7H15_06015	hypothetical protein		SAUSA300_RS05685	hypothetical protein	1.255	2.2276e-05	-0.132306	0.718755	0.0878928	0.876954	0.911886	0.0330735	1.34466	0.00283194	-0.432449	0.316584
B7H15_05220	sodium:alanine symporter		SAUSA300_RS04915	alanine:cation symporter family protein	1.40988	1.44873e-08	-0.180195	0.515042	-0.10423	0.767361	0.677328	0.0315079	0.0974532	0.637009	-0.44128	0.139322
B7H15_04875	pyridine nucleotide-disulfide oxidoreductase		SAUSA300_RS04580	FAD/NAD(P)-binding protein	5.69264	5.66502e-06	-0.173853	0.786806	-0.119234	0.853622	-0.182184	0.279122	6.49952	1.87983e-06	0.095026	0.873849
B7H15_02850	NupC/NupG family nucleoside CNT transporter		SAUSA300_RS02710	NupC/NupG family nucleoside CNT transporter	1.08071	7.56786e-05	0.557638	0.0341108	-3.3624	3.90266e-19	-0.0514512	0.894445	0.0102138	0.961815	-1.17272	1.46702e-05
B7H15_01530	DUF5080 domain-containing protein		SAUSA300_RS01480	DUF5080 family protein	1.30542	7.80238e-10	-0.0678337	0.848546	-0.089379	0.868326	0.371014	0.317978	-0.0336438		-0.983392	0.0318021
B7H15_01525	DUF5079 domain-containing protein		SAUSA300_RS01475	DUF5079 family protein	1.29681	0.000717232	-0.129998	0.815356	-0.674715	0.361275	-0.0561714		-0.00277303		-1.98929	0.0362432
B7H15_01520	hypothetical protein		SAUSA300_RS01470	hypothetical protein	2.22788	1.64614e-16	0.283292	0.358698	-1.30615	0.00854597	0.213505	0.558391	0.0144748	0.946085	-1.36733	0.000214384
B7H15_01515	hypothetical protein		SAUSA300_RS01465	ABC transporter permease	1.18764	4.2555e-09	0.586166	0.0582317	-0.605197	0.282986	0.306248	0.397932	0.0764253	0.619414	0.112493	0.809014
B7H15_01510	ABC transporter		SAUSA300_RS01460	ABC transporter permease	1.05598	4.50747e-05	-0.319975	0.28973	-0.884763	0.0750107	-0.0115867	0.976897	-0.0113459	0.954243	-1.45002	0.00041065
B7H15_00410	NAD+ synthetase		SAUSA300_RS00390	ATP-binding cassette domain-containing protein	2.99913	2.90852e-05	0.493338	0.38794	0.727198	0.216829	-0.0764678	0.817298	0.0113478	0.933755	0.0447861	0.951683
B7H15_00405	ABC transporter ATP-binding protein		SAUSA300_RS00385	ATP-binding cassette domain-containing protein	3.0927	0.00370067	0.461978	0.462229	-1.23423	0.0950517	0.0266719	0.933427	0.0157092	0.816338	-0.384874	0.508112
B7H15_00400	hypothetical protein		SAUSA300_RS00380	ABC transporter permease	3.64889	0.00017283	0.474176	0.446513	-1.43965	0.0732419	-0.0296987	0.926962	0.0164008	0.844039	-0.46475	0.434778
B7H15_00395	peptide ABC transporter permease		SAUSA300_RS00375	ABC transporter permease	3.74382	0.000109772	0.290711	0.647319	-1.77824	0.0353933	-0.0511526	0.872714	0.011274	0.919486	-0.649305	0.284221
B7H15_00390	nickel ABC transporter substrate-binding protein		SAUSA300_RS00370	ABC transporter substrate-binding protein	3.52257	0.000134819	0.430877	0.484804	-1.02799	0.131826	-0.11985	0.677516	0.0103323	0.922827	-0.496508	0.40639
B7H15_00385	methyltransferase		SAUSA300_RS00365	class I SAM-dependent methyltransferase	2.95327	0.000663314	0.449945	0.459817	-2.34305	0.0168119	-0.127341	0.657114	0.00891175	0.933765	-1.34303	0.0532576
Table SF18B. Genes downregulated in response to CP treatment in monoculture				Legend	Monoculture + CP		Coculture + CP		Coculture - Fe		Coculture - Mn		Coculture - Zn		Coculture - Depleted
locus_tag	Protein	SA_USA300_FPR3757_Gene	SA_USA300_FPR3757_LocusID	SA_USA300_FPR3757_Protein	L2FC_a	padj_a	L2FC_b	padj_b	L2FC_c	padj_c	L2FC_d	padj_d	L2FC_e	padj_e	L2FC_f	padj_f
B7H15_13290	uroporphyrinogen-III C-methyltransferase	cobA (nasF)	SAUSA300_RS12940	uroporphyrinogen-III C-methyltransferase	-2.47093	1.85702e-07	-0.875107	0.0415389	-1.72679	0.00116863	-0.0718526	0.868307	-0.0275401	0.886834	-0.616252	0.168708
B7H15_10820	hypothetical protein	hlb	SAUSA300_RS10505	phospholipase	-1.77014	0.00198141	0.0474425	0.942481	-0.242691	0.678584	-2.84844	0.0258436	0.0225283		-3.09662	0.00428028
B7H15_13300	nitrite reductase large subunit	nirB	SAUSA300_RS12950	nitrite reductase large subunit NirB	-2.39519	9.78284e-06	-0.527667	0.268754	-0.892319	0.0858049	-0.0345169	0.935869	-0.0512084	0.658041	-0.265533	0.615993
B7H15_02365	phenol-soluble modulin alpha 3 peptide	psmα-3	SAUSA300_RS15090	phenol-soluble modulin PSM-alpha-3	-3.10149	0.00471871	3.11905	0.00393492	-1.04264	0.21029	-0.119993	0.537445	0.00456393	0.933765	-0.573247	0.188228
B7H15_00470	oxidoreductase	sqr	SAUSA300_RS15920	type II sulfide:quinone oxidoreductase Sqr	-1.09752	0.00433166	-0.719903	0.0564074	-0.99247	0.0425051	0.651404	0.0972411	-0.032772	0.861966	0.763203	0.0534236
B7H15_05425	serine protease	sspA	SAUSA300_RS05110	Glu-specific serine endopeptidase SspA	-1.59593	1.12091e-08	1.13172	0.000665736	1.76885	7.08423e-06	0.225645	0.543677	-0.0256572	0.905391	-0.157775	0.731364
B7H15_05420	staphopain B	sspB	SAUSA300_RS05105	cysteine protease staphopain B	-1.33142	1.49924e-12	1.13525	2.05958e-05	2.65163	4.65928e-18	0.724254	0.0554897	0.103252	0.533265	0.96178	0.00152858
B7H15_05415	staphostatin B	sspC	SAUSA300_RS05100	staphostatin B	-1.43033	2.31702e-10	0.189711	0.639383	0.464957	0.372941	0.309446	0.360496	-0.021624		0.41113	0.362468
B7H15_00965	sulfonate ABC transporter ATP-binding protein	ssuB	SAUSA300_RS00915	ABC transporter ATP-binding protein	-1.0321	0.000109772	-0.0942834	0.82436	-0.768795	0.238874	-0.573741	0.169088	-0.0270903		-1.92675	0.009303
B7H15_12700	urease subunit alpha	ureC	SAUSA300_RS12365	urease subunit alpha	-1.77148	9.68582e-17	0.0324061	0.91978	1.97397	5.79287e-10	-1.23662	0.0436531	-0.0791751	0.657207	0.0246454	0.950138
B7H15_12705	urease accessory protein UreE	ureE	SAUSA300_RS12370	urease accessory protein UreE	-1.1487	1.07754e-10	-0.631405	0.0191908	2.11387	1.37862e-11	-0.127385	0.746537	-0.0844969	0.596619	-0.130747	0.742459
B7H15_13950	FUSC family protein		SAUSA300_RS13575	FUSC family protein	-1.41746	7.22043e-06	-0.607132	0.0461904	-3.44461	7.70812e-13	-0.141216	0.704792	0.0913873	0.617374	-1.80198	4.44241e-08
B7H15_13630	amino acid:proton symporter		SAUSA300_RS13265	APC family permease	-2.03495	4.04646e-10	-0.209256	0.54645	0.884578	0.00982468	-0.75307	0.0486609	-0.0931749	0.584001	0.133858	0.724063
B7H15_13615	hypothetical protein		SAUSA300_RS13255	hypothetical protein	-1.65681	1.87322e-07	-0.553246	0.198173	0.607668	0.274268	-0.314831	0.293809	-0.059946		-0.316227	0.573964
B7H15_13400	transporter		SAUSA300_RS13050	cation diffusion facilitator family transporter	-1.35191	2.02968e-09	-0.85486	0.000266167	-0.679276	0.0361388	-0.610543	0.0708592	0.515583	0.0952667	-0.76493	0.00442076
B7H15_13305	cobalamin biosynthesis protein CbiX		SAUSA300_RS12955	sirohydrochlorin chelatase	-2.687	1.07682e-06	0.270103	0.598563	0.146825	0.803138	0.158042	0.65121	-0.00541938	0.961815	0.255722	0.645877
B7H15_12815	transcriptional regulator		SAUSA300_RS12480	LCP family protein	-1.02507	6.93815e-06	-0.32432	0.153814	1.83095	7.91038e-16	0.224211	0.435371	-0.0380482	0.905391	0.446175	0.0627899
B7H15_12695	urease subunit beta		SAUSA300_RS12360	urease subunit beta	-2.31709	1.6276e-13	-0.496695	0.311139	2.44119	3.61007e-05	-0.19819	0.459202	-0.0347522		-0.384045	0.514371
B7H15_12690	urease subunit gamma		SAUSA300_RS12355	urease subunit gamma	-2.12617	1.69995e-09	-0.409183	0.393234	2.02992	0.00103461	-0.177407	0.470091	-0.040605		0.214833	0.729643
B7H15_11130	hypothetical protein		SAUSA300_RS10795	DUF2829 domain-containing protein	-1.00077	0.0021291	-0.834059	0.0266248	1.30454	0.00357074	-0.323738	0.373741	-0.0478597	0.739949	-0.311606	0.50757
B7H15_11060	hypothetical protein		SAUSA300_RS10730	hypothetical protein	-1.18467	0.0031346	-0.997622	0.0805191	1.28292	0.0554066	0.0711503		0.000816223		-0.304471	0.626506
B7H15_11030	hypothetical protein		SAUSA300_RS10700	hypothetical protein	-1.30948	4.50747e-05	-0.891091	0.109274	1.64468	0.0162332	0.0989688	0.700654	0.027071		0.349227	0.554749
B7H15_10975	phage portal protein		SAUSA300_RS10645	phage portal protein	-1.0969	0.00197545	0.536369	0.26845	3.44083	2.43908e-09	0.696658	0.107581	0.0440274	0.657207	1.44474	0.00754525
B7H15_10955	phage head-tail adapter protein		SAUSA300_RS10625	phage head-tail adapter protein	-1.35605	6.18453e-06	-0.0183477	0.987649	2.28925	0.00885539	0.367696		0.0221035		0.346614	0.562331
B7H15_10950	phage head-tail adapter protein		SAUSA300_RS10620	head-tail adaptor protein	-1.10614	0.00749338	-0.0692101	0.927932	2.43573	0.00230564	1.79557	0.0289952	0.038535		1.47062	0.0347409
B7H15_10945	hypothetical protein		SAUSA300_RS10615	HK97 gp10 family phage protein	-1.25158	0.000718672	-0.00551561	0.996614	2.69577	2.04099e-05	0.771276	0.0975826	0.00531601	0.947703	1.12847	0.0447346
B7H15_10940	hypothetical protein		SAUSA300_RS10610	hypothetical protein	-1.25897	2.56353e-05	0.208964	0.723814	3.12621	0.00015507	0.318043	0.196457	0.0150555		1.18227	0.0832523
B7H15_10935	phage tail protein		SAUSA300_RS10605	phage tail protein	-1.2704	6.49052e-05	-0.140253	0.827954	1.14945	0.0962582	0.060731	0.781115	0.0300055		0.373685	0.532366
B7H15_10880	phage holin		SAUSA300_RS10550	phage holin	-1.29859	0.00193084	-0.35936	0.531662	-0.399347	0.902354	-0.0727203		-0.0188285		-0.387528	0.472448
B7H15_07275	peptide ABC transporter permease		SAUSA300_RS06925	ABC transporter permease	-1.40202	3.22782e-05	-0.3311	0.394506	-0.202211	0.702744	-0.369794	0.345494	-0.0475536	0.745269	-0.00717536	0.988011
B7H15_07270	peptide ABC transporter permease		SAUSA300_RS06920	ABC transporter permease	-1.38963	1.02047e-06	0.0771755	0.856353	0.426885	0.413648	-0.153465	0.664152	-0.0255873	0.884586	0.00231025	0.995889
B7H15_07265	peptide ABC transporter ATP-binding protein		SAUSA300_RS06915	ABC transporter ATP-binding protein	-1.07223	0.00136715	0.331122	0.427389	-0.0741256	0.901892	-0.239055	0.489087	0.0181527	0.921862	0.493647	0.301587
B7H15_05735	divalent metal cation transporter		SAUSA300_RS05410	Nramp family divalent metal transporter	-1.23573	1.24496e-10	-0.918793	2.7268e-06	1.99511	5.56068e-22	0.125553	0.698375	-0.0562282	0.827774	0.698968	0.000745987
B7H15_05345	hypothetical protein		SAUSA300_RS15260	hypothetical protein	-1.03327	0.0023444	1.44375	0.000784839	-0.777197	0.230176	0.0783963	0.826966	0.0698775	0.525755	-0.848502	0.120094
B7H15_02360	hypothetical protein		SAUSA300_RS16070	hypothetical protein	-1.72328	0.000493548	3.05574	2.98408e-05	-0.968086	0.336493	-0.156424	0.454264	0.0162333		-1.68124	0.0543758
B7H15_02115	hypothetical protein				-2.06398	0.000145094	-0.134056	0.800787	-1.41833	0.0543726	-0.0596155	0.880544	0.0401677		-1.14479	0.0586438
B7H15_02110	hypothetical protein		SAUSA300_RS02040	hypothetical protein	-1.91483	7.04029e-05	-0.26339	0.596079	-3.35431	0.0151491	0.0211686	0.958432	0.0322768		-1.7991	0.027832
B7H15_01675	formate/nitrite transporter		SAUSA300_RS01625	formate/nitrite transporter family protein	-1.50035	2.6985e-10	-0.976776	3.22079e-05	-3.82238	7.3561e-18	0.645932	0.0192935	-0.00765252	0.97178	-0.797192	0.00154793
B7H15_00960	hypothetical protein		SAUSA300_RS00910	DUF4242 domain-containing protein	-1.26452	2.64017e-09	-0.181012	0.59787	-0.526732	0.330969	0.0092912	0.986966	-0.0140352	0.943703	-1.07695	0.0231005

## Sheet: Table SF19. Upregulated_any
Table SF19. Genes upregulated in response to CP treatment, Fe depletion, Mn depletion or Zn depletion				Legend	Monoculture + CP		Coculture + CP		Coculture - Fe		Coculture - Mn		Coculture - Zn		Coculture - Depleted		Cutoff: L2FC > 1 in any culture condition, padj < 0.01
locus_tag	Protein	SA_USA300_FPR3757_Gene	SA_USA300_FPR3757_LocusID	SA_USA300_FPR3757_Protein	L2FC_a	padj_a	L2FC_b	padj_b	L2FC_c	padj_c	L2FC_d	padj_d	L2FC_e	padj_e	L2FC_f	padj_f
B7H15_02435	N-acetylmuramoyl-L-alanine amidase	aaa	SAUSA300_RS02345	autolysin/adhesin Aaa	0.44991	0.13953	2.19529	1.18463e-14	-2.60425	7.26843e-13	-0.768536	0.0201443	-0.0565114	0.789637	-2.01868	2.75289e-11
B7H15_08400	acetyl-CoA carboxylase biotin carboxyl carrier protein subunit	accB	SAUSA300_RS08055	acetyl-CoA carboxylase biotin carboxyl carrier protein	0.119034	0.723854	2.59788	2.93767e-30	-0.241729	0.447515	-0.514406	0.113196	-0.0234415	0.933755	0.316919	0.240786
B7H15_08395	acetyl-CoA carboxylase biotin carboxylase subunit	accC	SAUSA300_RS08050	acetyl-CoA carboxylase biotin carboxylase subunit	0.159932	0.46245	2.14741	1.58913e-42	0.759713	4.70811e-05	0.0957954	0.734274	0.0294153	0.922827	0.342855	0.0590145
B7H15_09320	acetate kinase	ackA	SAUSA300_RS09045	acetate kinase	0.319845	0.142091	1.28942	3.2435e-12	-0.510734	0.0145689	0.226664	0.348859	-0.100351	0.682494	0.132941	0.552189
B7H15_09445	acetate--CoA ligase	acsA	SAUSA300_RS09170	acetate--CoA ligase	2.19449	0.000360761	0.765578	0.146521	-2.15775	0.000392601	0.18814	0.58345	0.0274365	0.823086	2.33857	6.16496e-05
B7H15_13330	zinc ABC transporter substrate-binding protein	adcA	SAUSA300_RS12980	zinc ABC transporter substrate-binding lipoprotein AdcA	3.37942	0.000525073	0.978978	0.134656	-0.336009	0.587696	0.0161471	0.958941	2.88757	0.0185468	0.125106	0.838605
B7H15_04990	ATP-dependent helicase/deoxyribonuclease subunit B	addB	SAUSA300_RS04690	helicase-exonuclease AddAB subunit AddB	-0.18869	0.595636	-0.595818	0.0391339	2.51126	2.84813e-18	-0.226683	0.494714	-0.0572515	0.788376	0.827875	0.00444405
B7H15_03360	zinc-dependent alcohol dehydrogenase	adh	SAUSA300_RS03190	alcohol dehydrogenase AdhP	0.107354	0.805194	-0.830367	0.00354143	-0.34992	0.251557	2.17694	2.74213e-12	0.00855922	0.964971	0.439966	0.153284
B7H15_00850	bifunctional acetaldehyde-CoA/alcohol dehydrogenase	adhE	SAUSA300_RS00800	bifunctional acetaldehyde-CoA/alcohol dehydrogenase	-0.922334	0.0176464	0.372452	0.334359	-0.955924	0.0168119	1.61084	0.000162748	0.0534357	0.751779	0.115746	0.79624
B7H15_12380	adenylate kinase	adk	SAUSA300_RS12045	adenylate kinase	-0.0569714	0.886701	1.03082	5.11196e-06	0.260417	0.303876	-0.0945712	0.776347	0.0200599	0.943703	-0.433472	0.0776496
B7H15_02095	peroxiredoxin	ahpC	SAUSA300_RS02025	alkyl hydroperoxide reductase subunit C	0.0523182	0.914329	-0.172759	0.709961	1.34996	0.00335385	0.997992	0.0341034	-0.0096648	0.947703	2.50007	1.32569e-07
B7H15_02090	alkyl hydroperoxide reductase subunit F	ahpF	SAUSA300_RS02020	alkyl hydroperoxide reductase subunit F	0.124736	0.779576	0.291118	0.530604	0.821867	0.0748531	1.71556	0.00103518	0.00720254	0.960225	3.01419	5.36754e-10
B7H15_08850	alanine--tRNA ligase	alaS	SAUSA300_RS08585	alanine--tRNA ligase	0.0900134	0.799003	0.945752	2.1045e-06	2.84875	2.32236e-44	-0.502234	0.0480071	-0.154204	0.436258	0.913633	9.5902e-06
B7H15_09310	alanine dehydrogenase	ald	SAUSA300_RS09035	alanine dehydrogenase	1.01046	0.0026912	0.939167	0.00309135	-2.00687	3.71905e-08	0.276028	0.43077	0.110957	0.525436	0.421814	0.222943
B7H15_07590	alanine dehydrogenase	ald	SAUSA300_RS07255	alanine dehydrogenase	1.30849	0.00260067	2.89567	8.91912e-12	-0.464642	0.312857	0.919217	0.0369018	0.0265965	0.89677	1.61955	0.000145493
B7H15_10720	aldehyde dehydrogenase	aldH	SAUSA300_RS10410	aldehyde dehydrogenase	-0.243506	0.225027	-1.45448	6.44454e-21	1.21216	6.2822e-14	-0.0209083	0.949379	-0.106922	0.658041	1.11826	1.52498e-12
B7H15_07370	alanine racemase 2	alr2	SAUSA300_RS07020	alanine racemase	1.1139	9.14394e-08	0.635629	0.00581186	-1.00484	0.0074756	0.213099	0.529508	-0.0277395	0.922827	-0.468855	0.0968776
B7H15_12280	acetolactate synthase	alsS (budB)	SAUSA300_RS11940	acetolactate synthase AlsS	-0.278007	0.414811	4.12015	5.85434e-32	2.33548	1.268e-10	0.0125375	0.997524	-0.0609897	0.735811	1.8201	3.29396e-07
B7H15_07150	sodium:alanine symporter	alsT	SAUSA300_RS06800	alanine:cation symporter family protein	-0.00105003	0.995197	2.14865	1.81962e-24	0.014687	0.961373	-0.678049	0.0223284	-0.0790559	0.744163	0.123588	0.656311
B7H15_07805	L-asparaginase	ansA	SAUSA300_RS07470	asparaginase	-0.231964	0.273623	1.98014	2.11002e-21	1.38996	8.78804e-08	-0.102481	0.809842	-0.0137287	0.960225	0.154748	0.603593
B7H15_14675	arginine deiminase	arcA	SAUSA300_RS14295	arginine deiminase	-0.320464	0.378803	1.49793	0.00719468	0.177611	0.767361	3.2372	6.29175e-06	0.0187511	0.872922	2.14521	0.000499885
B7H15_14660	carbamate kinase 2	arcC	SAUSA300_RS14280	carbamate kinase	0.000100727	0.998719	0.879434	0.00421386	-1.0785	0.0108894	1.095	0.00238764	0.143273	0.371229	0.628643	0.057691
B7H15_06090	carbamate kinase 1	arcC	SAUSA300_RS05760	carbamate kinase	0.266176	0.448111	-0.0988241	0.811706	-2.73054	0.000296747	1.49868	0.000758687	0.0534374	0.751779	0.928638	0.0180807
B7H15_00330	carbamate kinase	arcC	SAUSA300_RS00310	carbamate kinase	0.13595	0.722658	-0.503977	0.087056	0.551633	0.103644	-0.244205	0.491972	-0.0147773	0.947703	1.76318	3.09793e-09
B7H15_14665	arginine-ornithine antiporter	arcD	SAUSA300_RS14285	arginine-ornithine antiporter	-0.177084	0.659285	0.3235	0.460643	-0.485832	0.359096	1.9101	0.000199141	0.161755	0.181463	1.07095	0.0160398
B7H15_00345	arginine-ornithine antiporter	arcD	SAUSA300_RS00325	arginine-ornithine antiporter	0.137092	0.47548	0.646202	0.00067684	1.78506	2.11217e-14	-0.142889	0.65121	0.000442637	0.992429	2.0613	2.25591e-25
B7H15_14670	ornithine carbamoyltransferase	argF	SAUSA300_RS14290	ornithine carbamoyltransferase	-0.252562	0.487494	0.970093	0.0476391	-0.439233	0.489992	2.71042	2.30874e-05	0.0557822	0.545595	2.03148	0.000224311
B7H15_06085	ornithine carbamoyltransferase	argF	SAUSA300_RS05755	ornithine carbamoyltransferase	0.753365	0.0356154	0.228749	0.561237	-1.36018	0.0139543	1.58192	0.000261109	0.0918416	0.513029	1.12742	0.00322454
B7H15_00335	ornithine carbamoyltransferase 1, catabolic	argF (arcB)	SAUSA300_RS00315	ornithine carbamoyltransferase	0.0831354	0.823133	-0.425961	0.0767767	0.936212	0.000804063	-0.154663	0.659167	-0.0713946	0.751779	1.76419	1.83787e-13
B7H15_04965	argininosuccinate synthase	argG	SAUSA300_RS04665	argininosuccinate synthase	0.0272008	0.94646	0.249564	0.680567	-1.9441	0.012741	3.20748	0.000692102	0.0569244	0.15885	0.561198	0.348757
B7H15_04960	argininosuccinate lyase	argH	SAUSA300_RS04660	argininosuccinate lyase	0.0438575	0.912123	-0.322491	0.678912	-2.02443	0.00919055	2.85329	0.00277349	0.0528193	0.181322	0.599179	0.321726
B7H15_07460	DNA-binding response regulator	arlR	SAUSA300_RS07115	response regulator transcription factor ArlR	-0.360222	0.205882	1.77699	3.29182e-10	0.382642	0.302206	0.889136	0.0111819	0.0147765	0.946085	1.36454	4.69009e-06
B7H15_07455	two-component sensor histidine kinase	arlS	SAUSA300_RS07110	sensor histidine kinase ArlS	-0.26393	0.358352	1.6047	4.70726e-10	-0.10679	0.768815	0.96242	0.00209899	0.072284	0.74186	1.13399	2.74638e-05
B7H15_07730	chorismate synthase	aroC	SAUSA300_RS07395	chorismate synthase	0.141803	0.635493	1.20501	4.5502e-08	0.223564	0.460604	-0.0682812	0.888487	-0.0536409	0.821896	0.0546895	0.87079
B7H15_04520	3-dehydroquinase	aroD	SAUSA300_RS04250	type I 3-dehydroquinate dehydratase	-0.0467196	0.914451	0.314565	0.287371	2.27549	5.78742e-13	-0.118933	0.761569	-0.0577286	0.750831	0.780197	0.012036
B7H15_08745	shikimate dehydrogenase	aroE	SAUSA300_RS08475	shikimate dehydrogenase	0.134331	0.588054	1.38564	1.62427e-12	-1.01468	0.00476316	-0.163904	0.64058	0.0321343	0.92157	-0.777713	0.00221542
B7H15_09670	arsenical efflux pump membrane protein ArsB	arsB	SAUSA300_RS09385	arsenite efflux transporter membrane subunit ArsB	0.0561316	0.874954	1.69127	4.18442e-08	-0.0125489	0.991979	0.332611	0.363298	0.0509555	0.752003	-0.125894	0.788948
B7H15_09675	protein ArsC	arsC	SAUSA300_RS09390	arsenate reductase (thioredoxin)	-0.0510505	0.898393	1.52537	0.00109094	0.888736	0.127645	0.0822692	0.788597	0.0909236		0.436133	0.422733
B7H15_07345	aspartate-semialdehyde dehydrogenase	asd	SAUSA300_RS06995	aspartate-semialdehyde dehydrogenase	0.311386	0.293468	0.178355	0.541365	1.66208	2.22485e-09	0.118805	0.752939	-0.045816	0.849738	1.09656	6.0148e-05
B7H15_07670	asparagine--tRNA ligase	asnS	SAUSA300_RS07335	asparagine--tRNA ligase	0.0831659	0.757726	1.5002	9.77168e-24	0.475659	0.00854597	-0.171191	0.470378	-0.0158331	0.952191	-0.436363	0.0107548
B7H15_08920	aspartate--tRNA ligase	aspS	SAUSA300_RS08645	aspartate--tRNA ligase	0.376668	0.0518773	2.56694	1.88183e-45	0.0161036	0.954228	-0.167523	0.582048	0.0539419	0.841009	0.317806	0.141937
B7H15_05450	bifunctional autolysin	atl	SAUSA300_RS05135	glucosaminidase domain-containing protein	0.291918	0.287756	2.80954	9.22477e-34	-0.604279	0.0160766	-0.187599	0.533653	-0.212988	0.332132	-0.0151743	0.969578
B7H15_14690	aureolysin	aur	SAUSA300_RS14310	zinc metalloproteinase aureolysin	-0.3216	0.351373	-0.313159	0.432888	1.31109	0.00221969	0.537132	0.176805	0.0129753	0.943703	0.407269	0.342609
B7H15_10380	peroxiredoxin	bcp	SAUSA300_RS10070	thioredoxin-dependent thiol peroxidase	-0.232382	0.400579	-0.127966	0.626218	2.87061	9.86265e-33	0.145096	0.67012	0.0268748	0.923143	1.99028	2.54686e-17
B7H15_13460	adenosylmethionine--8-amino-7-oxononanoate transaminase	bioA	SAUSA300_RS13105	adenosylmethionine--8-amino-7-oxononanoate transaminase	0.110918	0.71544	8.26866	3.06026e-128	7.66399	1.81346e-107	-0.0429043	0.920509	-0.0282139	0.870226	7.92344	2.32325e-117
B7H15_13455	biotin synthase	bioB	SAUSA300_RS13100	biotin synthase BioB	0.0532914	0.912813	7.26769	6.48277e-78	4.30253	7.22471e-26	-0.280959	0.43839	-0.118065	0.212339	6.55093	8.26943e-63
B7H15_13465	dethiobiotin synthase	bioD	SAUSA300_RS13110	dethiobiotin synthase	-0.145666	0.678826	7.86116	1.06417e-60	9.29969	4.3367e-83	-0.115126	0.694122	-0.0208931	0.870226	7.97893	1.43929e-61
B7H15_13450	8-amino-7-oxononanoate synthase	bioF	SAUSA300_RS13095	pyridoxal phosphate-dependent aminotransferase family protein	0.0768701	0.872554	6.90862	7.06017e-68	3.90576	8.18367e-21	0.00302058	0.967135	-0.021419	0.918359	6.28739	1.166e-55
B7H15_13445	6-carboxyhexanoate--CoA ligase	bioW	SAUSA300_RS13090	6-carboxyhexanoate--CoA ligase	0.0726167	0.87593	5.9505	1.04847e-55	2.72489	1.0345e-10	-0.329265	0.367039	-0.119695	0.226506	5.41096	2.21453e-45
B7H15_07680	bifunctional biotin--acetyl-CoA-carboxylase synthetase/biotin operon repressor	birA	SAUSA300_RS07345	biotin--[acetyl-CoA-carboxylase ligase	0.346495	0.0516342	0.224551	0.209851	1.06768	3.42528e-08	0.00370642	0.994356	-0.0556344	0.837866	0.200669	0.340175
B7H15_07420	branched-chain amino acid transport system II carrier protein	brnQ	SAUSA300_RS07075	branched-chain amino acid transport system II carrier protein	0.460711	0.183028	2.30889	2.49202e-09	-0.533557	0.283396	0.212071	0.559459	0.0269406	0.896827	-0.285168	0.532366
B7H15_01035	branched-chain amino acid transport system II carrier protein	brnQ	SAUSA300_RS00985	branched-chain amino acid transport system II carrier protein	0.538577	0.0267235	1.54207	2.9489e-11	-1.29354	7.51353e-05	0.39113	0.179238	0.0714861	0.752003	-0.249997	0.373807
B7H15_06800	glutathione peroxidase	bsaA	SAUSA300_RS06465	glutathione peroxidase	-0.265725	0.362522	-1.1527	4.50216e-06	2.60371	1.06324e-23	0.347344	0.258477	0.0241483	0.922827	1.09049	2.43444e-05
B7H15_03100	bacillithiol biosynthesis deacetylase BshB2	bshB2	SAUSA300_RS02945	bacillithiol biosynthesis deacetylase BshB2	-0.035173	0.92191	-0.34188	0.0943221	1.99601	8.17546e-23	-0.263878	0.30944	-0.415458	0.102405	0.529682	0.0116789
B7H15_14450	acetolactate decarboxylase	budA	SAUSA300_RS14070	acetolactate decarboxylase	0.233183	0.404395	1.09295	6.05715e-06	-0.263714	0.436852	0.137238	0.656545	0.0738968	0.74186	1.27115	4.37053e-07
B7H15_12275	acetolactate decarboxylase	budA (alsD)	SAUSA300_RS11935	acetolactate decarboxylase	-0.224456	0.544368	3.66684	7.1208e-16	1.29754	0.00541521	-0.342221	0.345494	-0.0580559	0.64137	1.25452	0.00524713
B7H15_00710	diacetyl reductase ((S)-acetoin forming)	butA	SAUSA300_RS00670	(S)-acetoin forming diacetyl reductase	-0.14865	0.676898	-4.37098	1.1463e-67	1.19454	3.06391e-06	0.309575	0.295277	0.0782871	0.73965	-0.19586	0.50974
B7H15_09460	catabolite control protein A	ccpA	SAUSA300_RS09185	catabolite control protein A	0.0683568	0.862689	1.32886	4.75452e-08	2.98244	1.35147e-32	0.171018	0.602097	0.0301832	0.92157	1.86192	6.53084e-14
B7H15_06575	phosphatidate cytidylyltransferase	cdsA	SAUSA300_RS06250	phosphatidate cytidylyltransferase	0.723162	0.0131892	1.40846	6.08713e-07	-2.43477	2.48243e-07	0.0939539	0.808856	0.00296299	0.989198	-0.430026	0.183876
B7H15_05500	DUF5011 domain-containing protein	chiB	SAUSA300_RS05185	DUF5011 domain-containing protein	-0.736949	0.00218818	-0.57004	0.0140917	2.65777	2.62596e-30	1.52643	1.17274e-09	0.0829755	0.733994	2.98587	3.43496e-39
B7H15_14130	holin-like protein CidA	cidA	SAUSA300_RS13755	holin-like murein hydrolase modulator CidA	-0.0260494	0.94646	3.88948	3.9845e-08	0.0757256	0.847203	-0.142524	0.52879	-0.00928917	0.921862	0.84133	0.176228
B7H15_14650	clumping factor B	clfB	SAUSA300_RS14270	MSCRAMM family adhesin clumping factor ClfB	0.243233	0.493796	1.37194	4.18059e-05	-0.362301	0.311371	0.391481	0.26207	-0.0333823	0.88936	1.37368	5.73995e-05
B7H15_05030	chaperone protein ClpB	clpB	SAUSA300_RS04730	ATP-dependent chaperone ClpB	-0.270661	0.450877	-3.95363	1.28295e-15	1.6198	0.000850417	-0.0418192	0.920509	-0.0485428	0.733994	-1.098	0.0196092
B7H15_02870	ATP-dependent Clp protease ATP-binding subunit ClpC	clpC	SAUSA300_RS02730	ATP-dependent Clp protease ATP-binding subunit	-0.157212	0.691877	-2.26187	5.29781e-12	2.12406	2.00553e-10	0.200427	0.546238	-0.0846337	0.657207	0.345124	0.441097
B7H15_09115	ATP-dependent Clp protease ATP-binding subunit ClpX	clpX	SAUSA300_RS08835	ATP-dependent Clp protease ATP-binding subunit ClpX	0.0157442	0.964801	0.811758	8.88855e-05	1.20067	3.78491e-08	-0.184837	0.546038	-0.254466	0.25386	0.119186	0.640308
B7H15_06930	cardiolipin synthase	cls	SAUSA300_RS06595	cardiolipin synthase	-0.260364	0.308126	-0.280899	0.206176	1.88352	2.51299e-18	-0.0881366	0.788805	-0.128298	0.56216	0.501687	0.0259952
B7H15_07800	cytidylate kinase	cmk	SAUSA300_RS07465	(d)CMP kinase	-0.135888	0.625976	0.812196	7.53338e-05	1.56908	7.24529e-12	0.0483616	0.90777	0.0163416	0.949844	0.724015	0.00103151
B7H15_13720	nickel ABC transporter, nickel/metallophore periplasmic binding protein	cntA	SAUSA300_RS13350	staphylopine-dependent metal ABC transporter substrate-binding protein CntA	5.49211	3.68862e-36	6.11521	4.32468e-45	-0.849136	0.0691362	0.409186	0.278815	5.25787	5.77812e-32	4.67958	1.04592e-26
B7H15_13735	diaminopimelate epimerase	cntK	SAUSA300_RS13365	histidine racemase CntK	4.53332	1.72618e-09	4.62671	5.8327e-10	-2.09266	0.0330941	-0.123552	0.672292	6.35229	4.48529e-15	3.01707	4.41853e-05
B7H15_13730	SAM-dependent methyltransferase	cntL	SAUSA300_RS13360	D-histidine (S)-2-aminobutanoyltransferase CntL	4.30385	2.03786e-05	4.8796	5.44141e-07	-0.428227	0.404131	-0.170226	0.457693	6.36254	1.08064e-08	3.01989	0.00116131
B7H15_13725	hypothetical protein	cntM	SAUSA300_RS13355	staphylopine dehydrogenase CntM	5.19617	1.97487e-07	4.81579	4.14143e-07	-1.37814	0.0931193	-0.17592	0.426493	5.82528	1.04306e-07	2.68539	0.00247098
B7H15_06310	phosphopantothenoylcysteine decarboxylase	coaBC	SAUSA300_RS05980	bifunctional phosphopantothenoylcysteine decarboxylase/phosphopantothenate--cysteine ligase CoaBC	-0.0667236	0.833544	-0.84936	8.86691e-07	1.32124	5.22685e-13	-0.0707569	0.811964	-0.219178	0.311515	0.69928	0.000112062
B7H15_05835	phosphopantetheine adenylyltransferase	coaD	SAUSA300_RS05510	pantetheine-phosphate adenylyltransferase	-0.0629057	0.853005	2.1984	3.42032e-21	1.45393	1.56029e-06	0.606951	0.077705	0.0360577	0.88936	1.81413	8.61347e-13
B7H15_11825	type II pantothenate kinase	coaW	SAUSA300_RS11475	type II pantothenate kinase	0.0145194	0.971447	1.37586	6.16147e-06	1.26697	0.000185071	-0.0383914	0.933099	-0.0139466	0.946282	-0.407498	0.251145
B7H15_14235	copper resistance protein CopZ	copZ	SAUSA300_RS13860	copper chaperone CopZ	1.81961	5.51454e-07	0.989353	0.00380128	1.75768	9.03236e-07	0.788383	0.0360284	0.0952171	0.551703	0.349363	0.36274
B7H15_11590	CsoR family transcriptional regulator	csoR	SAUSA300_RS11240	copper-sensing transcriptional repressor CsoR	-0.240718	0.390819	1.30498	3.58457e-05	2.36618	9.91667e-11	0.0237699	0.970371	0.0312497	0.883059	0.627071	0.0845687
B7H15_00460	dihydroneopterin aldolase	cstA	SAUSA300_RS00440	persulfide response sulfurtransferase CstA	-0.270487	0.370221	-0.310151	0.396294	2.40586	2.27088e-09	-0.187637	0.597836	0.0606737	0.682158	0.122994	0.79624
B7H15_00465	MBL fold metallo-hydrolase	cstB	SAUSA300_RS00445	persulfide dioxygenase-sulfurtransferase CstB	-0.512693	0.0777102	0.246467	0.51525	1.40053	0.00155989	0.341339	0.357997	-0.0325926	0.851325	1.34773	0.000545365
B7H15_14225	hypothetical protein	cwrA	SAUSA300_RS13850	cell wall inhibition responsive protein CwrA	-0.619414	0.117775	-4.63113	3.79577e-23	6.14891	4.01641e-40	2.88798	7.5611e-09	-0.0172589	0.922827	4.66345	4.00777e-24
B7H15_13540	gamma-aminobutyrate permease	cycA	SAUSA300_RS13180	amino acid permease	1.12732	0.00579895	1.51699	0.000156125	-0.269608	0.551567	0.114761	0.771219	0.0155792	0.930814	0.394484	0.368511
B7H15_08895	transcriptional regulator	cymR	SAUSA300_RS08625	Rrf2 family transcriptional regulator	-0.294289	0.114806	-1.44662	4.17812e-20	1.18712	1.21214e-12	0.255937	0.258477	0.0343234	0.92157	0.632706	0.000135773
B7H15_02895	serine acetyltransferase	cysE	SAUSA300_RS02755	serine O-acetyltransferase	-0.148196	0.664029	-0.215221	0.446513	2.44992	9.47737e-20	-0.358603	0.274043	-0.104087	0.596619	0.116304	0.721465
B7H15_02410	cysteine synthase	cysM	SAUSA300_RS02320	cysteine synthase family protein	-0.062173	0.870701	1.3927	0.00339427	-0.683301	0.359567	0.0257953	0.938642	-0.00309528		-0.271447	0.653172
B7H15_02900	cysteine--tRNA ligase	cysS	SAUSA300_RS02760	cysteine--tRNA ligase	-0.0287534	0.937493	-0.339856	0.234387	1.98147	2.57555e-12	-0.61478	0.0513199	-0.0407347	0.87469	0.13835	0.692315
B7H15_11905	transcriptional regulator	czrA	SAUSA300_RS11555	Zn(II)-responsive metalloregulatory transcriptional repressor CzrA	0.0373854	0.914955	-0.254663	0.685697	7.93979	3.33132e-15	3.36515	0.00137798	-0.0499744	0.100772	0.798746	0.196313
B7H15_11910	cation transporter	czrB	SAUSA300_RS11560	CDF family zinc efflux transporter CzrB	0.0645845	0.862817	-0.376999	0.531205	7.6696	8.76259e-20	3.65516	5.78405e-05	-0.0613237	0.154899	0.725836	0.225853
B7H15_05665	peptide deformylase	def	SAUSA300_RS05340	peptide deformylase	0.257023	0.277372	2.0418	2.32048e-21	0.66063	0.0178082	0.0713007	0.855967	-0.0187778	0.943703	1.36814	2.3329e-09
B7H15_11870	purine-nucleoside phosphorylase	deoD	SAUSA300_RS11520	purine-nucleoside phosphorylase	0.416857	0.019102	0.303337	0.0721623	1.02184	2.86156e-09	0.466974	0.0187175	0.175914	0.423859	0.345347	0.0536241
B7H15_00760	purine-nucleoside phosphorylase	deoD	SAUSA300_RS00725	purine-nucleoside phosphorylase	0.310548	0.32878	3.13045	1.13168e-20	-1.81883	0.00664311	-0.0187887	0.964854	-0.0138992	0.953709	-1.59377	0.00077344
B7H15_07775	ribosome biogenesis GTPase Der	der	SAUSA300_RS07440	ribosome biogenesis GTPase Der	0.282527	0.167359	1.22883	3.33056e-13	-0.368958	0.0675893	-0.504275	0.0233085	-0.241626	0.244087	-0.437121	0.0206978
B7H15_03045	deoxynucleoside kinase	dgk	SAUSA300_RS02895	deoxynucleoside kinase	0.149917	0.708709	2.02258	3.14873e-05	1.01746	0.0761435	2.358	0.000181714	0.090987	0.299255	0.867412	0.0924374
B7H15_08610	diacylglycerol kinase	dgkA	SAUSA300_RS08340	diacylglycerol kinase	-0.015885	0.964801	-0.659089	0.0090704	1.19042	1.44279e-05	0.424907	0.1624	0.0397844	0.882842	0.232414	0.440776
B7H15_03640	dihydroxyacetone kinase subunit DhaK	dhaK	SAUSA300_RS03410	dihydroxyacetone kinase subunit DhaK	0.361523	0.268166	1.19121	0.000346277	1.21959	0.000973694	0.541109	0.139997	0.0548034	0.757085	1.66392	1.49529e-06
B7H15_03645	dihydroxyacetone kinase subunit L	dhaL	SAUSA300_RS03415	dihydroxyacetone kinase subunit DhaL	0.377205	0.224346	0.9275	0.00449136	0.257277	0.554304	0.211993	0.564485	0.110666	0.454983	1.30358	0.00017111
B7H15_06980	homoserine dehydrogenase	dhoM (hom)	SAUSA300_RS06645	homoserine dehydrogenase	0.408867	0.108104	0.21166	0.431941	1.79035	1.95486e-11	1.62582	1.01625e-08	0.152254	0.441192	2.05858	1.93115e-16
B7H15_10565	DNA polymerase IV	dinB	SAUSA300_RS10265	DNA polymerase IV	-0.0506427	0.911507	-1.48804	9.64171e-09	1.13073	3.60502e-05	-0.227705	0.483202	-0.361132	0.188491	0.634872	0.0206789
B7H15_04810	D-alanine--poly(phosphoribitol) ligase	dltA	SAUSA300_RS04515	D-alanine--poly(phosphoribitol) ligase subunit DltA	-0.0742313	0.828975	1.65421	4.49423e-17	0.646896	0.00563348	-0.325247	0.253597	-0.0662661	0.788376	0.36904	0.101571
B7H15_04815	D-alanyl-lipoteichoic acid biosynthesis protein DltB	dltB	SAUSA300_RS04520	PG:teichoic acid D-alanyltransferase DltB	-0.0255939	0.94425	1.55744	2.7646e-12	-0.142665	0.670391	-0.128799	0.713915	0.00710725	0.96785	0.151887	0.594238
B7H15_04825	D-alanyl-lipoteichoic acid biosynthesis protein DltD	dltD	SAUSA300_RS04530	D-alanyl-lipoteichoic acid biosynthesis protein DltD	-0.105366	0.761258	1.14766	8.06502e-08	-0.091177	0.743727	-0.492266	0.0699836	-0.0083433	0.966418	-0.317824	0.199733
B7H15_08660	molecular chaperone DnaJ	dnaJ	SAUSA300_RS08390	molecular chaperone DnaJ	-0.08347	0.861811	0.0595133	0.882277	1.31836	0.000135518	0.137485	0.710918	-0.0668584	0.710236	0.428066	0.237338
B7H15_08665	molecular chaperone DnaK	dnaK	SAUSA300_RS08395	molecular chaperone DnaK	-0.0948733	0.834323	-1.72356	2.33508e-06	2.66948	1.19778e-12	0.201487	0.583318	-0.0826401	0.585361	0.269813	0.513128
B7H15_08935	D-tyrosyl-tRNA(Tyr) deacylase	dtd	SAUSA300_RS08660	D-aminoacyl-tRNA deacylase	-0.0685491	0.831341	-0.350745	0.0598952	1.08381	2.73093e-08	0.183016	0.500511	-0.0740633	0.757085	0.839053	5.91571e-06
B7H15_10810	MAP domain-containing protein	eap	SAUSA300_RS10500	extracellular adherence protein Eap/Map	0.17934	0.647761	3.36212	1.75248e-08	1.52863	0.0194028	0.141247	0.590066	-0.00898478		0.377393	0.520392
B7H15_04685	hypothetical protein	ear	SAUSA300_RS04395	DUF4888 domain-containing protein	-0.168621	0.660239	4.4408	1.71813e-21	0.203584	0.72517	0.00986374	0.989391	-0.0243391	0.827673	0.824663	0.0911431
B7H15_06000	fibrinogen-binding protein	ecb	SAUSA300_RS05670	complement convertase inhibitor Ecb	1.70201	2.105e-06	2.5713	5.54771e-09	-1.11293	0.131133	-0.0816069	0.81484	-0.019777	0.907456	-0.913668	0.0979505
B7H15_06020	fibrinogen-binding protein	efb	SAUSA300_RS05690	complement convertase inhibitor Efb	1.54023	0.000108988	2.33303	3.26139e-08	-0.664798	0.238821	-1.81252	0.0560961	-0.0132645	0.943703	-2.37782	0.000251718
B7H15_01895	deferrochelatase/peroxidase EfeB	efeB	SAUSA300_RS01830	iron uptake transporter deferrochelatase/peroxidase subunit	-0.780983	0.00971844	-0.74569	0.0383448	1.5811	0.000197752	-0.279234	0.446434	-0.0653866	0.618175	0.682011	0.0845687
B7H15_04445	hypothetical protein	emp	SAUSA300_RS04175	extracellular matrix protein-binding adhesin Emp	0.299233	0.407849	2.05542	1.13819e-05	1.39167	0.00664311	0.7378	0.0806686	0.0241891	0.878473	1.31836	0.00603347
B7H15_01040	isochorismatase	entB	SAUSA300_RS00990	isochorismatase family protein	0.778002	0.00795204	4.39634	1.61287e-38	0.020183	0.956734	1.78082	2.48007e-05	0.674487	0.112144	2.19344	6.25729e-10
B7H15_01545	type VII secretion protein EsaA	esaA	SAUSA300_RS01495	type VII secretion protein EsaA	0.390349	0.148917	1.67864	1.92345e-09	-0.819116	0.0673362	0.146831	0.698375	0.0142024	0.946085	-0.669269	0.0569604
B7H15_01560	protein EssB	essB	SAUSA300_RS01510	type VII secretion protein EssB	0.277121	0.364928	1.14389	0.00311146	-0.409243	0.494193	-0.24931	0.455725	-0.0426036		-1.15377	0.046574
B7H15_01565	protein EssC	essC	SAUSA300_RS01515	type VII secretion protein EssC	0.289005	0.348666	1.05134	0.000312585	-1.09025	0.00921332	-1.10278	0.0157506	-0.0146691	0.946085	-0.577779	0.0885148
B7H15_14645	tributyrin esterase	estA	SAUSA300_RS14265	esterase family protein	-0.601327	0.00448415	-0.453202	0.0563551	3.25879	3.11952e-41	0.12606	0.732256	-0.0124095	0.947703	1.03371	2.85441e-05
B7H15_01585	hypothetical protein	esxD	SAUSA300_RS01535	type VII secretion system extracellular protein EsxD	0.198171	0.597861	1.16355	0.00805331	-0.627888	0.336119	-0.0794125	0.813623	-0.0656076		-0.120419	0.834481
B7H15_06405	malonyl CoA-ACP transacylase	fabD	SAUSA300_RS06075	ACP S-malonyltransferase	0.297467	0.268236	1.02604	1.08808e-05	-1.02432	0.000360224	-0.271055	0.373741	0.00341755	0.98067	0.297624	0.270378
B7H15_05075	beta-ketoacyl-acyl-carrier-protein synthase II	fabF	SAUSA300_RS04775	beta-ketoacyl-ACP synthase II	0.228787	0.356681	0.440059	0.0303718	1.317	1.32715e-10	-0.512068	0.0297179	-0.121525	0.590609	0.0713611	0.775368
B7H15_05070	3-oxoacyl-ACP synthase III	fabH	SAUSA300_RS04770	ketoacyl-ACP synthase III	0.217167	0.406821	3.18017	7.68234e-43	1.63051	1.0231e-09	-0.460375	0.192208	-0.0571761	0.805609	-0.341547	0.241952
B7H15_05210	enoyl-ACP reductase	fabI	SAUSA300_RS04905	enoyl-ACP reductase FabI	0.152159	0.46295	1.3506	7.69429e-18	1.5239	2.65956e-18	-0.488714	0.039816	-0.0379325	0.907456	0.329894	0.0697569
B7H15_01245	3-hydroxyacyl-CoA dehydrogenase	fadB	SAUSA300_RS01200	3-hydroxyacyl-CoA dehydrogenase/enoyl-CoA hydratase family protein	0.0297848	0.94646	-1.37266	0.000144691	-1.14111	0.0345387	1.31451	0.00214428	0.742171	0.0952667	-0.228762	0.605544
B7H15_06385	hypothetical protein	fakA	SAUSA300_RS06055	fatty acid kinase catalytic subunit FakA	0.0555921	0.867496	1.88548	8.38578e-28	-0.373553	0.0899615	-0.105792	0.719354	0.236942	0.250695	-0.217506	0.311948
B7H15_14200	hypothetical protein	farE	SAUSA300_RS13825	fatty acid efflux MMPL transporter FarE	-0.814	0.0120486	-1.8815	2.9527e-09	4.70253	5.99665e-48	0.910336	0.00968426	0.0496862	0.808564	4.56282	3.92379e-46
B7H15_14205	TetR family transcriptional regulator	farR	SAUSA300_RS13830	fatty acid efflux pump transcriptional regulator FarR	-0.0854452	0.761566	-0.679013	0.000869302	2.93709	2.98835e-41	0.631181	0.0328756	0.426987	0.125534	2.06363	1.0633e-23
B7H15_12655	sulfurtransferase FdhD	fdhD	SAUSA300_RS12320	formate dehydrogenase accessory sulfurtransferase FdhD	-0.176153	0.596225	-2.66009	2.9611e-27	1.40225	2.73341e-08	-0.172616	0.573812	-0.165555	0.424485	0.304269	0.27556
B7H15_09440	formate--tetrahydrofolate ligase	fhs	SAUSA300_RS09165	formate--tetrahydrofolate ligase	0.238908	0.418569	1.31335	5.46112e-08	-0.474264	0.0718932	-0.012239	0.976897	0.0423036	0.883874	0.824277	0.000992645
B7H15_03625	iron-enterobactin transporter ATP-binding protein	fhuA	SAUSA300_RS03395	ABC transporter ATP-binding protein	1.27697	0.00477489	1.60269	0.000186673	0.198254	0.670101	-0.300061	0.419895	0.11677	0.301679	1.55429	0.00041347
B7H15_12675	ferrichrome ABC transporter substrate-binding protein	fhuD	SAUSA300_RS12340	ABC transporter substrate-binding protein	1.56238	0.00258045	4.9542	1.94367e-20	2.51796	4.36508e-06	-0.207464	0.545677	-0.00926002	0.946085	2.20933	3.21684e-05
B7H15_12290	hypothetical protein	fhuD	SAUSA300_RS11950	hypothetical protein	-0.118864	0.792185	0.377809	0.507777	3.24682	1.05865e-05	0.407355	0.179238	0.0506404		1.0298	0.0941215
B7H15_11205	ferrichrome ABC transporter substrate-binding protein	fhuD1	SAUSA300_RS10865	iron-hydroxamate ABC transporter substrate-binding protein	1.83536	0.000811911	3.20783	1.37735e-05	-0.105355	0.934641	-0.0688475	0.778248	0.0167345		0.229459	0.702593
B7H15_13360	methicillin resistance protein	fmhA	SAUSA300_RS13010	FemA/FemB family glycyltransferase FmhA	0.534412	0.0135819	-1.19518	1.32908e-07	1.81561	8.97657e-13	0.299551	0.349146	0.0885173	0.692563	0.227954	0.425917
B7H15_06335	methionyl-tRNA formyltransferase	fmt	SAUSA300_RS06005	methionyl-tRNA formyltransferase	0.15238	0.617154	2.41248	4.17259e-26	1.6044	1.1163e-09	-0.14625	0.649754	-0.0927786	0.658041	0.49151	0.061208
B7H15_05470	protein FmtA	fmtA	SAUSA300_RS05155	teichoic acid D-Ala esterase FmtA	0.150595	0.675943	2.39886	2.34261e-16	0.534462	0.157115	0.210674	0.559459	-0.130996	0.399751	0.577849	0.0800985
B7H15_13905	fibronectin-binding protein A	fnbA	SAUSA300_RS13530	fibronectin-binding protein FnbA	-0.0232691	0.964801	0.925507	0.00871057	-0.264151	0.580759	0.223865	0.548534	-0.0207422	0.922827	1.79988	1.02467e-06
B7H15_02735	dihydroneopterin aldolase	folB	SAUSA300_RS02645	dihydroneopterin aldolase	0.170259	0.403051	1.13273	1.16268e-06	0.486036	0.175832	0.046537	0.918125	-0.0480272	0.815777	-0.141414	0.70745
B7H15_03095	GTP cyclohydrolase I FolE2	folE2	SAUSA300_RS02940	GTP cyclohydrolase FolE2	-0.0374201	0.92191	-0.174282	0.431251	1.6571	1.73205e-15	-0.164109	0.559459	-0.140147	0.525755	0.684477	0.00128652
B7H15_02740	2-amino-4-hydroxy-6-hydroxymethyldihydropteridine diphosphokinase	folK	SAUSA300_RS02650	2-amino-4-hydroxy-6-hydroxymethyldihydropteridine diphosphokinase	0.25064	0.225837	2.2462	1.33479e-26	1.21499	6.8989e-06	0.0744846	0.858708	0.0460364	0.861966	0.465968	0.0706646
B7H15_05775	cell division protein FtsW	ftsW	SAUSA300_RS05450	cell division protein FtsW	0.0482359	0.903476	1.0388	9.39037e-06	0.103376	0.739353	1.126	4.37252e-05	0.138711	0.508338	1.30693	7.37469e-08
B7H15_02990	elongation factor G	fusA	SAUSA300_RS02845	elongation factor G	0.074471	0.870701	1.81167	1.06545e-10	-0.32178	0.286332	-0.59514	0.0534896	-0.0197135	0.93898	-1.10725	0.000111205
B7H15_09190	aldehyde dehydrogenase	gap (gapB)	SAUSA300_RS08910	type I glyceraldehyde-3-phosphate dehydrogenase	0.462246	0.198943	0.863438	0.0283782	-1.77591	0.000431691	1.15126	0.0093824	0.116877	0.387054	0.983993	0.0157825
B7H15_10600	glutamyl-tRNA(Gln) amidotransferase subunit A	gatA	SAUSA300_RS10295	Asp-tRNA(Asn)/Glu-tRNA(Gln) amidotransferase subunit GatA	0.661059	0.00226887	1.69918	6.43468e-17	-0.777588	0.00182054	0.0431297	0.918125	-0.19983	0.368108	0.0339344	0.91162
B7H15_10595	aspartyl/glutamyl-tRNA(Asn/Gln) amidotransferase subunit B	gatB	SAUSA300_RS10290	Asp-tRNA(Asn)/Glu-tRNA(Gln) amidotransferase subunit GatB	0.504638	0.0475683	1.43573	7.24145e-10	-1.52717	1.41351e-08	-0.176727	0.56592	-0.0708695	0.757324	-0.248733	0.364135
B7H15_10605	aspartyl/glutamyl-tRNA(Asn/Gln) amidotransferase subunit C	gatC	SAUSA300_RS10300	Asp-tRNA(Asn)/Glu-tRNA(Gln) amidotransferase subunit GatC	0.60192	0.0267235	2.21296	8.35877e-14	0.568497	0.141694	0.0808669	0.849395	-0.128835	0.39113	0.472215	0.174048
B7H15_10540	glutamine amidotransferase	gatD	SAUSA300_RS10240	type 1 glutamine amidotransferase	0.0743443	0.839849	1.70254	6.08086e-13	-0.665519	0.0700815	-0.211795	0.562986	-0.0659731	0.750831	0.164504	0.605751
B7H15_04540	glycine cleavage system protein H	gcvH	SAUSA300_RS04270	glycine cleavage system protein GcvH	-0.30639	0.236727	-0.616886	0.00413596	1.90518	1.40516e-18	-0.355192	0.178407	0.0197712	0.943703	0.713682	0.00122729
B7H15_04180	GGDEF domain-containing protein	gdpE	SAUSA300_RS03930	GGDEF domain-containing protein	-0.0502751	0.901947	1.61635	7.01328e-10	2.53128	3.13544e-19	0.944315	0.00391492	0.127599	0.505688	1.087	9.2858e-05
B7H15_10205	ABC transporter permease	glnP	SAUSA300_RS09895	ABC transporter permease subunit	-0.0168239	0.952031	1.07444	0.0920037	-0.526894	0.407121	2.18809	0.00967618	0.043827	0.423859	0.782724	0.197225
B7H15_06780	aerobic glycerol-3-phosphate dehydrogenase	glpD	SAUSA300_RS06445	glycerol-3-phosphate dehydrogenase/oxidase	-0.0822243	0.859887	-1.75914	7.26434e-12	1.0356	0.000115043	0.498882	0.0875231	0.0080733	0.971263	1.34871	2.73307e-07
B7H15_06770	aquaporin	glpF	SAUSA300_RS06435	aquaporin family protein	1.55794	0.00446417	4.54281	1.62194e-15	-0.512997	0.367586	0.912639	0.0627867	0.0499942	0.584693	3.27048	1.31657e-08
B7H15_06775	glycerol kinase	glpK	SAUSA300_RS06440	glycerol kinase GlpK	0.816062	0.00741823	3.2897	2.61258e-23	2.41328	4.60424e-11	-0.0428081	0.925506	0.0300994	0.89677	1.6874	1.06671e-06
B7H15_04955	glycerophosphodiester phosphodiesterase	glpQ	SAUSA300_RS04655	glycerophosphodiester phosphodiesterase	1.10658	0.00198494	0.176394	0.635163	-3.89851	1.43695e-10	-0.278385	0.422403	0.20537	0.237663	-0.882488	0.0142919
B7H15_01855	glycerol-3-phosphate transporter	glpT	SAUSA300_RS01790	glycerol-3-phosphate transporter	1.60002	0.0022574	4.02983	4.61021e-14	-1.68036	0.0181256	0.35002	0.327669	0.0561178	0.584693	0.341004	0.514415
B7H15_02185	NAD(P)-dependent oxidoreductase	gltP-2	SAUSA300_RS02105	SDR family oxidoreductase	-0.162231	0.666471	-2.61387	1.60078e-23	2.27413	1.16754e-17	-0.814131	0.00679533	-0.228728	0.293864	-0.121635	0.712035
B7H15_13000	sodium/glutamate symporter	gltS	SAUSA300_RS12660	sodium/glutamate symporter	2.00745	1.18001e-09	2.07917	5.13514e-09	-0.655868	0.203888	0.0635393	0.88287	0.0380837	0.821896	-0.0366322	0.946772
B7H15_13215	glutamate:protein symporter	gltT	SAUSA300_RS12870	cation:dicarboxylase symporter family transporter	0.113221	0.751249	1.53337	2.22004e-12	-1.29961	6.41805e-07	-0.261207	0.382111	-0.00335384	0.989198	-0.621168	0.00839694
B7H15_02885	glutamate--tRNA ligase	gltX	SAUSA300_RS02750	glutamate--tRNA ligase	-0.0555781	0.892981	1.04672	1.4382e-05	0.689279	0.00896655	-0.951162	0.00175045	-0.139686	0.498394	-0.222882	0.461257
B7H15_06300	guanylate kinase	gmk	SAUSA300_RS05970	guanylate kinase	-0.0188082	0.955179	1.76795	2.18128e-14	2.20135	1.55713e-19	0.325784	0.26795	0.032856	0.919387	1.71339	5.48294e-13
B7H15_02430	ABC transporter substrate-binding protein	gmpC	SAUSA300_RS02340	dipeptide ABC transporter glycylmethionine-binding lipoprotein	-0.0103772	0.969522	2.08491	3.01849e-10	2.23835	3.40257e-08	0.404781	0.272791	0.175633	0.219568	1.41893	0.000161625
B7H15_13925	gluconate kinase	gntK	SAUSA300_RS13550	gluconokinase	2.33994	0.000138969	2.94514	3.32787e-07	-4.50497	3.70431e-09	0.0860048	0.795863	0.0405359	0.721646	-1.58121	0.00463215
B7H15_13920	gluconate permease	gntP	SAUSA300_RS13545	gluconate:H+ symporter	2.09251	0.000126664	2.27782	6.6731e-06	-4.3979	7.9545e-12	0.233782	0.523446	0.0888703	0.32965	-1.52347	0.00243982
B7H15_13395	2,3-bisphosphoglycerate-dependent phosphoglycerate mutase	gpmA	SAUSA300_RS13045	2,3-diphosphoglycerate-dependent phosphoglycerate mutase	1.71106	2.94126e-10	0.839981	0.00123103	0.4665	0.0923223	0.943921	0.00109964	-0.0203068	0.940816	0.217318	0.478482
B7H15_07770	glycerol-3-phosphate dehydrogenase (NAD(P)(+))	gpsA	SAUSA300_RS07435	NAD(P)H-dependent glycerol-3-phosphate dehydrogenase	0.324837	0.150964	1.08293	2.09573e-08	-0.895213	0.0001121	-0.384208	0.126307	-0.128487	0.57732	-0.462311	0.030304
B7H15_03685	3-beta hydroxysteroid dehydrogenase	graX	SAUSA300_RS03455	auxiliary protein GraX/ApsX	-0.300459	0.0712942	-0.577354	0.000674607	0.450372	0.0450777	0.325415	0.201494	-0.0797305	0.751387	1.11473	2.01479e-10
B7H15_11250	co-chaperone GroES	groES	SAUSA300_RS10905	co-chaperone GroES	-0.0983979	0.821444	-0.248113	0.484804	4.00858	1.13472e-30	0.891878	0.0190176	-0.0291777	0.907456	1.67205	1.27843e-06
B7H15_11245	molecular chaperone GroEL	groL	SAUSA300_RS10900	chaperonin GroEL	0.0421392	0.922063	-0.0617045	0.846637	3.27244	5.9765e-32	1.16857	0.000128342	0.0157885	0.946085	1.51985	3.45929e-08
B7H15_08670	nucleotide exchange factor GrpE	grpE	SAUSA300_RS08400	nucleotide exchange factor GrpE	-0.278789	0.435912	-1.98116	3.67026e-07	3.04951	2.84338e-14	0.0259491	0.957686	-0.0684051	0.655485	0.0745556	0.871515
B7H15_10385	glutamate-1-semialdehyde 2,1-aminomutase	gsaB	SAUSA300_RS10075	glutamate-1-semialdehyde 2,1-aminomutase	0.177091	0.487494	0.761913	1.95129e-05	1.80838	3.37964e-22	0.240106	0.328585	0.13741	0.56216	0.467491	0.0157898
B7H15_02150	GMP synthase (glutamine-hydrolyzing)	guaA	SAUSA300_RS02075	glutamine-hydrolyzing GMP synthase	0.0807862	0.839091	2.38122	3.20177e-24	-0.498001	0.0654337	-0.181683	0.558573	-0.0560796	0.817485	0.998599	3.60815e-05
B7H15_02145	IMP dehydrogenase	guaB	SAUSA300_RS02070	IMP dehydrogenase	0.0002474	0.998719	2.60776	2.02198e-37	0.660594	0.00390638	-0.148224	0.624406	-0.106176	0.650666	1.48169	1.52498e-12
B7H15_07030	guanosine monophosphate reductase	guaC	SAUSA300_RS06695	GMP reductase	0.443261	0.205594	2.17535	9.22253e-09	1.57685	9.46345e-05	-0.0256749	0.957686	0.0907179	0.530861	-0.719738	0.0772667
B7H15_09435	iron-regulated surface determinant protein H	harA	SAUSA300_RS09160	haptoglobin-binding heme uptake protein HarA	0.141591	0.648605	0.042638	0.878315	1.06805	3.83071e-05	0.258795	0.412247	-0.219077	0.313551	1.79817	2.13775e-15
B7H15_03010	Molecular chaperone Hsp31 and glyoxalase 3	hchA	SAUSA300_RS02865	protein deglycase HchA	-0.308683	0.367654	1.97785	9.61697e-10	4.75039	1.78538e-46	-0.0456163	0.918125	-0.0224154	0.922827	0.968879	0.00343026
B7H15_10055	uroporphyrinogen decarboxylase	hemE	SAUSA300_RS09760	uroporphyrinogen decarboxylase	-0.00537019	0.985605	1.43941	6.65476e-13	1.32155	7.76579e-09	0.268455	0.363298	-0.173836	0.436258	0.856557	7.06451e-05
B7H15_10050	ferrochelatase	hemH	SAUSA300_RS09755	ferrochelatase	0.0469123	0.919817	1.32415	1.18557e-07	0.260548	0.407977	0.246843	0.411237	-0.0570276	0.821896	0.883274	0.000752751
B7H15_06805	GTPase HflX	hflX	SAUSA300_RS06470	GTPase HflX	0.0391169	0.92687	1.23905	0.000148829	1.86504	2.66284e-07	-0.12569	0.747926	-0.0505634	0.762149	0.462727	0.208196
B7H15_04025	histidinol-phosphate transaminase	hisC	SAUSA300_RS03805	histidinol-phosphate transaminase	0.287839	0.146116	-1.25396	1.2102e-10	1.8872	8.99615e-18	1.17076	3.34593e-06	0.075446	0.751779	0.244367	0.320407
B7H15_14890	imidazole glycerol phosphate synthase subunit HisH	hisH	SAUSA300_RS14500	imidazole glycerol phosphate synthase subunit HisH	-0.0866255	0.839849	-0.0217513	0.96221	-4.58187	0.00153877	0.188501	0.58345	2.12077	0.00186174	-0.591815	0.270544
B7H15_08925	histidine--tRNA ligase	hisS	SAUSA300_RS08650	histidine--tRNA ligase	0.294725	0.289898	2.96543	9.57911e-28	0.562904	0.103354	-0.0611107	0.888487	0.00865403	0.963191	0.284567	0.397625
B7H15_13425	gamma-hemolysin component A	hlgA	SAUSA300_RS13070	bi-component gamma-hemolysin HlgAB subunit A	1.16085	0.0316491	4.82626	2.38311e-09	1.74305	0.0214834	0.259358	0.305922	0.0175129	0.788376	0.816435	0.190046
B7H15_13435	gamma-hemolysin component B	hlgB	SAUSA300_RS13080	bi-component gamma-hemolysin HlgAB/HlgCB subunit B	-0.0855264	0.835312	2.14209	2.23717e-10	1.92482	1.66078e-06	-0.0616618	0.88287	-0.0935173	0.423859	1.16773	0.00164248
B7H15_13430	gamma-hemolysin component C	hlgC	SAUSA300_RS13075	bi-component gamma-hemolysin HlgCB subunit C	0.158838	0.679929	4.63936	2.50201e-11	1.72854	0.0189975	0.054745	0.808856	0.00197696	0.973655	2.72435	0.000139587
B7H15_08675	HrcA family transcriptional regulator	hrcA	SAUSA300_RS08405	heat-inducible transcriptional repressor HrcA	-0.241826	0.513161	-2.61748	8.43419e-11	3.28227	1.52765e-15	0.162544	0.657114	0.0016868	0.989198	-0.220479	0.616925
B7H15_13100	DNA-binding response regulator	hssR	SAUSA300_RS12755	DNA-binding heme response regulator HssR	-0.500143	0.0841503	0.8806	0.00777475	2.34927	5.92085e-10	0.158966	0.673567	-0.0529072	0.74186	1.55694	1.11783e-05
B7H15_06050	alpha-hemolysin	hyl	SAUSA300_RS05720	alpha-hemolysin	0.550339	0.137826	7.08433	3.82281e-55	0.120315	0.824392	0.484669	0.218016	1.53789	0.0101552	0.012846	0.977264
B7H15_06220	isoleucine--tRNA ligase	ileS	SAUSA300_RS05890	isoleucine--tRNA ligase	0.0313018	0.94646	1.79653	4.95664e-06	-0.799918	0.0674683	-0.481849	0.202489	0.00877037	0.959068	-0.856113	0.0347928
B7H15_11390	acetolactate synthase, large subunit, biosynthetic type	ilvB	SAUSA300_RS11040	biosynthetic-type acetolactate synthase large subunit	0.323296	0.277372	1.18233	8.52145e-05	1.55446	6.58031e-06	0.0123786	0.997524	0.109859	0.504073	0.494378	0.150355
B7H15_11400	ketol-acid reductoisomerase	ilvC	SAUSA300_RS11050	ketol-acid reductoisomerase	0.346057	0.309072	0.917941	0.0147979	1.50653	0.000540223	0.307885	0.397932	0.0457221	0.839141	0.272148	0.545722
B7H15_11385	dihydroxy-acid dehydratase	ilvD	SAUSA300_RS11035	dihydroxy-acid dehydratase	0.456037	0.079257	1.89581	3.06805e-11	1.19459	0.00064112	0.0968967	0.812004	0.0434641	0.832899	-0.018587	0.972751
B7H15_11395	acetolactate synthase 1 regulatory subunit	ilvH	SAUSA300_RS11045	ACT domain-containing protein	0.218476	0.56834	0.865494	0.118327	2.06098	0.00320233	0.194543	0.462718	0.017119		0.242665	0.687567
B7H15_09155	translation initiation factor IF-3	infC	SAUSA300_RS08875	translation initiation factor IF-3	0.418556	0.0699097	1.57531	1.83884e-14	-3.2216	3.91406e-23	-0.83608	0.00135669	0.109959	0.637426	-2.88751	2.75229e-33
B7H15_14290	transglycosylase IsaA	isaA	SAUSA300_RS13915	lytic transglycosylase IsaA	0.133239	0.730341	5.59268	1.37174e-15	-2.54963	0.000282418	-0.267946	0.373741	-0.0629393	0.317826	-3.84653	1.16682e-07
B7H15_14695	hypothetical protein	isaB	SAUSA300_RS14315	immunodominant staphylococcal antigen IsaB	0.111723	0.811877	-3.29301	1.55674e-17	3.51369	2.96096e-19	0.432218	0.237873	0.0752717	0.616715	0.706912	0.0659647
B7H15_05865	iron-regulated surface determinant protein A	isdA	SAUSA300_RS05540	LPXTG-anchored heme-scavenging protein IsdA	4.6948	4.45466e-17	9.54644	2.08922e-58	2.61618	1.40164e-05	0.260044	0.43839	0.0681747	0.396437	5.64546	3.41993e-21
B7H15_05860	iron-regulated surface determinant protein B	isdB	SAUSA300_RS05535	heme uptake protein IsdB	4.45876	3.40487e-10	10.7462	9.70398e-39	3.60882	1.2061e-05	0.160994	0.539354	0.00516209	0.946085	5.63403	1.1249e-11
B7H15_05870	iron-regulated surface determinant protein C	isdC	SAUSA300_RS05545	heme uptake protein IsdC	4.38934	6.38519e-10	7.49334	2.31199e-20	0.688486	0.26836	0.0433439	0.876073	0.0459241	0.436258	4.2493	1.63915e-07
B7H15_05875	heme ABC transporter permease	isdD	SAUSA300_RS05550	iron-regulated surface determinant protein IsdD	4.21397	1.25997e-08	7.15438	8.85914e-18	1.37981	0.0477366	0.174388	0.48621	0.0306573	0.655314	3.45086	2.48889e-05
B7H15_05880	heme uptake system protein IsdE	isdE	SAUSA300_RS05555	heme ABC transporter substrate-binding protein IsdE	3.84842	5.11494e-09	7.23264	7.7348e-23	0.842467	0.176747	-0.212341	0.36232	0.0232531	0.788376	3.75063	3.45771e-07
B7H15_05885	hemin ABC transporter permease	isdF	SAUSA300_RS05560	hemin ABC transporter permease protein IsdF	3.2241	4.17052e-07	6.66707	1.43752e-20	-0.0235131	0.991758	-0.0595841	0.828595	0.0424334	0.578241	3.01061	2.33978e-05
B7H15_05895	monooxygenase IsdI	isdG	SAUSA300_RS05570	staphylobilin-forming heme oxygenase IsdG	3.24995	2.22304e-07	6.83631	1.6541e-15	0.0537144	0.876246	0.0322667	0.891846	0.00890758	0.92157	3.84676	7.76026e-06
B7H15_00935	monooxygenase IsdI	isdI	SAUSA300_RS00885	staphylobilin-forming heme oxygenase IsdI	1.26171	0.0210406	2.29431	6.49401e-05	0.400811	0.476533	-0.094049	0.79967	0.0734069	0.322615	2.81752	2.52739e-06
B7H15_14455	L-lactate dehydrogenase	ldh2	SAUSA300_RS14075	L-lactate dehydrogenase	0.299062	0.361397	1.24514	4.31766e-05	1.21902	9.60269e-05	1.19697	0.000435658	0.10832	0.545595	3.01972	2.14572e-22
B7H15_04985	signal peptidase IB	lepB	SAUSA300_RS04685	signal peptidase I	-0.0401932	0.912123	0.776255	8.24976e-05	2.25278	2.01396e-26	0.493043	0.0583477	0.0146674	0.95452	1.26567	7.78063e-10
B7H15_04980	inactive signal peptidase IA	lepB	SAUSA300_RS04680	signal peptidase I	0.0133375	0.964801	1.19321	7.49647e-07	1.08842	0.000102454	0.770836	0.0113349	0.102373	0.623433	2.04157	1.86495e-16
B7H15_11405	2-isopropylmalate synthase	leuA	SAUSA300_RS11055	2-isopropylmalate synthase	0.357685	0.294242	0.614909	0.0963308	1.37084	0.00090683	0.0890671	0.826132	0.0572789	0.739178	0.532257	0.184614
B7H15_10505	transporter	liaF	SAUSA300_RS10195	cell wall-active antibiotics response protein LiaF	-0.067663	0.885316	-0.725302	0.0287247	0.817937	0.0234535	1.42892	0.000180824	-0.0599068	0.752003	2.23054	7.39491e-11
B7H15_14865	Lipase 1	lip1 (gehA)	SAUSA300_RS14475	YSIRK domain-containing triacylglycerol lipase Lip1	0.0224383	0.958269	2.13948	0.000527609	0.187748	0.749627	0.296048	0.38285	0.0207925	0.870226	1.19354	0.0411799
B7H15_01765	lipase	lip2 (gehB)	SAUSA300_RS01705	YSIRK domain-containing triacylglycerol lipase Lip2/Geh	0.138539	0.748314	3.20241	1.53633e-10	-1.18972	0.0153758	-0.631893	0.140793	0.00315173	0.979077	-1.71771	0.000527664
B7H15_03240	dihydrolipoamide dehydrogenase	lpdA	SAUSA300_RS03080	FAD-containing oxidoreductase	-0.307387	0.203749	-0.185254	0.467205	1.41413	2.18297e-07	0.275009	0.401959	-0.0197429	0.938233	1.17231	1.92175e-06
B7H15_05300	lipoate--protein ligase	lplA1	SAUSA300_RS04995	lipoate--protein ligase	0.197411	0.467797	0.534639	0.0168719	1.23123	8.58715e-07	-0.231877	0.488394	-0.184393	0.39113	0.810766	0.000581772
B7H15_01805	lipoate--protein ligase	lplA2	SAUSA300_RS01745	lipoate--protein ligase	1.24358	8.9045e-05	1.90706	2.13935e-09	-2.45258	7.46274e-05	-0.381569	0.320844	0.0162781	0.943703	-0.0781392	0.85215
B7H15_14485	malate:quinone oxidoreductase	lqo	SAUSA300_RS14105	L-lactate dehydrogenase (quinone)	0.161877	0.469289	1.23175	7.29394e-14	2.16032	4.77256e-38	0.0296251	0.922077	-0.0436003	0.89677	0.639897	0.000199373
B7H15_07875	leucotoxin LukD	lukF-PV	SAUSA300_RS07540	Panton-Valentine bi-component leukocidin subunit F	-0.394456	0.202267	2.75595	1.62228e-12	2.95433	8.97145e-12	0.208687	0.570847	0.0040698	0.989198	1.41868	0.000690665
B7H15_11180	gamma-hemolysin subunit B	lukG	SAUSA300_RS10845	bi-component leukocidin LukGH subunit G	-0.571048	0.139064	6.42734	3.68703e-31	1.19739	0.0382878	0.0481921	0.895117	0.0171633	0.907456	0.891505	0.0915673
B7H15_11185	succinyl-diaminopimelate desuccinylase	lukH	SAUSA300_RS10850	bi-component leukocidin LukGH subunit H	-0.452449	0.218856	6.37091	7.04526e-25	0.831842	0.1609	0.133101	0.656003	-0.0242401	0.808122	0.433675	0.427358
B7H15_07880	gamma-hemolysin subunit A	lukS-PV	SAUSA300_RS07545	Panton-Valentine bi-component leukocidin subunit S	-0.453588	0.151306	4.15608	1.26272e-14	2.54692	2.02113e-05	0.630844	0.12845	0.0950051	0.233659	1.3718	0.0138839
B7H15_11845	S-ribosylhomocysteine lyase	luxS	SAUSA300_RS11495	S-ribosylhomocysteine lyase	-0.236046	0.355769	-0.803769	9.24048e-05	1.67037	1.8948e-14	-0.436371	0.104717	0.13297	0.56216	-0.495993	0.0309406
B7H15_07375	diaminopimelate decarboxylase	lysA	SAUSA300_RS07025	diaminopimelate decarboxylase	0.469852	0.0029286	0.284166	0.0731858	1.38937	2.53538e-16	0.0972716	0.713915	0.0682069	0.805609	0.562266	0.000737625
B7H15_07340	aspartate kinase	lysC	SAUSA300_RS06990	aspartate kinase	0.134377	0.758514	2.2337	9.71505e-09	4.24741	5.96772e-25	0.833153	0.0588459	0.039991	0.788376	3.41843	2.42348e-17
B7H15_02750	lysine--tRNA ligase	lysS	SAUSA300_RS02660	lysine--tRNA ligase	0.0967361	0.726839	1.52238	3.82141e-21	-0.139055	0.499335	-0.312055	0.159554	0.00750547	0.974073	0.452426	0.0101933
B7H15_01500	glycyl-glycine endopeptidase LytM	lytM	SAUSA300_RS01450	glycine-glycine endopeptidase LytM	1.17191	0.00116857	2.28945	9.91284e-11	4.48015	2.47966e-34	-0.331334	0.366612	-0.0482687	0.774565	3.03359	5.64678e-17
B7H15_11895	mannose-6-phosphate isomerase	manA	SAUSA300_RS11545	class I mannose-6-phosphate isomerase	0.519341	0.0917961	1.50418	4.88211e-07	-2.84599	2.25609e-10	-0.17437	0.615567	-0.0828821	0.658041	-1.21669	0.000148003
B7H15_14710	PTS mannose transporter subunit IIABC	manP	SAUSA300_RS14330	PTS fructose transporter subunit IIABC	0.553165	0.136602	2.66579	3.31788e-11	0.589066	0.158176	0.332926	0.366612	-0.000464459	0.996684	1.8818	3.73872e-06
B7H15_11500	antitoxin MazE	mazE	SAUSA300_RS11150	type II toxin-antitoxin system antitoxin MazE	-0.187721	0.358929	-0.270732	0.103154	1.37894	2.61932e-15	0.322781	0.141081	0.017958	0.947703	0.221785	0.27556
B7H15_13380	drug:proton antiporter	mdeA	SAUSA300_RS13030	multidrug efflux MFS transporter MdeA	-0.524477	0.0294706	1.2573	3.11158e-07	1.66279	2.78184e-09	1.17537	0.000149622	-0.083441	0.682494	1.04996	6.24259e-05
B7H15_05145	adaptor protein MecA	mecA (trfA)	SAUSA300_RS04845	adaptor protein MecA	-0.463121	0.0791162	-0.426137	0.0850773	3.76068	1.38303e-53	0.540171	0.047311	0.398031	0.154373	1.71176	2.06756e-12
B7H15_05385	1,4-dihydroxy-2-naphthoate octaprenyltransferase	menA	SAUSA300_RS05075	1,4-dihydroxy-2-naphthoate polyprenyltransferase	-0.0327428	0.915984	1.74384	2.98532e-21	1.394	3.93847e-10	0.54211	0.0415697	-0.0741052	0.756517	1.07313	9.09412e-08
B7H15_01840	multidrug efflux MATE transporter transcriptional repressor MepR	mepR	SAUSA300_RS01775	multidrug efflux transporter transcriptional repressor MepR	-0.254004	0.368594	0.962287	0.0012834	1.46094	7.23985e-05	-1.37934	0.053326	-0.0289734	0.905391	0.0502972	0.916075
B7H15_09745	S-adenosylmethionine synthase	metK	SAUSA300_RS09465	methionine adenosyltransferase	0.0685559	0.85429	3.26839	6.9501e-27	0.658189	0.0496562	0.0544018	0.895763	-0.0101897	0.960225	2.32436	6.69835e-14
B7H15_03545	metal ABC transporter substrate-binding protein	mntA	SAUSA300_RS03315	metal ABC transporter substrate-binding protein	3.77722	5.29374e-19	6.31889	2.25011e-51	3.12583	2.56036e-13	5.9067	3.84309e-42	-0.000580039	0.998215	6.04189	2.85592e-46
B7H15_03550	manganese ABC transporter permease	mntB	SAUSA300_RS03320	metal ABC transporter permease	3.49969	3.24415e-18	5.83658	7.10695e-49	1.86543	4.55629e-06	5.23108	4.41395e-37	-0.0495662	0.786262	5.48969	8.38565e-43
B7H15_12625	cyclic pyranopterin monophosphate synthase MoaC	moaC	SAUSA300_RS12290	cyclic pyranopterin monophosphate synthase MoaC	-0.0948148	0.677337	-0.35822	0.0153665	1.13041	2.26208e-12	-0.121896	0.600923	0.0204408	0.943703	0.505557	0.00128688
B7H15_07170	phosphatidylglycerol lysyltransferase	mprF	SAUSA300_RS06820	bifunctional lysylphosphatidylglycerol flippase/synthetase MprF	0.0169227	0.94646	0.909599	2.28344e-10	0.569601	0.00107926	0.193676	0.395226	0.0916487	0.719132	1.03976	4.11478e-12
B7H15_06145	division/cell wall cluster transcriptional repressor MraZ	mraZ	SAUSA300_RS05815	division/cell wall cluster transcriptional repressor MraZ	0.132918	0.722102	0.944013	0.000304553	1.42932	1.25728e-07	0.297452	0.335934	-0.021944	0.933765	-0.169938	0.597771
B7H15_09015	rod shape-determining protein MreC	mreC	SAUSA300_RS08740	rod shape-determining protein MreC	0.253831	0.212661	1.21913	5.67366e-11	0.664725	0.00568263	0.268047	0.356165	-0.120541	0.584693	0.482837	0.0257241
B7H15_09010	rod shape-determining protein MreD	mreD	SAUSA300_RS08735	rod shape-determining protein MreD	0.205816	0.347012	1.19432	3.04212e-08	0.305695	0.359096	0.356405	0.270126	-0.136515	0.479681	0.590677	0.0196092
B7H15_11255	CPBP family intramembrane metalloprotease	mroQ	SAUSA300_RS10910	CPBP family intramembrane metalloprotease MroQ	-0.0155013	0.977009	0.228084	0.304748	1.18593	2.6242e-06	0.853918	0.00216388	0.0688421	0.762188	0.0991617	0.747608
B7H15_07395	hypothetical protein	msaA	SAUSA300_RS07045	regulatory protein MsaA	-0.329003	0.354842	-0.267321	0.507777	2.49704	1.09845e-09	-0.495238	0.198041	-0.0967011	0.440414	-0.0760553	0.866787
B7H15_07090	mechanosensitive ion channel protein MscL	mscL	SAUSA300_RS06755	large conductance mechanosensitive channel protein MscL	-0.271393	0.433136	-0.144805	0.705134	1.22754	0.000715954	-0.585017	0.126114	0.324369	0.181952	-0.70663	0.0593701
B7H15_07515	peptide-methionine (S)-S-oxide reductase	msrA	SAUSA300_RS07175	peptide-methionine (S)-S-oxide reductase MsrA	-0.0982139	0.769838	-0.612426	0.00186732	2.93306	6.0132e-50	0.0243353	0.939404	-0.100899	0.6838	1.45103	2.19585e-13
B7H15_07175	peptide-methionine (S)-S-oxide reductase	msrA	SAUSA300_RS06825	peptide-methionine (S)-S-oxide reductase MsrA	-0.373531	0.250575	-0.422987	0.194325	4.55947	6.12586e-44	-0.0846889	0.838382	-0.0232709	0.933755	2.03497	5.14267e-10
B7H15_07510	peptide-methionine (R)-S-oxide reductase	msrB	SAUSA300_RS07170	peptide-methionine (R)-S-oxide reductase MsrB	-0.0436856	0.903719	-0.790614	2.56301e-05	2.79494	1.99389e-48	0.138066	0.605799	-0.115815	0.596619	1.53811	4.20062e-16
B7H15_08760	5'-methylthioadenosine/S-adenosylhomocysteine nucleosidase	mtnN	SAUSA300_RS08490	5'-methylthioadenosine/S-adenosylhomocysteine nucleosidase	0.0521636	0.891857	1.6582	2.29939e-13	-0.0722909	0.833312	-0.49053	0.159783	-0.0468883	0.847811	-0.469592	0.0848765
B7H15_05245	UDP-N-acetylmuramoyl-L-alanyl-D-glutamate--L-lysine ligase	murE	SAUSA300_RS04940	UDP-N-acetylmuramoyl-L-alanyl-D-glutamate--L-lysine ligase	-0.0901874	0.792185	2.04617	1.59836e-22	0.16413	0.581749	-0.119624	0.732256	-0.112833	0.596619	0.633864	0.00645154
B7H15_01065	N-acetylmuramic acid 6-phosphate etherase	murQ	SAUSA300_RS01015	N-acetylmuramic acid 6-phosphate etherase	0.387951	0.142091	2.30416	0.00283581	-5.45293	6.21674e-06	0.462329	0.142069	0.029421	0.680386	-0.619043	0.30195
B7H15_10545	UDP-N-acetylmuramate--alanine ligase	murT	SAUSA300_RS10245	lipid II isoglutaminyl synthase subunit MurT	0.138323	0.664029	1.87126	3.71561e-17	-0.216503	0.47555	-0.44779	0.14445	-0.217953	0.311515	0.144321	0.610939
B7H15_06760	DNA mismatch repair protein MutL	mutL	SAUSA300_RS06425	DNA mismatch repair endonuclease MutL	0.300848	0.190663	1.8352	2.47757e-18	-0.917452	0.00470733	-0.0185325	0.967831	0.00604828	0.989198	0.577768	0.0143199
B7H15_06755	DNA mismatch repair protein MutS	mutS	SAUSA300_RS06420	DNA mismatch repair protein MutS	0.151762	0.373654	1.9248	4.79847e-38	1.14255	3.0299e-09	0.40526	0.0921912	-0.0893132	0.735811	1.11405	1.38261e-11
B7H15_10410	A/G-specific adenine glycosylase	mutY	SAUSA300_RS10100	A/G-specific adenine glycosylase	0.148129	0.678826	1.25149	9.01266e-05	0.704081	0.086261	0.924706	0.0249252	-0.0638472	0.682158	0.78973	0.0264884
B7H15_14170	hydroxymethylglutaryl-CoA synthase	mvaS	SAUSA300_RS13795	hydroxymethylglutaryl-CoA synthase	0.207811	0.449383	1.86587	2.02909e-18	-1.56854	2.42002e-09	-0.744101	0.00497733	0.0169784	0.944118	-1.16821	2.7652e-07
B7H15_08735	nicotinate-nicotinamide nucleotide adenylyltransferase	nadD	SAUSA300_RS08465	nicotinate (nicotinamide) nucleotide adenylyltransferase	0.115477	0.699335	1.39624	5.14864e-11	-1.88365	1.36889e-06	-0.430578	0.178676	-0.0423871	0.882842	-1.07838	2.96936e-05
B7H15_03910	N-acetylglucosamine-6-phosphate deacetylase	nagA	SAUSA300_RS03685	N-acetylglucosamine-6-phosphate deacetylase	0.204456	0.360066	1.09188	4.37401e-10	-1.8239	4.25042e-12	-0.378752	0.126114	-0.331034	0.162059	-0.93147	1.77457e-06
B7H15_03110	glucosamine-6-phosphate deaminase	nagB	SAUSA300_RS02955	glucosamine-6-phosphate deaminase	-0.0716304	0.806832	0.532299	0.00492403	2.20533	1.53473e-26	0.821984	0.00103518	-0.0788402	0.751387	1.56359	7.88465e-16
B7H15_09405	PTS glucose transporter subunit IIBC	nagE	SAUSA300_RS09130	N-acetylglucosamine-specific PTS transporter subunit IIBC	-0.178981	0.30633	2.16898	2.85131e-46	-0.198536	0.419116	-0.254976	0.360496	0.0845129	0.745259	0.0670428	0.766409
B7H15_01740	N-acetylneuraminate lyase	nanA	SAUSA300_RS01680	N-acetylneuraminate lyase	0.853957	0.060685	1.79547	0.00196638	-2.19552	0.0244432	0.266204	0.382111	0.00415754	0.963191	0.870042	0.116318
B7H15_01755	N-acetylmannosamine-6-phosphate 2-epimerase	nanE	SAUSA300_RS01695	N-acetylmannosamine-6-phosphate 2-epimerase	-0.0697128	0.874806	1.84218	2.1311e-07	0.760609	0.0962176	0.784975	0.0672063	0.0150746	0.933765	1.23572	0.00154793
B7H15_01745	N-acetylmannosamine kinase	nanK	SAUSA300_RS01685	ROK family protein	0.724141	0.0859425	3.20654	6.94835e-07	-0.0914207	0.892977	0.138516	0.605751	0.0367033	0.662434	3.08441	4.37514e-06
B7H15_07740	nucleoside-diphosphate kinase	ndk	SAUSA300_RS07405	nucleoside-diphosphate kinase	0.847876	0.0307518	2.67593	2.25203e-10	-2.10699	0.00204154	-0.103481	0.793842	-0.089434	0.423859	0.42436	0.346688
B7H15_15075	nucleoid occlusion protein	noc	SAUSA300_RS14675	nucleoid occlusion protein	-0.502618	0.0113763	-0.752025	4.59398e-05	2.38257	4.31181e-36	-0.288661	0.250276	-0.0725844	0.763793	1.13357	2.13681e-09
B7H15_07575	quinolone resistance protein NorB	norB	SAUSA300_RS07240	multidrug efflux MFS transporter NorB	1.65293	0.000387604	1.67592	0.00012424	-1.68763	0.00152748	0.20096	0.604008	0.0181052	0.922827	0.590189	0.186499
B7H15_04085	ribonucleotide-diphosphate reductase subunit alpha	nrdE	SAUSA300_RS03845	class 1b ribonucleoside-diphosphate reductase subunit alpha	0.248994	0.491731	1.44278	5.44798e-05	-1.05007	0.00451022	0.38356	0.270989	0.0120226	0.947902	1.8183	6.77327e-07
B7H15_04090	class 1b ribonucleoside-diphosphate reductase subunit beta	nrdF	SAUSA300_RS03850	class 1b ribonucleoside-diphosphate reductase subunit beta	0.478734	0.17931	1.6145	1.43863e-05	-3.718	1.47115e-15	0.202044	0.573652	0.0311781	0.88936	0.666735	0.0812606
B7H15_05625	NrdH-redoxin	nrdH	SAUSA300_RS05300	glutaredoxin-like protein NrdH	-0.19225	0.623374	1.35888	0.00817942	4.0677	4.06515e-12	-0.045013	0.894445	0.0557376	0.525755	0.296786	0.603581
B7H15_04080	protein NrdI	nrdI	SAUSA300_RS03840	class Ib ribonucleoside-diphosphate reductase assembly flavoprotein NrdI	0.10593	0.813166	1.20259	0.000181692	-0.346957	0.334604	0.3252	0.345494	-0.0042786	0.98067	1.85123	1.96353e-08
B7H15_09185	transcriptional regulator NrdR	nrdR	SAUSA300_RS08905	transcriptional regulator NrdR	-0.312629	0.157289	0.802478	6.95951e-05	2.45929	1.34419e-30	0.188262	0.535647	-0.0718259	0.767021	1.49782	5.08492e-13
B7H15_04455	thermonuclease	nuc	SAUSA300_RS04185	thermonuclease family protein	1.14988	0.00433166	5.2193	5.45131e-28	1.14685	0.0286687	0.437754	0.249808	-0.00143582	0.989198	0.19929	0.709377
B7H15_08385	N utilization substance protein B	nusB	SAUSA300_RS08040	transcription antitermination factor NusB	0.105487	0.685966	0.76723	5.8761e-06	1.55872	1.24093e-16	0.533454	0.0218524	0.0351366	0.92157	0.598792	0.0012948
B7H15_02935	transcription termination/antitermination protein NusG	nusG	SAUSA300_RS02790	transcription termination/antitermination protein NusG	0.150249	0.574377	1.03678	3.17726e-08	-0.140642	0.520609	0.0876975	0.776347	-0.0462675	0.881038	0.110016	0.642205
B7H15_08990	GTPase ObgE	obgE	SAUSA300_RS08715	GTPase ObgE	0.0740308	0.818331	1.52563	4.72426e-18	1.10453	5.18723e-08	-0.215394	0.442328	-0.111256	0.640682	0.13244	0.572408
B7H15_13700	ABC transporter ATP-binding protein	opp-1F	SAUSA300_RS13330	ABC transporter ATP-binding protein	5.12661	1.0309e-11	6.34151	1.55542e-17	-0.411715	0.494364	0.315078	0.323313	4.69816	1.08064e-08	3.46533	2.39817e-06
B7H15_03975	aminodeoxychorismate synthase component I	pabB	SAUSA300_RS03750	anthranilate synthase component I family protein	0.0750302	0.792185	1.29308	2.70009e-09	0.440556	0.193807	0.269808	0.437339	-0.000769517	0.998215	0.395497	0.162996
B7H15_03980	aminodeoxychorismate lyase	pabC	SAUSA300_RS03755	aminotransferase class IV	0.0673736	0.792152	1.43513	4.23112e-10	2.26376	5.15955e-16	-0.0042994	0.994356	0.101191	0.585361	0.991918	0.000251718
B7H15_14440	3-methyl-2-oxobutanoate hydroxymethyltransferase	panB	SAUSA300_RS14060	3-methyl-2-oxobutanoate hydroxymethyltransferase	-0.38671	0.204062	1.33613	6.10035e-06	3.9359	5.94336e-38	-0.178366	0.62691	-0.0369834	0.881038	2.13394	2.06756e-12
B7H15_14435	pantoate--beta-alanine ligase	panC	SAUSA300_RS14055	pantoate--beta-alanine ligase	-0.396339	0.023172	1.2135	1.10696e-11	2.87457	1.56468e-49	-0.0208481	0.957686	-0.128135	0.578241	2.36765	3.42605e-38
B7H15_14430	aspartate 1-decarboxylase	panD	SAUSA300_RS14050	aspartate 1-decarboxylase	-0.410032	0.00943999	1.24273	4.04436e-11	2.70865	3.00888e-37	-0.0416742	0.933427	0.0667595	0.783539	2.39558	1.07104e-34
B7H15_07140	DNA topoisomerase 4 subunit A	parC	SAUSA300_RS06790	DNA topoisomerase IV subunit A	-0.177497	0.488916	1.66925	1.98156e-18	-0.767547	0.00100997	-0.686012	0.0059516	0.0351517	0.919486	0.0538883	0.837161
B7H15_07135	DNA topoisomerase IV subunit B	parE	SAUSA300_RS06785	DNA topoisomerase IV subunit B	-0.238579	0.186713	1.51716	2.69633e-24	-0.9045	1.84753e-05	-0.571059	0.0104685	-0.0995914	0.682494	-0.236614	0.206498
B7H15_07650	penicillin-binding protein 2	pbp2	SAUSA300_RS07315	penicillin-binding protein	-0.124341	0.497363	1.5525	1.59982e-37	1.18228	1.65823e-20	-0.169031	0.348825	-0.00688534	0.976157	0.787031	3.96629e-10
B7H15_03600	D-alanyl-D-alanine carboxypeptidase	pbp4	SAUSA300_RS03370	penicillin-binding protein PBP4	-0.0675189	0.872482	1.09926	4.81367e-05	-0.784022	0.036334	-0.067165	0.873496	-0.00319912	0.986707	-0.230641	0.489975
B7H15_02140	xanthine permease	pbuX	SAUSA300_RS02065	purine permease	0.0957428	0.798295	4.45418	1.97196e-75	1.88743	8.06719e-12	0.588335	0.0645449	0.304304	0.219568	2.62872	5.41557e-26
B7H15_09750	phosphoenolpyruvate carboxykinase (ATP)	pckA	SAUSA300_RS09470	phosphoenolpyruvate carboxykinase (ATP)	1.7634	0.00116857	2.44579	2.04736e-06	-1.45303	0.00664636	0.737888	0.0945372	0.103903	0.233659	1.40553	0.00546189
B7H15_14965	pyroglutamyl-peptidase I	pcp	SAUSA300_RS14575	pyroglutamyl-peptidase I	-0.649353	0.073352	0.740775	0.0728051	2.90427	2.85431e-10	-0.0496683	0.912482	-0.0524419	0.67236	1.18709	0.00711303
B7H15_02840	pyridoxal 5'-phosphate synthase lyase subunit PdxS	pdxS	SAUSA300_RS02700	pyridoxal 5'-phosphate synthase lyase subunit PdxS	0.411117	0.187368	1.23715	4.21636e-05	-0.312008	0.396972	0.326629	0.334604	-0.086207	0.640682	-0.688379	0.0367421
B7H15_02845	pyridoxal 5'-phosphate synthase glutaminase subunit PdxT	pdxT	SAUSA300_RS02705	pyridoxal 5'-phosphate synthase glutaminase subunit PdxT	0.487715	0.13424	1.19309	0.000223568	-0.458977	0.238464	0.435217	0.211	0.0182352	0.937686	-0.581442	0.101571
B7H15_10370	transcriptional repressor	perR	SAUSA300_RS10060	peroxide-responsive transcriptional repressor PerR	-0.267682	0.367654	-0.976476	0.000119386	1.84273	1.13031e-12	1.2831	6.29006e-06	0.084845	0.708689	1.49068	7.50325e-09
B7H15_01210	pyruvate formate-lyase-activating enzyme	pflA	SAUSA300_RS01160	pyruvate formate-lyase-activating protein	1.2104	0.00295447	-1.94252	4.50402e-07	-2.12786	5.68845e-08	0.607892	0.103417	0.0106323	0.95353	0.0224813	0.975178
B7H15_01205	formate acetyltransferase	pflB	SAUSA300_RS01155	formate C-acetyltransferase	1.06412	0.00799875	-1.73209	5.76141e-06	-2.16058	3.05278e-08	0.590971	0.1107	-0.00163791	0.989198	0.046507	0.934388
B7H15_13850	phosphoglucomutase	pgcA	SAUSA300_RS13475	phospho-sugar mutase	0.666961	0.00181668	1.6395	3.9786e-15	-0.619227	0.0295422	0.304548	0.279855	0.0606705	0.810197	0.757773	0.000745987
B7H15_06190	laccase	pgeF	SAUSA300_RS05860	peptidoglycan editing factor PgeF	-0.382389	0.0706882	-1.22197	8.60206e-11	1.1005	7.74085e-08	-0.115555	0.694122	-0.145267	0.525755	0.657341	0.000997911
B7H15_04970	glucose-6-phosphate isomerase	pgi	SAUSA300_RS04670	glucose-6-phosphate isomerase	-0.156692	0.602912	-0.768052	0.000204886	1.31986	2.87048e-10	-0.27844	0.273285	-0.0407549	0.899852	0.161101	0.522263
B7H15_07480	phosphatase PAP2 family protein	pgpB	SAUSA300_RS07135	phosphatase PAP2 family protein	-0.378939	0.089502	1.15571	2.47514e-06	-0.0866498	0.836089	-0.0300527	0.949919	0.125578	0.513029	0.421838	0.157128
B7H15_04730	hypothetical protein	pheA	SAUSA300_RS04435	chorismate mutase	0.0229834	0.961569	1.53171	0.065454	5.3966	7.96224e-06	0.30188	0.0986274	0.0183058		2.14668	0.0285589
B7H15_05910	phenylalanine--tRNA ligase subunit alpha	pheS	SAUSA300_RS05585	phenylalanine--tRNA ligase subunit alpha	0.0598296	0.855505	1.71484	4.51805e-16	-1.02036	0.011593	-0.267219	0.452284	-0.024688	0.925769	-0.495176	0.0775025
B7H15_05915	phenylalanine--tRNA ligase subunit beta	pheT	SAUSA300_RS05590	phenylalanine--tRNA ligase subunit beta	0.143679	0.666545	1.33575	8.42785e-09	-0.284614	0.324591	-0.281759	0.357906	0.0221426	0.953213	-0.283173	0.30195
B7H15_09220	DNA-binding response regulator	phoP	SAUSA300_RS08940	response regulator transcription factor	-0.350489	0.197821	-0.358938	0.162132	1.58561	1.86285e-09	0.482965	0.100272	-0.0255744	0.922827	0.296189	0.309678
B7H15_10140	transcriptional regulator	phoR (xdrA)	SAUSA300_RS09835	helix-turn-helix transcriptional regulator	0.663229	0.0517161	2.10663	1.39406e-09	-1.15729	0.0111567	-0.332903	0.364783	0.00165657	0.989198	-0.111176	0.792549
B7H15_06355	serine/threonine protein kinase	pknB (stk1)	SAUSA300_RS06025	serine/threonine protein kinase Stk1	0.345759	0.0841503	2.06558	5.8767e-32	-1.22278	3.6793e-07	-0.493294	0.0436947	-0.0289684	0.922827	0.230179	0.278311
B7H15_09410	1-acyl-sn-glycerol-3-phosphate acyltransferase	plsC	SAUSA300_RS09135	1-acyl-sn-glycerol-3-phosphate acyltransferase	-0.0779154	0.806473	3.12434	1.55754e-36	1.19718	0.000266409	-0.107789	0.826966	0.0387383	0.870983	0.414834	0.204268
B7H15_06400	phosphate acyltransferase	plsX	SAUSA300_RS06070	phosphate acyltransferase PlsX	0.37675	0.0273564	1.11613	5.62748e-13	-0.875275	3.03962e-05	0.0330659	0.920142	0.0259038	0.933765	0.414928	0.0170183
B7H15_14715	mannose-6-phosphate isomerase, class I	pmi	SAUSA300_RS14335	mannose-6-phosphate isomerase, class I	0.285478	0.419142	2.33069	2.28981e-09	-0.544134	0.226106	0.573787	0.133606	-0.0192265	0.922827	1.89388	1.36781e-06
B7H15_11075	MBL fold metallo-hydrolase	pmtR	SAUSA300_RS10745	MBL fold metallo-hydrolase	-0.710487	0.063937	-1.54986	0.000362103	2.20936	3.06056e-06	0.071805	0.854952	-0.00882031	0.950094	-0.523938	0.276214
B7H15_10705	isochorismatase	pncA	SAUSA300_RS10395	cysteine hydrolase	-0.0869501	0.81035	0.936248	9.54858e-06	3.37833	1.26725e-55	0.858554	0.000416227	0.048835	0.863958	2.25809	2.3516e-26
B7H15_05705	spermidine/putrescine import ATP-binding protein PotA	potA	SAUSA300_RS05380	ABC transporter ATP-binding protein	-0.0202198	0.956054	2.07927	3.23681e-09	-0.799131	0.200517	-0.173332	0.623368	-0.00769392	0.956625	-0.824837	0.0976782
B7H15_05720	spermidine/putrescine ABC transporter substrate-binding protein	potD	SAUSA300_RS05395	spermidine/putrescine ABC transporter substrate-binding protein	-0.185999	0.610911	1.04817	0.00121944	-1.04071	0.0139938	0.540468	0.135073	-0.0105448	0.944072	0.442014	0.218876
B7H15_10710	manganese-dependent inorganic pyrophosphatase	ppaC	SAUSA300_RS10400	manganese-dependent inorganic pyrophosphatase	-0.102441	0.681439	0.0181882	0.897611	1.99831	2.71557e-44	0.604897	0.000250319	0.142681	0.51046	1.18617	6.66786e-17
B7H15_05190	NAD(+) kinase	ppnK	SAUSA300_RS04885	NAD kinase	-0.114798	0.685502	0.171297	0.396294	1.25241	5.31509e-10	0.234492	0.369254	-0.13747	0.547718	1.10471	6.54753e-09
B7H15_11760	peptide chain release factor 1	prfA	SAUSA300_RS11410	peptide chain release factor 1	0.421773	0.0530471	1.99621	1.71467e-23	-2.70788	1.01402e-13	-0.296623	0.302397	0.0226447	0.943703	-1.43416	6.13999e-10
[truncated: 950 more rows]

## Sheet: Table SF20. Downregulated_any
Table SF20. Genes downregulated in response to CP treatment, Fe depletion, Mn depletion or Zn depletion				Legend	Monoculture + CP		Coculture + CP		Coculture - Fe		Coculture - Mn		Coculture - Zn		Coculture - Depleted		Cutoff: L2FC < -1 in any culture condition, padj < 0.01
[truncated: 1,067 more rows]

[truncated: 1 more sheets: Table SF21. Regulatory RNAs]
